# Supplementary material for: Streamlined single-cell proteomics by an integrated microfluidic chip and data-independent acquisition mass spectrometry
Source: Nat Commun. 2022 Jan 10;13:37. doi: 10.1038/s41467-021-27778-4 (PMC8748772; doi:10.1038/s41467-021-27778-4)
Supplement: Supplementary file 6 — Supplementary Data 3 [file 41467_2021_27778_MOESM6_ESM.xlsx]

## Sheet: SciProChip_PC9_1 cell_batch1
libDIA-Protein Groups IDs																			libDIA-Protein Groups IDs																			dirDIA-Protein Groups IDs
Source	PG.ProteinGroups	PG.ProteinAccessions	PG.Genes	PG.ProteinDescriptions	PG.UniProtIds	PG.ProteinNames	[1] B1_SCMF_60K-IT118-DIA-IW10_PC9_01.raw.PG.Quantity	[2] B1_SCMF_60K-IT118-DIA-IW10_PC9_02.raw.PG.Quantity	[3] B1_SCMF_60K-IT118-DIA-IW10_PC9_03.raw.PG.Quantity	[4] B1_SCMF_60K-IT118-DIA-IW10_PC9_04.raw.PG.Quantity	[5] B1_SCMF_60K-IT118-DIA-IW10_PC9_05.raw.PG.Quantity	[6] B1_SCMF_60K-IT118-DIA-IW10_PC9_06.raw.PG.Quantity	[7] B1_SCMF_60K-IT118-DIA-IW10_PC9_07.raw.PG.Quantity	[8] B1_SCMF_60K-IT118-DIA-IW10_PC9_08.raw.PG.Quantity	[9] B1_SCMF_60K-IT118-DIA-IW10_PC9_09.raw.PG.Quantity	[10] B1_SCMF_60K-IT118-DIA-IW10_PC9_10.raw.PG.Quantity			Source	PG.ProteinGroups	PG.ProteinAccessions	PG.Genes	PG.ProteinDescriptions	PG.UniProtIds	PG.ProteinNames	[1] B1_SCMF_60K-IT118-DIA-IW10_PC9_01.raw.PG.Quantity	[2] B1_SCMF_60K-IT118-DIA-IW10_PC9_02.raw.PG.Quantity	[3] B1_SCMF_60K-IT118-DIA-IW10_PC9_03.raw.PG.Quantity	[4] B1_SCMF_60K-IT118-DIA-IW10_PC9_04.raw.PG.Quantity	[5] B1_SCMF_60K-IT118-DIA-IW10_PC9_05.raw.PG.Quantity	[6] B1_SCMF_60K-IT118-DIA-IW10_PC9_06.raw.PG.Quantity	[7] B1_SCMF_60K-IT118-DIA-IW10_PC9_07.raw.PG.Quantity	[8] B1_SCMF_60K-IT118-DIA-IW10_PC9_08.raw.PG.Quantity	[9] B1_SCMF_60K-IT118-DIA-IW10_PC9_09.raw.PG.Quantity	[10] B1_SCMF_60K-IT118-DIA-IW10_PC9_10.raw.PG.Quantity			Source	PG.ProteinGroups	PG.ProteinAccessions	PG.Genes	PG.ProteinDescriptions	PG.UniProtIds	PG.ProteinNames	[1] B1_SCMF_60K-IT118-DIA-IW10_PC9_01.raw.PG.Quantity	[2] B1_SCMF_60K-IT118-DIA-IW10_PC9_02.raw.PG.Quantity	[3] B1_SCMF_60K-IT118-DIA-IW10_PC9_03.raw.PG.Quantity	[4] B1_SCMF_60K-IT118-DIA-IW10_PC9_04.raw.PG.Quantity	[5] B1_SCMF_60K-IT118-DIA-IW10_PC9_05.raw.PG.Quantity
libDIA-22xlib	A1L4H1	A1L4H1	SSC5D	Soluble scavenger receptor cysteine-rich domain-containing protein SSC5D	A1L4H1	SRCRL_HUMAN	18412	32805.3	21469.1	7588.05	9371.22	18530.9	17111.3	6772.71	13638.6	12002.4			libDIA-6xlib	A1L4H1	A1L4H1	SSC5D	Soluble scavenger receptor cysteine-rich domain-containing protein SSC5D	A1L4H1	SRCRL_HUMAN	17379.6	32730.4	20861.5	7596.33	9800.72	17732.5	16617.3	6650.15	15680.2	11977			dirDIA	A1L4H1	A1L4H1	SSC5D	Soluble scavenger receptor cysteine-rich domain-containing protein SSC5D	A1L4H1	SRCRL_HUMAN	17531.1	32650.4	21336.2	7127.94	9767.34
libDIA-22xlib	A5A3E0	A5A3E0	POTEF	POTE ankyrin domain family member F	A5A3E0	POTEF_HUMAN	84800.3	90012.1	81565.9	92642.3	99924.4	107274	114000	94149.5	25049.9	71563.9			libDIA-6xlib	A1X283	A1X283	SH3PXD2B	SH3 and PX domain-containing protein 2B	A1X283	SPD2B_HUMAN	1702.39	Filtered	1743.31	1805.98	761.776	1644.8	2194.53	1448.64	Filtered	Filtered			dirDIA	A1X283	A1X283	SH3PXD2B	SH3 and PX domain-containing protein 2B	A1X283	SPD2B_HUMAN	566.173	248.841	741.191	762.016	631.845
libDIA-22xlib	A5YKK6	A5YKK6	CNOT1	CCR4-NOT transcription complex subunit 1	A5YKK6	CNOT1_HUMAN	907.296	623.199	473.377	666.246	2129.1	Filtered	627.238	687.979	Filtered	568.545			libDIA-6xlib	A5YKK6	A5YKK6	CNOT1	CCR4-NOT transcription complex subunit 1	A5YKK6	CNOT1_HUMAN	1157.04	Filtered	699.508	667.013	401.654	572.803	609.028	675.565	Filtered	475.339			dirDIA	A5A3E0	A5A3E0	POTEF	POTE ankyrin domain family member F	A5A3E0	POTEF_HUMAN	79995.6	90282.4	80475.2	87024.4	103253
libDIA-22xlib	A6NCS4	A6NCS4	NKX2-6	Homeobox protein Nkx-2.6	A6NCS4	NKX26_HUMAN	90174.1	123760	119688	92129.5	67783.2	54321.5	72498	58806.9	110869	62304.8			libDIA-6xlib	A6NC97	A6NC97	FAM172BP	Putative protein FAM172B	A6NC97	F172B_HUMAN	1696.14	1594.8	1292.26	1244.27	1213.83	1440.65	2652.83	2595.07	1212.17	1120.59			dirDIA	A6NEC2;P55786	A6NEC2;P55786	NPEPPSL1;NPEPPS	Puromycin-sensitive aminopeptidase-like protein;Puromycin-sensitive aminopeptidase	A6NEC2;P55786	PSAL_HUMAN;PSA_HUMAN	844.291	1890.26	1330.98	880.409	1739.96
libDIA-22xlib	A8MWD9;P62308	A8MWD9;P62308	SNRPGP15;SNRPG	Putative small nuclear ribonucleoprotein G-like protein 15;Small nuclear ribonucleoprotein G	A8MWD9;P62308	RUXGL_HUMAN;RUXG_HUMAN	1443.07	2185.7	1546.78	2541.16	949.88	1702.47	2014.93	1763.88	1141.09	641.464			libDIA-6xlib	A6NCE7;Q9GZQ8;Q9H492	A6NCE7;Q9GZQ8;Q9H492	MAP1LC3B2;MAP1LC3B;MAP1LC3A	Microtubule-associated proteins 1A/1B light chain 3 beta 2;Microtubule-associated proteins 1A/1B light chain 3B;Microtubule-associated proteins 1A/1B light chain 3A	A6NCE7;Q9GZQ8;Q9H492	MP3B2_HUMAN;MLP3B_HUMAN;MLP3A_HUMAN	Filtered	1633.13	1123.38	Filtered	2170.01	Filtered	1459.18	Filtered	Filtered	859.186			dirDIA	A7MCY6	A7MCY6	TBKBP1	TANK-binding kinase 1-binding protein 1	A7MCY6	TBKB1_HUMAN	904.32	5498.6	3795.1	1090.95	2351.34
libDIA-22xlib	B5ME19;Q99613	B5ME19;Q99613	EIF3CL;EIF3C	Eukaryotic translation initiation factor 3 subunit C-like protein;Eukaryotic translation initiation factor 3 subunit C	B5ME19;Q99613	EIFCL_HUMAN;EIF3C_HUMAN	5650.31	4298.93	3475.17	4690.98	2952.24	3867.66	4745.5	7381.34	1372.61	4096.18			libDIA-6xlib	A6NKT7;P0DJD0;P0DJD1;P49792;Q7Z3J3	A6NKT7;P0DJD0;P0DJD1;P49792;Q7Z3J3	RGPD3;RGPD1;RGPD2;RANBP2;RGPD4	RanBP2-like and GRIP domain-containing protein 3;RANBP2-like and GRIP domain-containing protein 1;RANBP2-like and GRIP domain-containing protein 2;E3 SUMO-protein ligase RanBP2;RanBP2-like and GRIP domain-containing protein 4	A6NKT7;P0DJD0;P0DJD1;P49792;Q7Z3J3	RGPD3_HUMAN;RGPD1_HUMAN;RGPD2_HUMAN;RBP2_HUMAN;RGPD4_HUMAN	1015.84	1099.4	1173.13	769.717	893.062	1330.42	864.111	905.581	841.706	826.156			dirDIA	A8MWD9;P62308	A8MWD9;P62308	SNRPGP15;SNRPG	Putative small nuclear ribonucleoprotein G-like protein 15;Small nuclear ribonucleoprotein G	A8MWD9;P62308	RUXGL_HUMAN;RUXG_HUMAN	1692.33	2740.97	2544.53	2680.73	1215.4
libDIA-22xlib	E9PAV3;Q13765	E9PAV3;Q13765	NACA	Nascent polypeptide-associated complex subunit alpha, muscle-specific form;Nascent polypeptide-associated complex subunit alpha	E9PAV3;Q13765	NACAM_HUMAN;NACA_HUMAN	10352.9	13162.3	12860.6	12120	7310.35	7781.22	10149.1	34004.4	7780.33	6957.78			libDIA-6xlib	A8MWD9;P62308	A8MWD9;P62308	SNRPGP15;SNRPG	Putative small nuclear ribonucleoprotein G-like protein 15;Small nuclear ribonucleoprotein G	A8MWD9;P62308	RUXGL_HUMAN;RUXG_HUMAN	1753.03	2739.76	2487.89	3299.52	1219.73	2292.62	2614.42	2107.83	1660.27	838.761			dirDIA	B5ME19;Q99613	B5ME19;Q99613	EIF3CL;EIF3C	Eukaryotic translation initiation factor 3 subunit C-like protein;Eukaryotic translation initiation factor 3 subunit C	B5ME19;Q99613	EIFCL_HUMAN;EIF3C_HUMAN	5122.7	4287.34	3336.68	4290.38	3074.94
libDIA-22xlib	E9PRG8	E9PRG8	C11orf98	Uncharacterized protein C11orf98	E9PRG8	CK098_HUMAN	2447.65	1479.89	3051.2	1946.77	1369.9	2290.85	2267.15	2672.75	1305.55	2163.88			libDIA-6xlib	B5ME19;Q99613	B5ME19;Q99613	EIF3CL;EIF3C	Eukaryotic translation initiation factor 3 subunit C-like protein;Eukaryotic translation initiation factor 3 subunit C	B5ME19;Q99613	EIFCL_HUMAN;EIF3C_HUMAN	3940.73	3293.41	6067.55	4633.67	2440.66	3571.18	4605.69	5792.31	1485.19	3039.44			dirDIA	E9PAV3;Q13765	E9PAV3;Q13765	NACA	Nascent polypeptide-associated complex subunit alpha, muscle-specific form;Nascent polypeptide-associated complex subunit alpha	E9PAV3;Q13765	NACAM_HUMAN;NACA_HUMAN	10709.7	14396	8420.4	12369.6	8324.92
libDIA-22xlib	O00115	O00115	DNASE2	Deoxyribonuclease-2-alpha	O00115	DNS2A_HUMAN	Filtered	Filtered	1966.27	1702.9	1671.19	1222.61	1005.35	Filtered	2679.65	1901.57			libDIA-6xlib	E9PAV3;Q13765	E9PAV3;Q13765	NACA	Nascent polypeptide-associated complex subunit alpha, muscle-specific form;Nascent polypeptide-associated complex subunit alpha	E9PAV3;Q13765	NACAM_HUMAN;NACA_HUMAN	9677.39	12737.8	7383.83	11999.7	7541.28	7375.54	9667.63	4544.75	10811.2	6894.81			dirDIA	E9PRG8	E9PRG8	C11orf98	Uncharacterized protein C11orf98	E9PRG8	CK098_HUMAN	2905.67	1925.59	3838.47	2275.21	1853.3
libDIA-22xlib	O00116	O00116	AGPS	Alkyldihydroxyacetonephosphate synthase, peroxisomal	O00116	ADAS_HUMAN	Filtered	597.109	Filtered	537.612	616.119	956.916	1128.55	Filtered	541.283	985.487			libDIA-6xlib	O00116	O00116	AGPS	Alkyldihydroxyacetonephosphate synthase, peroxisomal	O00116	ADAS_HUMAN	Filtered	858.563	Filtered	538.203	744.383	402.912	813.949	Filtered	1105.14	993.412			dirDIA	O00148	O00148	DDX39A	ATP-dependent RNA helicase DDX39A	O00148	DX39A_HUMAN	15673.5	13160.2	12359.8	12475.8	9282.73
libDIA-22xlib	O00148	O00148	DDX39A	ATP-dependent RNA helicase DDX39A	O00148	DX39A_HUMAN	16758.4	16099.4	14819.5	15906.2	11606.3	14618.7	15498.6	10267.2	10180.1	11205.3			libDIA-6xlib	O00148	O00148	DDX39A	ATP-dependent RNA helicase DDX39A	O00148	DX39A_HUMAN	16623.3	16542.8	14878.9	16696.3	12603.5	14669.6	15806	10380.4	12085	11606			dirDIA	O00151	O00151	PDLIM1	PDZ and LIM domain protein 1	O00151	PDLI1_HUMAN	4426.73	6954.18	7363.26	11324.8	7354.87
libDIA-22xlib	O00151	O00151	PDLIM1	PDZ and LIM domain protein 1	O00151	PDLI1_HUMAN	4884.39	6741.88	7408.48	11794	7044.21	6887.72	7909.4	5940.32	5836.08	5839.8			libDIA-6xlib	O00151	O00151	PDLIM1	PDZ and LIM domain protein 1	O00151	PDLI1_HUMAN	4610.52	6726.42	7177.86	11806.9	7366.96	6526.59	7396.18	5832.57	11695.4	5868.3			dirDIA	O00159	O00159	MYO1C	Unconventional myosin-Ic	O00159	MYO1C_HUMAN	827.144	679.234	1272.6	909.154	1499.67
libDIA-22xlib	O00154	O00154	ACOT7	Cytosolic acyl coenzyme A thioester hydrolase	O00154	BACH_HUMAN	5362.9	5035.32	3704.99	2121.35	1652.97	4032.42	2805.93	2630.86	4980.47	2626.53			libDIA-6xlib	O00154	O00154	ACOT7	Cytosolic acyl coenzyme A thioester hydrolase	O00154	BACH_HUMAN	2209.62	2626.34	2346.54	1666.06	2127.77	1436.02	1470.38	1838.46	2902.96	1872.33			dirDIA	O00231	O00231	PSMD11	26S proteasome non-ATPase regulatory subunit 11	O00231	PSD11_HUMAN	2374.04	1821.57	1818.88	2138.31	1719.58
libDIA-22xlib	O00159	O00159	MYO1C	Unconventional myosin-Ic	O00159	MYO1C_HUMAN	970.157	919.107	1302.93	1133.46	1443.43	1557.23	1197.16	1982.11	977.989	1268.73			libDIA-6xlib	O00159	O00159	MYO1C	Unconventional myosin-Ic	O00159	MYO1C_HUMAN	1843.27	4152.47	2901.39	3259.3	3119.74	3307.57	2089.5	3387.79	3145.66	2152.73			dirDIA	O00232	O00232	PSMD12	26S proteasome non-ATPase regulatory subunit 12	O00232	PSD12_HUMAN	282.78	222.383	Filtered	462.151	74.822
libDIA-22xlib	O00170	O00170	AIP	AH receptor-interacting protein	O00170	AIP_HUMAN	1338.74	1116.95	1422.58	497.643	880.012	1533.32	1226.22	Filtered	1011.19	378.639			libDIA-6xlib	O00170	O00170	AIP	AH receptor-interacting protein	O00170	AIP_HUMAN	1263.65	876.598	1382.28	498.065	920.299	1388.88	432.838	Filtered	1266.51	Filtered			dirDIA	O00299	O00299	CLIC1	Chloride intracellular channel protein 1	O00299	CLIC1_HUMAN	8035.75	8328.37	11993.2	13418.1	11529.1
libDIA-22xlib	O00231	O00231	PSMD11	26S proteasome non-ATPase regulatory subunit 11	O00231	PSD11_HUMAN	2450.76	1901.57	1857.78	2218.44	1667.78	2418.61	2833.17	2076.42	494.298	1706.01			libDIA-6xlib	O00178	O00178	GTPBP1	GTP-binding protein 1	O00178	GTPB1_HUMAN	Filtered	Filtered	Filtered	870.935	615.723	1112.45	1348.99	Filtered	Filtered	809.653			dirDIA	O00303	O00303	EIF3F	Eukaryotic translation initiation factor 3 subunit F	O00303	EIF3F_HUMAN	1872.85	2501.3	1283.08	1539.26	1265.92
libDIA-22xlib	O00232	O00232	PSMD12	26S proteasome non-ATPase regulatory subunit 12	O00232	PSD12_HUMAN	1245.5	2215.13	3237.51	2415.12	2380.82	2678.47	2249.75	3735.51	1780.58	2258.67			libDIA-6xlib	O00203	O00203	AP3B1	AP-3 complex subunit beta-1	O00203	AP3B1_HUMAN	1355.12	1474.97	Filtered	577.901	1170.57	1424.05	1209.35	1130.98	616.925	885.169			dirDIA	O00410	O00410	IPO5	Importin-5	O00410	IPO5_HUMAN	665.88	594.545	864.876	468.716	468.8
libDIA-22xlib	O00233	O00233	PSMD9	26S proteasome non-ATPase regulatory subunit 9	O00233	PSMD9_HUMAN	Filtered	926.913	1929.49	1742.56	2107.98	1351.37	827.886	Filtered	1767.95	1166.62			libDIA-6xlib	O00217	O00217	NDUFS8	NADH dehydrogenase [ubiquinone] iron-sulfur protein 8, mitochondrial	O00217	NDUS8_HUMAN	Filtered	Filtered	Filtered	Filtered	Filtered	Filtered	1241.64	Filtered	Filtered	Filtered			dirDIA	O00425;Q9NZI8;Q9Y6M1	O00425;Q9NZI8;Q9Y6M1	IGF2BP3;IGF2BP1;IGF2BP2	Insulin-like growth factor 2 mRNA-binding protein 3;Insulin-like growth factor 2 mRNA-binding protein 1;Insulin-like growth factor 2 mRNA-binding protein 2	O00425;Q9NZI8;Q9Y6M1	IF2B3_HUMAN;IF2B1_HUMAN;IF2B2_HUMAN	3368.47	4210.12	3247.7	3377.49	2254.33
libDIA-22xlib	O00244	O00244	ATOX1	Copper transport protein ATOX1	O00244	ATOX1_HUMAN	1505.35	1238.29	8125.46	6743.27	4379.27	7136.86	5430.92	2365.2	3677.92	3673.45			libDIA-6xlib	O00231	O00231	PSMD11	26S proteasome non-ATPase regulatory subunit 11	O00231	PSD11_HUMAN	2989.34	2056.42	1794.52	2176.08	2084.96	2126.79	2433.37	2016.49	1071.02	1735.13			dirDIA	O00429	O00429	DNM1L	Dynamin-1-like protein	O00429	DNM1L_HUMAN	6519.77	7457.52	4327.55	5133.08	4340.61
libDIA-22xlib	O00264	O00264	PGRMC1	Membrane-associated progesterone receptor component 1	O00264	PGRC1_HUMAN	2307.97	3710.16	5608.52	7494.83	3104.36	3779.13	5532.16	4413.56	3540.35	2847.28			libDIA-6xlib	O00232	O00232	PSMD12	26S proteasome non-ATPase regulatory subunit 12	O00232	PSD12_HUMAN	1259.21	1079.56	3145.92	2436.18	1709.65	2554.69	2118.47	3667.71	1470.58	2269.8			dirDIA	O00487	O00487	PSMD14	26S proteasome non-ATPase regulatory subunit 14	O00487	PSDE_HUMAN	4524.22	3664.43	5024.07	3683.53	3034.51
libDIA-22xlib	O00299	O00299	CLIC1	Chloride intracellular channel protein 1	O00299	CLIC1_HUMAN	5866.8	8152.77	8055.12	14170.4	7328.23	11278.4	10005.8	7588.48	4198.36	3804.25			libDIA-6xlib	O00233	O00233	PSMD9	26S proteasome non-ATPase regulatory subunit 9	O00233	PSMD9_HUMAN	Filtered	Filtered	Filtered	1744.47	1304.37	1293.16	Filtered	Filtered	1973.37	1160.97			dirDIA	O00567	O00567	NOP56	Nucleolar protein 56	O00567	NOP56_HUMAN	830.369	661.747	1327.02	1080.61	829.867
libDIA-22xlib	O00303	O00303	EIF3F	Eukaryotic translation initiation factor 3 subunit F	O00303	EIF3F_HUMAN	2095.54	2742.92	1588.11	1786.16	1355.06	1478.68	1871.45	2008.88	2416.14	743.848			libDIA-6xlib	O00244	O00244	ATOX1	Copper transport protein ATOX1	O00244	ATOX1_HUMAN	1420.93	1223.64	7873.8	6750.71	4628.68	6829.39	5273.64	2322.28	4407.33	3693.87			dirDIA	O00571	O00571	DDX3X	ATP-dependent RNA helicase DDX3X	O00571	DDX3X_HUMAN	11118.7	9634.51	9374.3	6814.03	5472.95
libDIA-22xlib	O00410	O00410	IPO5	Importin-5	O00410	IPO5_HUMAN	1111.02	843.517	974.836	682.734	721.97	946.329	1316.35	718.352	583.402	712.556			libDIA-6xlib	O00264	O00264	PGRMC1	Membrane-associated progesterone receptor component 1	O00264	PGRC1_HUMAN	1076.32	2398.21	4047.16	2343.47	2118.4	1855.93	2897.58	1770.91	3143.82	1365.71			dirDIA	O14684	O14684	PTGES	Prostaglandin E synthase	O14684	PTGES_HUMAN	5697.67	6836.35	10481.1	6070.47	7722.06
libDIA-22xlib	O00425	O00425	IGF2BP3	Insulin-like growth factor 2 mRNA-binding protein 3	O00425	IF2B3_HUMAN	3354.27	4752.38	4244.5	2067.98	2508.95	4223.21	4160.34	5081.19	2840.43	2227.26			libDIA-6xlib	O00267	O00267	SUPT5H	Transcription elongation factor SPT5	O00267	SPT5H_HUMAN	1512.07	3615.3	Filtered	Filtered	604.147	884.353	965.024	1117.62	Filtered	872.52			dirDIA	O14737	O14737	PDCD5	Programmed cell death protein 5	O14737	PDCD5_HUMAN	1750.87	2199.38	1460.46	3438.65	2249.92
libDIA-22xlib	O00429	O00429	DNM1L	Dynamin-1-like protein	O00429	DNM1L_HUMAN	6990.45	7622.63	4418.23	5589.01	4403.15	6428.58	6199.58	7334.6	4953.37	6360.83			libDIA-6xlib	O00299	O00299	CLIC1	Chloride intracellular channel protein 1	O00299	CLIC1_HUMAN	7836.52	8134.15	11376.5	14186	7657.41	10792.5	14293.6	7450.92	4813.26	3796.23			dirDIA	O14744	O14744	PRMT5	Protein arginine N-methyltransferase 5	O14744	ANM5_HUMAN	1448.21	1488.06	1295.13	1398.25	1454.5
libDIA-22xlib	O00487	O00487	PSMD14	26S proteasome non-ATPase regulatory subunit 14	O00487	PSDE_HUMAN	6354.21	4696.4	6754.35	5253.2	2036.7	6410.7	4943.9	9146.27	5179.98	5023.75			libDIA-6xlib	O00303	O00303	EIF3F	Eukaryotic translation initiation factor 3 subunit F	O00303	EIF3F_HUMAN	1775.79	2422.47	1210.78	1687.38	1290.48	1663.67	1631.82	1705.83	1742.43	691.918			dirDIA	O14818	O14818	PSMA7	Proteasome subunit alpha type-7	O14818	PSA7_HUMAN	3785.77	6663.52	8560.14	6492.59	7486.76
libDIA-22xlib	O00499	O00499	BIN1	Myc box-dependent-interacting protein 1	O00499	BIN1_HUMAN	2976.48	1763.01	2735.76	4208	1272.91	3349.5	2485.77	2086.22	3897.3	2215.12			libDIA-6xlib	O00410	O00410	IPO5	Importin-5	O00410	IPO5_HUMAN	1243.38	876.092	1003.89	799.266	645.804	1135.51	1318.21	1191.81	Filtered	936.982			dirDIA	O14908	O14908	GIPC1	PDZ domain-containing protein GIPC1	O14908	GIPC1_HUMAN	742.358	980.986	1214.18	1129.79	1190.05
libDIA-22xlib	O00567	O00567	NOP56	Nucleolar protein 56	O00567	NOP56_HUMAN	987.968	907.656	1564.51	1129.1	812.306	1521.85	1411.73	1533.61	929.009	1810.89			libDIA-6xlib	O00425	O00425	IGF2BP3	Insulin-like growth factor 2 mRNA-binding protein 3	O00425	IF2B3_HUMAN	2516.76	5092.25	3183.3	1950.32	1630.12	2309.49	2258.3	2974.7	3265.56	2186.48			dirDIA	O14929	O14929	HAT1	Histone acetyltransferase type B catalytic subunit	O14929	HAT1_HUMAN	1356.36	1923.75	1751.45	1763.05	1592.18
libDIA-22xlib	O00571	O00571	DDX3X	ATP-dependent RNA helicase DDX3X	O00571	DDX3X_HUMAN	10226.5	10247.6	9321.05	7289.58	4810.89	11187.4	8547.52	10553.1	7183.8	10096.9			libDIA-6xlib	O00429	O00429	DNM1L	Dynamin-1-like protein	O00429	DNM1L_HUMAN	6597.2	7593.85	4293.26	5553.18	4631.31	6116.74	6024.79	7038.45	5689.98	6336.7			dirDIA	O14950;P19105	O14950;P19105	MYL12B;MYL12A	Myosin regulatory light chain 12B;Myosin regulatory light chain 12A	O14950;P19105	ML12B_HUMAN;ML12A_HUMAN	14417	25164.8	22481.8	23711.1	19188.1
libDIA-22xlib	O00592	O00592	PODXL	Podocalyxin	O00592	PODXL_HUMAN	805.686	1014.06	3233.69	1634.48	1863.26	1866.58	Filtered	Filtered	1640.07	Filtered			libDIA-6xlib	O00483	O00483	NDUFA4	Cytochrome c oxidase subunit NDUFA4	O00483	NDUA4_HUMAN	Filtered	Filtered	Filtered	Filtered	698.105	Filtered	601.669	634.27	Filtered	846.486			dirDIA	O14979	O14979	HNRNPDL	Heterogeneous nuclear ribonucleoprotein D-like	O14979	HNRDL_HUMAN	6321.26	6694.91	6453.34	8353.88	7113.24
libDIA-22xlib	O00625	O00625	PIR	Pirin	O00625	PIR_HUMAN	644.181	583.284	990.036	1557.74	754.628	938.51	1124.43	684.442	839.591	1051.21			libDIA-6xlib	O00487	O00487	PSMD14	26S proteasome non-ATPase regulatory subunit 14	O00487	PSDE_HUMAN	4889.77	3931.83	5322.21	4145.9	3207.73	5099.51	3923.79	7740.13	5083.52	4280.62			dirDIA	O14980	O14980	XPO1	Exportin-1	O14980	XPO1_HUMAN	1581.86	394.986	572.987	1520.54	775.781
libDIA-22xlib	O00629	O00629	KPNA4	Importin subunit alpha-3	O00629	IMA3_HUMAN	1326.61	1625.05	2614.85	2069.61	1800.34	1241.66	1514.9	1710.68	2230.74	1477.19			libDIA-6xlib	O00499	O00499	BIN1	Myc box-dependent-interacting protein 1	O00499	BIN1_HUMAN	2809.5	1914.75	2658.14	2420.76	1266.35	3205.21	4386.67	2048.24	4480.71	2210.42			dirDIA	O15014	O15014	ZNF609	Zinc finger protein 609	O15014	ZN609_HUMAN	7233.37	29482.4	19019	5190.71	7093.75
libDIA-22xlib	O14579	O14579	COPE	Coatomer subunit epsilon	O14579	COPE_HUMAN	2191.84	3954.41	3740.61	2881.04	1897.49	2401.25	2799	1370.5	2799.39	1156.22			libDIA-6xlib	O00567	O00567	NOP56	Nucleolar protein 56	O00567	NOP56_HUMAN	783.125	687.212	1415.24	930.831	779.98	875.559	857.773	1260.29	1013.11	1422.16			dirDIA	O15143	O15143	ARPC1B	Actin-related protein 2/3 complex subunit 1B	O15143	ARC1B_HUMAN	1188.82	1528.29	1221.27	1132.23	1376.05
libDIA-22xlib	O14602;P47813	O14602;P47813	EIF1AY;EIF1AX	Eukaryotic translation initiation factor 1A, Y-chromosomal;Eukaryotic translation initiation factor 1A, X-chromosomal	O14602;P47813	IF1AY_HUMAN;IF1AX_HUMAN	Filtered	Filtered	Filtered	754.538	1174.6	668.423	612.03	Filtered	1636.14	Filtered			libDIA-6xlib	O00571	O00571	DDX3X	ATP-dependent RNA helicase DDX3X	O00571	DDX3X_HUMAN	9653.08	10147.4	9075.14	7295.72	5081.01	10850.9	8318.69	10363.5	8259.1	10065			dirDIA	O15144	O15144	ARPC2	Actin-related protein 2/3 complex subunit 2	O15144	ARPC2_HUMAN	2523.01	3238.1	2895.39	2079.32	3130.34
libDIA-22xlib	O14646	O14646	CHD1	Chromodomain-helicase-DNA-binding protein 1	O14646	CHD1_HUMAN	2841.73	4458.32	4002	2832.51	3244.94	2875.54	4208.43	4036.17	3258.73	3122.51			libDIA-6xlib	O00625	O00625	PIR	Pirin	O00625	PIR_HUMAN	656.89	566.248	1056.34	1257.86	743.417	933.176	1159.81	861.181	995.982	571.468			dirDIA	O15145	O15145	ARPC3	Actin-related protein 2/3 complex subunit 3	O15145	ARPC3_HUMAN	713.425	483.321	184.635	1280.29	1470.53
libDIA-22xlib	O14684	O14684	PTGES	Prostaglandin E synthase	O14684	PTGES_HUMAN	6556.02	7374.23	11423.4	6985.04	8108.37	8567.54	6850.75	17328.4	8351.24	13257.3			libDIA-6xlib	O00629	O00629	KPNA4	Importin subunit alpha-3	O00629	IMA3_HUMAN	1251.44	1606.37	2540.85	2126.4	1796.1	1188.13	1471.01	1679.62	2564.64	1474.04			dirDIA	O15198;P84022;Q15796	O15198;P84022;Q15796	SMAD9;SMAD3;SMAD2	Mothers against decapentaplegic homolog 9;Mothers against decapentaplegic homolog 3;Mothers against decapentaplegic homolog 2	O15198;P84022;Q15796	SMAD9_HUMAN;SMAD3_HUMAN;SMAD2_HUMAN	2818.8	2980.98	2384.45	2321.07	1887.52
libDIA-22xlib	O14737	O14737	PDCD5	Programmed cell death protein 5	O14737	PDCD5_HUMAN	1699.15	2040.3	1693.3	3303.18	1888.83	1508.07	2525.42	1246.97	2124.66	2793.65			libDIA-6xlib	O14548	O14548	COX7A2L	Cytochrome c oxidase subunit 7A-related protein, mitochondrial	O14548	COX7R_HUMAN	Filtered	Filtered	320.009	477.829	409.023	Filtered	328.76	Filtered	Filtered	197.205			dirDIA	O15212	O15212	PFDN6	Prefoldin subunit 6	O15212	PFD6_HUMAN	514.83	946.865	1205.94	1925.71	1276.09
libDIA-22xlib	O14744	O14744	PRMT5	Protein arginine N-methyltransferase 5	O14744	ANM5_HUMAN	1602.54	2685.64	410.71	2751.02	2478.71	1400.15	2747.87	4415.11	17660.7	1893.07			libDIA-6xlib	O14579	O14579	COPE	Coatomer subunit epsilon	O14579	COPE_HUMAN	2068.95	3199.71	3080.11	2914.5	1984.43	2297.93	2731.04	1338.06	3558.34	1209.06			dirDIA	O15347	O15347	HMGB3	High mobility group protein B3	O15347	HMGB3_HUMAN	3597.16	3481.04	2195.59	4250.03	2259.91
libDIA-22xlib	O14745	O14745	SLC9A3R1	Na(+)/H(+) exchange regulatory cofactor NHE-RF1	O14745	NHRF1_HUMAN	Filtered	Filtered	Filtered	971.517	1441.03	1429.59	1453.25	Filtered	345.284	831.343			libDIA-6xlib	O14602;P47813	O14602;P47813	EIF1AY;EIF1AX	Eukaryotic translation initiation factor 1A, Y-chromosomal;Eukaryotic translation initiation factor 1A, X-chromosomal	O14602;P47813	IF1AY_HUMAN;IF1AX_HUMAN	Filtered	Filtered	Filtered	Filtered	856.304	Filtered	Filtered	Filtered	1184.63	Filtered			dirDIA	O15355	O15355	PPM1G	Protein phosphatase 1G	O15355	PPM1G_HUMAN	134.624	486.762	660.934	728.456	764.808
libDIA-22xlib	O14776	O14776	TCERG1	Transcription elongation regulator 1	O14776	TCRG1_HUMAN	968.012	1122.57	1420.98	1059.42	781.423	1399.02	2157.69	1435.48	937.49	1198.48			libDIA-6xlib	O14617	O14617	AP3D1	AP-3 complex subunit delta-1	O14617	AP3D1_HUMAN	1633.9	Filtered	Filtered	Filtered	Filtered	Filtered	Filtered	Filtered	Filtered	Filtered			dirDIA	O15371	O15371	EIF3D	Eukaryotic translation initiation factor 3 subunit D	O15371	EIF3D_HUMAN	8062.41	6410.82	6593.81	7629.48	4560.28
libDIA-22xlib	O14818	O14818	PSMA7	Proteasome subunit alpha type-7	O14818	PSA7_HUMAN	4105.67	6935.18	9162.46	7221.99	7429.72	7615.92	6767.55	4412.12	6729.59	4316.09			libDIA-6xlib	O14684	O14684	PTGES	Prostaglandin E synthase	O14684	PTGES_HUMAN	6214.55	7357.39	11189.4	6985.7	8480.01	8198.54	6652.34	17013.9	9601.34	13229.9			dirDIA	O43143	O43143	DHX15	Pre-mRNA-splicing factor ATP-dependent RNA helicase DHX15	O43143	DHX15_HUMAN	1968.54	2609.45	3106.79	2466.33	2043.56
libDIA-22xlib	O14908	O14908	GIPC1	PDZ domain-containing protein GIPC1	O14908	GIPC1_HUMAN	1103.91	803.322	1616.69	947.615	700.643	1424.88	1733.64	1301.41	930.371	986.039			libDIA-6xlib	O14737	O14737	PDCD5	Programmed cell death protein 5	O14737	PDCD5_HUMAN	1783.63	2083.33	1856.7	5211.51	2047.31	2123.2	3713.46	1424.45	2086.95	3022.69			dirDIA	O43175	O43175	PHGDH	D-3-phosphoglycerate dehydrogenase	O43175	SERA_HUMAN	11681.5	11041.9	10614	9016.8	9666.45
libDIA-22xlib	O14929	O14929	HAT1	Histone acetyltransferase type B catalytic subunit	O14929	HAT1_HUMAN	1132.8	1337.79	1819.43	1373.53	1031.36	713.466	801.667	850.397	775.243	993.243			libDIA-6xlib	O14744	O14744	PRMT5	Protein arginine N-methyltransferase 5	O14744	ANM5_HUMAN	2605.68	2648.68	2074.29	2754.06	2592.39	2432.26	2668.26	4335.09	3663.2	1848.44			dirDIA	O43242	O43242	PSMD3	26S proteasome non-ATPase regulatory subunit 3	O43242	PSMD3_HUMAN	2783.99	3120.81	2905.82	2221.2	1965.64
libDIA-22xlib	O14950;P19105	O14950;P19105	MYL12B;MYL12A	Myosin regulatory light chain 12B;Myosin regulatory light chain 12A	O14950;P19105	ML12B_HUMAN;ML12A_HUMAN	11212.5	15256.5	12908.9	14583.7	11313	11078.6	11490.6	5321.89	19371.6	11618.8			libDIA-6xlib	O14745	O14745	SLC9A3R1	Na(+)/H(+) exchange regulatory cofactor NHE-RF1	O14745	NHRF1_HUMAN	Filtered	516.581	Filtered	1313.56	1211.5	1935.59	1621.46	730.084	789.783	876.372			dirDIA	O43390	O43390	HNRNPR	Heterogeneous nuclear ribonucleoprotein R	O43390	HNRPR_HUMAN	2037.41	1427.72	2018.43	3004.29	1335.22
libDIA-22xlib	O14964	O14964	HGS	Hepatocyte growth factor-regulated tyrosine kinase substrate	O14964	HGS_HUMAN	Filtered	1490.53	844.402	851.26	712.856	1163.19	1422.57	1050.13	1025.43	917.912			libDIA-6xlib	O14776	O14776	TCERG1	Transcription elongation regulator 1	O14776	TCRG1_HUMAN	1498.22	2181.85	1673.01	1232.89	996.13	1149.51	1343.55	1047.24	1083.52	1212.16			dirDIA	O43399	O43399	TPD52L2	Tumor protein D54	O43399	TPD54_HUMAN	9468.21	10501.4	12544.8	11836.4	8086.72
libDIA-22xlib	O14979	O14979	HNRNPDL	Heterogeneous nuclear ribonucleoprotein D-like	O14979	HNRDL_HUMAN	6720.76	6707.26	6493.16	8954.3	6824.69	7984.91	7348.79	4463.33	6096.88	5593.57			libDIA-6xlib	O14818	O14818	PSMA7	Proteasome subunit alpha type-7	O14818	PSA7_HUMAN	3741.32	6711.54	8597.97	6997.93	7586.88	7019.27	6390.25	4241.45	7553.56	4199.24			dirDIA	O43670	O43670	ZNF207	BUB3-interacting and GLEBS motif-containing protein ZNF207	O43670	ZN207_HUMAN	6396.62	6319.91	5178.41	4949.74	5215.59
libDIA-22xlib	O14980	O14980	XPO1	Exportin-1	O14980	XPO1_HUMAN	1293.56	1313.91	751.609	1146.04	917.043	1208.83	1534.53	1242.91	705.555	1599.1			libDIA-6xlib	O14908	O14908	GIPC1	PDZ domain-containing protein GIPC1	O14908	GIPC1_HUMAN	1233.69	924.608	1582.98	1408.08	1043.48	Filtered	1620.83	1408.64	1202.08	1308.4			dirDIA	O43684	O43684	BUB3	Mitotic checkpoint protein BUB3	O43684	BUB3_HUMAN	2403.08	3310.34	2849.69	2061.15	2189.88
libDIA-22xlib	O15027	O15027	SEC16A	Protein transport protein Sec16A	O15027	SC16A_HUMAN	Filtered	1194.35	945.419	Filtered	871.869	503.713	1094.26	1701.3	1172.18	1587.39			libDIA-6xlib	O14929	O14929	HAT1	Histone acetyltransferase type B catalytic subunit	O14929	HAT1_HUMAN	1119.88	1560.21	1909.6	1578.85	1187.43	1242.48	1457.34	673.742	1055.52	1128.54			dirDIA	O43707	O43707	ACTN4	Alpha-actinin-4	O43707	ACTN4_HUMAN	8006.76	10136.9	12593.7	10359	11237.9
libDIA-22xlib	O15143	O15143	ARPC1B	Actin-related protein 2/3 complex subunit 1B	O15143	ARC1B_HUMAN	1446.42	2526.25	1502.41	1249.2	1356.17	973.499	1033.23	1289.28	1324.44	1110.08			libDIA-6xlib	O14950;P19105	O14950;P19105	MYL12B;MYL12A	Myosin regulatory light chain 12B;Myosin regulatory light chain 12A	O14950;P19105	ML12B_HUMAN;ML12A_HUMAN	10517.5	15221.6	12727.4	14599.7	11832	10689.5	11186.2	5225.29	22267.2	11595.4			dirDIA	O43768	O43768	ENSA	Alpha-endosulfine	O43768	ENSA_HUMAN	1129.09	1874.17	2347.16	7565.76	7458.19
libDIA-22xlib	O15144	O15144	ARPC2	Actin-related protein 2/3 complex subunit 2	O15144	ARPC2_HUMAN	3050.79	3702.17	3022.75	2474.17	3343.84	2433.82	2454.47	3063.73	4030.2	3088.88			libDIA-6xlib	O14964	O14964	HGS	Hepatocyte growth factor-regulated tyrosine kinase substrate	O14964	HGS_HUMAN	978.887	1795.78	1101.22	Filtered	712.403	1303.46	1296.29	1382.29	1274.09	1232.29			dirDIA	O43776	O43776	NARS	Asparagine--tRNA ligase, cytoplasmic	O43776	SYNC_HUMAN	2193.8	2652.86	2305.68	2520.04	2281.86
libDIA-22xlib	O15145	O15145	ARPC3	Actin-related protein 2/3 complex subunit 3	O15145	ARPC3_HUMAN	989.883	1712.44	1331.23	1185.13	1735.12	761.846	493.846	1553.26	2571.62	703.335			libDIA-6xlib	O14979	O14979	HNRNPDL	Heterogeneous nuclear ribonucleoprotein D-like	O14979	HNRDL_HUMAN	6330.15	6681.54	6325.17	9004.47	7124.21	7638.41	7313.41	4432.69	7004.29	5565.36			dirDIA	O43809	O43809	NUDT21	Cleavage and polyadenylation specificity factor subunit 5	O43809	CPSF5_HUMAN	1631.2	107.712	1	603.957	442.498
libDIA-22xlib	O15173	O15173	PGRMC2	Membrane-associated progesterone receptor component 2	O15173	PGRC2_HUMAN	1458.94	1153.78	1921.4	1298.63	1635.85	2009.92	2309.23	Filtered	959.336	717.452			libDIA-6xlib	O14980	O14980	XPO1	Exportin-1	O14980	XPO1_HUMAN	1330.1	1063.89	1208.94	1839.58	1001.24	1289.37	1632.67	1225.47	Filtered	1798.82			dirDIA	O43852	O43852	CALU	Calumenin	O43852	CALU_HUMAN	1375.66	2955.78	7054.17	6020.9	7971.57
libDIA-22xlib	O15212	O15212	PFDN6	Prefoldin subunit 6	O15212	PFD6_HUMAN	493.663	787.273	2094.12	1605.47	885.928	807.213	1278.69	Filtered	1067.41	528.858			libDIA-6xlib	O15027	O15027	SEC16A	Protein transport protein Sec16A	O15027	SC16A_HUMAN	Filtered	Filtered	Filtered	Filtered	908.651	Filtered	Filtered	Filtered	Filtered	1226.7			dirDIA	O60218	O60218	AKR1B10	Aldo-keto reductase family 1 member B10	O60218	AK1BA_HUMAN	1120.02	538.426	1525.03	1226.84	613.813
libDIA-22xlib	O15231	O15231	ZNF185	Zinc finger protein 185	O15231	ZN185_HUMAN	509.947	646.988	562.395	478.439	968.229	812.635	Filtered	Filtered	1784.88	Filtered			libDIA-6xlib	O15042	O15042	U2SURP	U2 snRNP-associated SURP motif-containing protein	O15042	SR140_HUMAN	446.19	Filtered	Filtered	Filtered	Filtered	257.459	Filtered	Filtered	Filtered	425.564			dirDIA	O60220	O60220	TIMM8A	Mitochondrial import inner membrane translocase subunit Tim8 A	O60220	TIM8A_HUMAN	1	Filtered	434.295	705.886	502.568
libDIA-22xlib	O15305	O15305	PMM2	Phosphomannomutase 2	O15305	PMM2_HUMAN	Filtered	882.63	Filtered	805.263	661.186	844.877	1327.81	Filtered	473.628	688.514			libDIA-6xlib	O15143	O15143	ARPC1B	Actin-related protein 2/3 complex subunit 1B	O15143	ARC1B_HUMAN	1468.2	1788.38	1235.4	1325.33	1698.03	1127.53	1124.83	1435.64	1695.4	1396.13			dirDIA	O60264;P28370	O60264;P28370	SMARCA5;SMARCA1	SWI/SNF-related matrix-associated actin-dependent regulator of chromatin subfamily A member 5;Probable global transcription activator SNF2L1	O60264;P28370	SMCA5_HUMAN;SMCA1_HUMAN	1030.23	877.035	3016.12	1629.54	1569.52
libDIA-22xlib	O15347	O15347	HMGB3	High mobility group protein B3	O15347	HMGB3_HUMAN	3125.91	3532.26	2056.81	3323.24	1664.75	3296.67	2089.44	1657.27	2928.9	2500.32			libDIA-6xlib	O15144	O15144	ARPC2	Actin-related protein 2/3 complex subunit 2	O15144	ARPC2_HUMAN	2679.69	3285.29	1845.98	2785.39	3518.89	2549.91	2503.69	2902.86	4354.27	3012.89			dirDIA	O60282;P33176;Q12840	O60282;P33176;Q12840	KIF5C;KIF5B;KIF5A	Kinesin heavy chain isoform 5C;Kinesin-1 heavy chain;Kinesin heavy chain isoform 5A	O60282;P33176;Q12840	KIF5C_HUMAN;KINH_HUMAN;KIF5A_HUMAN	542.413	251.281	496.77	880.29	497.167
libDIA-22xlib	O15355	O15355	PPM1G	Protein phosphatase 1G	O15355	PPM1G_HUMAN	596.432	700.213	514.985	799.238	562.415	732.967	902.873	Filtered	488.314	Filtered			libDIA-6xlib	O15145	O15145	ARPC3	Actin-related protein 2/3 complex subunit 3	O15145	ARPC3_HUMAN	862.158	1776.53	1840.53	1885.04	1930.11	1045.97	613.378	1525.1	2884.32	798.773			dirDIA	O60287	O60287	URB1	Nucleolar pre-ribosomal-associated protein 1	O60287	NPA1P_HUMAN	2201.59	9769.04	36030.8	2872.57	1764.75
libDIA-22xlib	O15371	O15371	EIF3D	Eukaryotic translation initiation factor 3 subunit D	O15371	EIF3D_HUMAN	6068.54	3069.94	5195.67	6726.78	3100.81	5534.1	5721.08	6138.88	2263.37	4085.35			libDIA-6xlib	O15173	O15173	PGRMC2	Membrane-associated progesterone receptor component 2	O15173	PGRC2_HUMAN	Filtered	1146.05	1867.09	1300.13	Filtered	1927.43	Filtered	Filtered	1333.91	Filtered			dirDIA	O60437	O60437	PPL	Periplakin	O60437	PEPL_HUMAN	1171.69	1579.97	1877.73	1200.22	2095.19
libDIA-22xlib	O15511	O15511	ARPC5	Actin-related protein 2/3 complex subunit 5	O15511	ARPC5_HUMAN	4553.3	3664.87	6753.32	5449.72	5861.54	4284.96	4188.68	1658.73	4369.7	1685.05			libDIA-6xlib	O15198;P84022;Q15796	O15198;P84022;Q15796	SMAD9;SMAD3;SMAD2	Mothers against decapentaplegic homolog 9;Mothers against decapentaplegic homolog 3;Mothers against decapentaplegic homolog 2	O15198;P84022;Q15796	SMAD9_HUMAN;SMAD3_HUMAN;SMAD2_HUMAN	2562.29	2418.39	1639.06	2081.34	1170.68	2015.47	3133.79	2204.42	Filtered	1859.86			dirDIA	O60506	O60506	SYNCRIP	Heterogeneous nuclear ribonucleoprotein Q	O60506	HNRPQ_HUMAN	8127.55	9182.28	10265.3	6804	6621.87
libDIA-22xlib	O43143	O43143	DHX15	Pre-mRNA-splicing factor ATP-dependent RNA helicase DHX15	O43143	DHX15_HUMAN	5442.35	4983.95	3512.33	5009.41	3326.43	5515.67	3533.17	5106.27	3144.63	4237.49			libDIA-6xlib	O15212	O15212	PFDN6	Prefoldin subunit 6	O15212	PFD6_HUMAN	628.734	812.942	1115.83	1618.49	986.648	840.905	1394.44	Filtered	991.784	519.558			dirDIA	O60610	O60610	DIAPH1	Protein diaphanous homolog 1	O60610	DIAP1_HUMAN	1733.63	1359.93	1786.46	1283.16	1269.44
libDIA-22xlib	O43175	O43175	PHGDH	D-3-phosphoglycerate dehydrogenase	O43175	SERA_HUMAN	11134.1	10074.3	9844.05	8735.19	8623.5	12734.1	10720.4	13520.9	7225.49	10554			libDIA-6xlib	O15226	O15226	NKRF	NF-kappa-B-repressing factor	O15226	NKRF_HUMAN	Filtered	Filtered	Filtered	Filtered	Filtered	Filtered	629.712	Filtered	834.031	Filtered			dirDIA	O60664	O60664	PLIN3	Perilipin-3	O60664	PLIN3_HUMAN	2876.09	3312.55	2068.02	2299.41	1982.51
libDIA-22xlib	O43237	O43237	DYNC1LI2	Cytoplasmic dynein 1 light intermediate chain 2	O43237	DC1L2_HUMAN	1167.46	1586.84	1235.08	1713.3	Filtered	1313.69	1925.06	1951.69	Filtered	840.287			libDIA-6xlib	O15231	O15231	ZNF185	Zinc finger protein 185	O15231	ZN185_HUMAN	Filtered	Filtered	1398.45	696.323	1047.33	Filtered	Filtered	Filtered	2143.12	Filtered			dirDIA	O60701	O60701	UGDH	UDP-glucose 6-dehydrogenase	O60701	UGDH_HUMAN	4065.38	3226.06	3576.44	5314.96	3321.92
libDIA-22xlib	O43242	O43242	PSMD3	26S proteasome non-ATPase regulatory subunit 3	O43242	PSMD3_HUMAN	2220.15	2835.27	2776.51	1964.78	1679.63	2318.51	2329.56	2666.39	1945.95	2254.12			libDIA-6xlib	O15264	O15264	MAPK13	Mitogen-activated protein kinase 13	O15264	MK13_HUMAN	1212.35	1591.72	3491.88	Filtered	Filtered	1035.12	Filtered	Filtered	Filtered	1152.41			dirDIA	O60716	O60716	CTNND1	Catenin delta-1	O60716	CTND1_HUMAN	2924.63	2243.12	2623.63	2167.38	2052.82
libDIA-22xlib	O43390	O43390	HNRNPR	Heterogeneous nuclear ribonucleoprotein R	O43390	HNRPR_HUMAN	1658.82	1666.98	2351.8	2203.46	1481.19	2252.42	1269.05	2694.47	1694.2	1841.15			libDIA-6xlib	O15305	O15305	PMM2	Phosphomannomutase 2	O15305	PMM2_HUMAN	328.503	880.546	1304.85	860.238	857.385	922.031	972.283	234.327	939.674	Filtered			dirDIA	O60739;P41567	O60739;P41567	EIF1B;EIF1	Eukaryotic translation initiation factor 1b;Eukaryotic translation initiation factor 1	O60739;P41567	EIF1B_HUMAN;EIF1_HUMAN	1244.85	1545.33	1943.88	2328.22	2409.96
libDIA-22xlib	O43399	O43399	TPD52L2	Tumor protein D54	O43399	TPD54_HUMAN	7704.89	8585.43	11896	11438.2	7237.91	11037.5	13471.5	3629.94	8974.74	5600.24			libDIA-6xlib	O15347	O15347	HMGB3	High mobility group protein B3	O15347	HMGB3_HUMAN	2950.63	3526.2	2892.53	3265.43	2174.26	3154.65	1993.17	1682.39	3367.41	2421.7			dirDIA	O60814;P57053;P58876;P62807;Q5QNW6;Q93079;Q99877;Q99879;Q99880	O60814;P57053;P58876;P62807;Q5QNW6;Q93079;Q99877;Q99879;Q99880	HIST1H2BK;H2BFS;HIST1H2BD;HIST1H2BC;HIST2H2BF;HIST1H2BH;HIST1H2BN;HIST1H2BM;HIST1H2BL	Histone H2B type 1-K;Histone H2B type F-S;Histone H2B type 1-D;Histone H2B type 1-C/E/F/G/I;Histone H2B type 2-F;Histone H2B type 1-H;Histone H2B type 1-N;Histone H2B type 1-M;Histone H2B type 1-L	O60814;P57053;P58876;P62807;Q5QNW6;Q93079;Q99877;Q99879;Q99880	H2B1K_HUMAN;H2BFS_HUMAN;H2B1D_HUMAN;H2B1C_HUMAN;H2B2F_HUMAN;H2B1H_HUMAN;H2B1N_HUMAN;H2B1M_HUMAN;H2B1L_HUMAN	10411.4	29205	33070.2	16976.8	16369.3
libDIA-22xlib	O43583	O43583	DENR	Density-regulated protein	O43583	DENR_HUMAN	892.213	1066.36	2386.68	1534.21	2507.32	Filtered	1240.19	646.417	4103.86	1167.83			libDIA-6xlib	O15355	O15355	PPM1G	Protein phosphatase 1G	O15355	PPM1G_HUMAN	562.982	705.292	632.41	496.966	759.342	917.833	1038.78	Filtered	528.409	85.5625			dirDIA	O60828	O60828	PQBP1	Polyglutamine-binding protein 1	O60828	PQBP1_HUMAN	Filtered	Filtered	771.995	1740.57	856.647
libDIA-22xlib	O43633	O43633	CHMP2A	Charged multivesicular body protein 2a	O43633	CHM2A_HUMAN	Filtered	1006.85	Filtered	1278.09	819.928	Filtered	1422.46	1054.61	Filtered	960.97			libDIA-6xlib	O15371	O15371	EIF3D	Eukaryotic translation initiation factor 3 subunit D	O15371	EIF3D_HUMAN	5782	6440.94	4494.6	5761.04	3483.54	6837.33	7173.37	7037.52	3240.38	5420.06			dirDIA	O60841	O60841	EIF5B	Eukaryotic translation initiation factor 5B	O60841	IF2P_HUMAN	4212.01	4190.01	4896.88	3407.1	3574.18
libDIA-22xlib	O43670	O43670	ZNF207	BUB3-interacting and GLEBS motif-containing protein ZNF207	O43670	ZN207_HUMAN	7177.35	6949.62	5512.11	5507.82	5242.81	6358.51	6092.2	8255.12	7554.82	8604.03			libDIA-6xlib	O15498	O15498	YKT6	Synaptobrevin homolog YKT6	O15498	YKT6_HUMAN	1481.33	1026.07	Filtered	1294.15	529.159	Filtered	Filtered	1684.13	2364.44	972.584			dirDIA	O60869	O60869	EDF1	Endothelial differentiation-related factor 1	O60869	EDF1_HUMAN	4201.96	4454.45	2546.93	4032.8	2080.41
libDIA-22xlib	O43684	O43684	BUB3	Mitotic checkpoint protein BUB3	O43684	BUB3_HUMAN	1629.96	2261.14	1765.15	1491.72	1330.64	1819.32	1871.4	1677.87	1701.89	1394.25			libDIA-6xlib	O15511	O15511	ARPC5	Actin-related protein 2/3 complex subunit 5	O15511	ARPC5_HUMAN	3500.83	4883.66	4775.5	4490.14	5555.33	3386.83	3444	1007.95	4171.96	1108.3			dirDIA	O60888	O60888	CUTA	Protein CutA	O60888	CUTA_HUMAN	1538.44	1737.82	3577.48	3302.62	4799.15
libDIA-22xlib	O43707	O43707	ACTN4	Alpha-actinin-4	O43707	ACTN4_HUMAN	7213.27	8455.56	10936	9301.39	9225.4	10159.1	9163.05	7253.4	8752.76	9633.16			libDIA-6xlib	O43143	O43143	DHX15	Pre-mRNA-splicing factor ATP-dependent RNA helicase DHX15	O43143	DHX15_HUMAN	5119.3	4972.54	3413.01	5014.96	3484.35	5282.23	3428.39	5013.62	3611.82	4226.85			dirDIA	O60925	O60925	PFDN1	Prefoldin subunit 1	O60925	PFD1_HUMAN	2693.93	2939.17	3538.81	3992.04	3641.03
libDIA-22xlib	O43708	O43708	GSTZ1	Maleylacetoacetate isomerase	O43708	MAAI_HUMAN	652.423	Filtered	Filtered	1191.94	971.717	1328.38	1542.56	1746.02	Filtered	692.079			libDIA-6xlib	O43172	O43172	PRPF4	U4/U6 small nuclear ribonucleoprotein Prp4	O43172	PRP4_HUMAN	640.48	Filtered	Filtered	971.704	Filtered	Filtered	Filtered	Filtered	Filtered	463.11			dirDIA	O75083	O75083	WDR1	WD repeat-containing protein 1	O75083	WDR1_HUMAN	3078.36	4658.17	5127.5	4030.49	3684.31
libDIA-22xlib	O43719	O43719	HTATSF1	HIV Tat-specific factor 1	O43719	HTSF1_HUMAN	Filtered	Filtered	626.651	Filtered	Filtered	Filtered	Filtered	Filtered	343.412	Filtered			libDIA-6xlib	O43175	O43175	PHGDH	D-3-phosphoglycerate dehydrogenase	O43175	SERA_HUMAN	10509.8	10044.2	9565.5	8764.22	8978.37	12293.6	10388.1	13275.5	8307.03	10532.2			dirDIA	O75131;O95741;Q86YQ8;Q8IYJ1;Q96A23;Q96FN4;Q9HCH3;Q9UBL6	O75131;O95741;Q86YQ8;Q8IYJ1;Q96A23;Q96FN4;Q9HCH3;Q9UBL6	CPNE3;CPNE6;CPNE8;CPNE9;CPNE4;CPNE2;CPNE5;CPNE7	Copine-3;Copine-6;Copine-8;Copine-9;Copine-4;Copine-2;Copine-5;Copine-7	O75131;O95741;Q86YQ8;Q8IYJ1;Q96A23;Q96FN4;Q9HCH3;Q9UBL6	CPNE3_HUMAN;CPNE6_HUMAN;CPNE8_HUMAN;CPNE9_HUMAN;CPNE4_HUMAN;CPNE2_HUMAN;CPNE5_HUMAN;CPNE7_HUMAN	3274.46	3065.11	2674.24	2915.1	2923.26
libDIA-22xlib	O43765	O43765	SGTA	Small glutamine-rich tetratricopeptide repeat-containing protein alpha	O43765	SGTA_HUMAN	659.883	Filtered	1246.2	Filtered	793.82	Filtered	945.497	Filtered	882.094	Filtered			libDIA-6xlib	O43237	O43237	DYNC1LI2	Cytoplasmic dynein 1 light intermediate chain 2	O43237	DC1L2_HUMAN	539.389	953.612	845.218	1335.44	673.671	1063.65	1576.6	1140.41	581.892	651.385			dirDIA	O75347	O75347	TBCA	Tubulin-specific chaperone A	O75347	TBCA_HUMAN	5173.19	10612.4	16746.1	12974.1	20075
libDIA-22xlib	O43768	O43768	ENSA	Alpha-endosulfine	O43768	ENSA_HUMAN	Filtered	Filtered	Filtered	12221	12573	14928.5	21055.6	5612.94	1707.27	12898.6			libDIA-6xlib	O43242	O43242	PSMD3	26S proteasome non-ATPase regulatory subunit 3	O43242	PSMD3_HUMAN	2210.06	2624.78	2816.41	2311.47	1699.85	2119.19	2183.89	3070.2	2468.66	2150.02			dirDIA	O75367	O75367	H2AFY	Core histone macro-H2A.1	O75367	H2AY_HUMAN	3910.74	4488.16	8771.85	9092.32	7997.62
libDIA-22xlib	O43776	O43776	NARS	Asparagine--tRNA ligase, cytoplasmic	O43776	SYNC_HUMAN	1718.13	1991.6	1763.04	2199.07	1784.56	2144.9	2437.89	2843.89	1793.06	2190.11			libDIA-6xlib	O43290	O43290	SART1	U4/U6.U5 tri-snRNP-associated protein 1	O43290	SNUT1_HUMAN	Filtered	Filtered	1719.7	Filtered	848.418	3029.31	2916.91	Filtered	Filtered	Filtered			dirDIA	O75369	O75369	FLNB	Filamin-B	O75369	FLNB_HUMAN	11876.3	13299.9	13836.5	11323	17008.6
libDIA-22xlib	O43795	O43795	MYO1B	Unconventional myosin-Ib	O43795	MYO1B_HUMAN	347.532	572.607	463.076	487.123	298.013	703.314	429.265	590.493	505.493	567.299			libDIA-6xlib	O43390	O43390	HNRNPR	Heterogeneous nuclear ribonucleoprotein R	O43390	HNRPR_HUMAN	1726.59	1618.77	2249.17	2157.2	1532.41	2082.05	1218.31	2490.03	1961.21	1787.63			dirDIA	O75390	O75390	CS	Citrate synthase, mitochondrial	O75390	CISY_HUMAN	1327.28	1648.41	1056.49	611.794	848.872
libDIA-22xlib	O43809	O43809	NUDT21	Cleavage and polyadenylation specificity factor subunit 5	O43809	CPSF5_HUMAN	1361.22	830.089	1104.91	834.368	538.189	1376.12	1396.99	1459.52	334.74	576.438			libDIA-6xlib	O43399	O43399	TPD52L2	Tumor protein D54	O43399	TPD54_HUMAN	9367.28	9443.5	12135	12621.4	7640.54	10857.1	13636.4	3370.87	10578.9	6259.36			dirDIA	O75396	O75396	SEC22B	Vesicle-trafficking protein SEC22b	O75396	SC22B_HUMAN	590.572	1379.63	900.855	1078.62	1194.53
libDIA-22xlib	O43852	O43852	CALU	Calumenin	O43852	CALU_HUMAN	2362.54	2754.46	7387.23	6471.48	8012.15	6756.86	4930.99	4474.29	10439.5	8904.99			libDIA-6xlib	O43491	O43491	EPB41L2	Band 4.1-like protein 2	O43491	E41L2_HUMAN	646.513	Filtered	Filtered	653.68	367.046	Filtered	Filtered	Filtered	Filtered	239.077			dirDIA	O75494;Q8WXF0	O75494;Q8WXF0	SRSF10;SRSF12	Serine/arginine-rich splicing factor 10;Serine/arginine-rich splicing factor 12	O75494;Q8WXF0	SRS10_HUMAN;SRS12_HUMAN	1582.24	1289.05	1595.47	1707.64	896.579
libDIA-22xlib	O43865	O43865	AHCYL1	Adenosylhomocysteinase 2	O43865	SAHH2_HUMAN	685.229	1544.24	5268.37	2181.79	2956.48	430.367	638.124	619.118	454.503	636.313			libDIA-6xlib	O43583	O43583	DENR	Density-regulated protein	O43583	DENR_HUMAN	842.083	1200.04	2319.18	1535.99	2697.15	Filtered	1140.47	Filtered	4718.13	1165.42			dirDIA	O75531	O75531	BANF1	Barrier-to-autointegration factor	O75531	BAF_HUMAN	1958.15	337.736	946.821	3558.07	7711.11
libDIA-22xlib	O60218	O60218	AKR1B10	Aldo-keto reductase family 1 member B10	O60218	AK1BA_HUMAN	1964.47	1192.32	2228.64	2014.54	1379.79	2584.8	2864.29	2973.82	1705.59	2007.28			libDIA-6xlib	O43617	O43617	TRAPPC3	Trafficking protein particle complex subunit 3	O43617	TPPC3_HUMAN	3060.22	3128.64	3023.7	2222.8	2008.58	2683.18	2327.51	Filtered	1717.07	Filtered			dirDIA	O75643	O75643	SNRNP200	U5 small nuclear ribonucleoprotein 200 kDa helicase	O75643	U520_HUMAN	2511.26	2301.75	2518.66	2292.53	1881.46
libDIA-22xlib	O60248	O60248	SOX15	Protein SOX-15	O60248	SOX15_HUMAN	753.337	926.195	1682.7	2193.34	1287.18	2067.52	1049.73	1666.59	1480.59	1567.95			libDIA-6xlib	O43633	O43633	CHMP2A	Charged multivesicular body protein 2a	O43633	CHM2A_HUMAN	1092.57	1011.73	723.95	1150.12	704.875	1577.9	Filtered	630.738	459.77	771.134			dirDIA	O75821	O75821	EIF3G	Eukaryotic translation initiation factor 3 subunit G	O75821	EIF3G_HUMAN	1666.69	2018.49	1950.9	1815.12	1549.88
libDIA-22xlib	O60264;P28370	O60264;P28370	SMARCA5;SMARCA1	SWI/SNF-related matrix-associated actin-dependent regulator of chromatin subfamily A member 5;Probable global transcription activator SNF2L1	O60264;P28370	SMCA5_HUMAN;SMCA1_HUMAN	974.323	879.776	3034.57	1104.63	967.693	1092.99	951.756	1454.92	1302.98	1312.88			libDIA-6xlib	O43670	O43670	ZNF207	BUB3-interacting and GLEBS motif-containing protein ZNF207	O43670	ZN207_HUMAN	8936.7	8509.28	7112.7	7598.86	7095.92	8348.04	8828.74	11133.5	9898.15	10956.7			dirDIA	O75822	O75822	EIF3J	Eukaryotic translation initiation factor 3 subunit J	O75822	EIF3J_HUMAN	537.124	702.542	1613.17	1313.99	1849.7
libDIA-22xlib	O60313	O60313	OPA1	Dynamin-like 120 kDa protein, mitochondrial	O60313	OPA1_HUMAN	Filtered	921.923	769.487	139.989	331.734	721.707	Filtered	683.966	424.616	555.348			libDIA-6xlib	O43681	O43681	ASNA1	ATPase ASNA1	O43681	ASNA_HUMAN	Filtered	1399.31	1699.69	1584.37	1608.68	2032.09	1952.04	Filtered	1598.52	Filtered			dirDIA	O75828;P16152	O75828;P16152	CBR3;CBR1	Carbonyl reductase [NADPH] 3;Carbonyl reductase [NADPH] 1	O75828;P16152	CBR3_HUMAN;CBR1_HUMAN	1098.73	1220.71	1537.22	644.155	1667.51
libDIA-22xlib	O60341	O60341	KDM1A	Lysine-specific histone demethylase 1A	O60341	KDM1A_HUMAN	1722.82	989.935	863.751	1689.38	743.191	1210.98	1343.51	2119.11	760.567	966.866			libDIA-6xlib	O43684	O43684	BUB3	Mitotic checkpoint protein BUB3	O43684	BUB3_HUMAN	1878.63	2757.84	1886.77	1537.1	1490.23	1877.17	1469.78	1649.7	2063.42	1508.75			dirDIA	O76021	O76021	RSL1D1	Ribosomal L1 domain-containing protein 1	O76021	RL1D1_HUMAN	2321.19	2171.26	2933.9	4210.46	1761.45
libDIA-22xlib	O60361	O60361	NME2P1	Putative nucleoside diphosphate kinase	O60361	NDK8_HUMAN	2761.55	Filtered	Filtered	4025.99	1962.51	2048.66	3228.62	4607.51	Filtered	2608.39			libDIA-6xlib	O43707	O43707	ACTN4	Alpha-actinin-4	O43707	ACTN4_HUMAN	7770.38	9628.38	11802.4	10651.4	10817.8	10982.1	10201.7	8183.77	11063.9	10675.7			dirDIA	O95232	O95232	LUC7L3	Luc7-like protein 3	O95232	LC7L3_HUMAN	771.812	1253.41	685.268	883.034	707.677
libDIA-22xlib	O60437	O60437	PPL	Periplakin	O60437	PEPL_HUMAN	8532.17	1088.04	9708.94	4369.69	4073.85	6576.75	4239.91	2783.86	9951.47	8340.41			libDIA-6xlib	O43708	O43708	GSTZ1	Maleylacetoacetate isomerase	O43708	MAAI_HUMAN	872.768	Filtered	Filtered	Filtered	1146.99	1158.36	1555.97	1879.14	Filtered	749.242			dirDIA	O95292;Q9P0L0	O95292;Q9P0L0	VAPB;VAPA	Vesicle-associated membrane protein-associated protein B/C;Vesicle-associated membrane protein-associated protein A	O95292;Q9P0L0	VAPB_HUMAN;VAPA_HUMAN	4240.54	4876.1	7874.61	5493.34	4718.15
libDIA-22xlib	O60488	O60488	ACSL4	Long-chain-fatty-acid--CoA ligase 4	O60488	ACSL4_HUMAN	Filtered	59.5296	Filtered	Filtered	Filtered	Filtered	Filtered	Filtered	174.694	99.7654			libDIA-6xlib	O43719	O43719	HTATSF1	HIV Tat-specific factor 1	O43719	HTSF1_HUMAN	Filtered	Filtered	871.517	731.174	872.552	Filtered	Filtered	Filtered	1008.23	Filtered			dirDIA	O95347	O95347	SMC2	Structural maintenance of chromosomes protein 2	O95347	SMC2_HUMAN	2030.9	2388.92	1683.14	1744.65	1511.48
libDIA-22xlib	O60493	O60493	SNX3	Sorting nexin-3	O60493	SNX3_HUMAN	2066.65	2398.4	1974.44	3851.27	2364.57	3594.12	2230.99	2812.59	1905.9	984.428			libDIA-6xlib	O43747	O43747	AP1G1	AP-1 complex subunit gamma-1	O43747	AP1G1_HUMAN	1096.15	Filtered	Filtered	1003.61	Filtered	755.339	1356.66	2103.12	Filtered	565.194			dirDIA	O95433	O95433	AHSA1	Activator of 90 kDa heat shock protein ATPase homolog 1	O95433	AHSA1_HUMAN	5954.59	8830.84	9569.77	6992.51	5907.39
libDIA-22xlib	O60506	O60506	SYNCRIP	Heterogeneous nuclear ribonucleoprotein Q	O60506	HNRPQ_HUMAN	6947.83	7108.26	8645.74	6604.93	5326.35	7532.13	6307.21	6800.63	7142.18	7397.83			libDIA-6xlib	O43765	O43765	SGTA	Small glutamine-rich tetratricopeptide repeat-containing protein alpha	O43765	SGTA_HUMAN	677.297	Filtered	1210.82	Filtered	Filtered	Filtered	978.156	Filtered	Filtered	Filtered			dirDIA	O95573	O95573	ACSL3	Long-chain-fatty-acid--CoA ligase 3	O95573	ACSL3_HUMAN	1102.23	1122.76	1629.19	1199.71	776.445
libDIA-22xlib	O60568	O60568	PLOD3	Procollagen-lysine,2-oxoglutarate 5-dioxygenase 3	O60568	PLOD3_HUMAN	Filtered	Filtered	Filtered	Filtered	Filtered	Filtered	506.33	484.661	Filtered	517.378			libDIA-6xlib	O43768	O43768	ENSA	Alpha-endosulfine	O43768	ENSA_HUMAN	Filtered	Filtered	Filtered	8286.28	7699.67	7784.01	9969.72	Filtered	869.64	9263.99			dirDIA	O95793	O95793	STAU1	Double-stranded RNA-binding protein Staufen homolog 1	O95793	STAU1_HUMAN	1010.69	1845.63	1103.71	873.32	905.344
libDIA-22xlib	O60610	O60610	DIAPH1	Protein diaphanous homolog 1	O60610	DIAP1_HUMAN	1706.48	1488.17	1720.3	1273.29	1026.04	2265.76	1627.67	2421.03	1116.96	1393.14			libDIA-6xlib	O43776	O43776	NARS	Asparagine--tRNA ligase, cytoplasmic	O43776	SYNC_HUMAN	1722.36	2167.67	1804.31	2328.17	2100.7	2152.96	2389.13	3052.5	2387.14	2277.86			dirDIA	O95816	O95816	BAG2	BAG family molecular chaperone regulator 2	O95816	BAG2_HUMAN	2037.15	1089.51	2607.21	2396.45	1382.46
libDIA-22xlib	O60664	O60664	PLIN3	Perilipin-3	O60664	PLIN3_HUMAN	2973.98	3455.57	3155.34	3348.31	2259.16	3242.25	2981.18	3367.11	1590.27	1673.51			libDIA-6xlib	O43795	O43795	MYO1B	Unconventional myosin-Ib	O43795	MYO1B_HUMAN	Filtered	Filtered	1502.12	810.986	769.158	797.962	Filtered	1611.69	579.589	625.845			dirDIA	O95817	O95817	BAG3	BAG family molecular chaperone regulator 3	O95817	BAG3_HUMAN	1357.86	2376.65	1049.76	1526.44	853.916
libDIA-22xlib	O60675	O60675	MAFK	Transcription factor MafK	O60675	MAFK_HUMAN	3505.9	1467.42	4595.89	3080.21	3148.93	3978.92	2699.75	4333.55	Filtered	5222.26			libDIA-6xlib	O43809	O43809	NUDT21	Cleavage and polyadenylation specificity factor subunit 5	O43809	CPSF5_HUMAN	984.896	1288.69	1403.77	962.501	505.264	1463.25	1578.18	1801.38	590.134	966.764			dirDIA	O95831	O95831	AIFM1	Apoptosis-inducing factor 1, mitochondrial	O95831	AIFM1_HUMAN	514.653	689.167	1124.4	936.147	887.924
libDIA-22xlib	O60684	O60684	KPNA6	Importin subunit alpha-7	O60684	IMA7_HUMAN	2989.17	2577.11	2728.66	2943.79	1821.62	2299.54	2537.27	2993.51	2657.47	3327.16			libDIA-6xlib	O43847	O43847	NRD1	Nardilysin	O43847	NRDC_HUMAN	2309.54	Filtered	778.32	440.773	1014.37	611.392	2460.3	364.428	Filtered	1113.98			dirDIA	O96019	O96019	ACTL6A	Actin-like protein 6A	O96019	ACL6A_HUMAN	1	1	1	591.93	432.33
libDIA-22xlib	O60701	O60701	UGDH	UDP-glucose 6-dehydrogenase	O60701	UGDH_HUMAN	2133.19	1770.91	2005.78	2486.2	2089.61	2582.8	2714.65	3135.51	2046.18	2439.97			libDIA-6xlib	O43852	O43852	CALU	Calumenin	O43852	CALU_HUMAN	1912.94	3147.71	7038.43	6539.36	8232.94	6185.76	4644.81	4122	11845.7	8785.91			dirDIA	P00338	P00338	LDHA	L-lactate dehydrogenase A chain	P00338	LDHA_HUMAN	61672.9	68118.6	78900.3	50200.7	84716.7
libDIA-22xlib	O60716	O60716	CTNND1	Catenin delta-1	O60716	CTND1_HUMAN	2785.28	1882.16	2149.07	1907.26	1796.21	2899.46	2530.91	2884.11	1110.81	2098.83			libDIA-6xlib	O43865;Q96HN2	O43865;Q96HN2	AHCYL1;AHCYL2	Adenosylhomocysteinase 2;Adenosylhomocysteinase 3	O43865;Q96HN2	SAHH2_HUMAN;SAHH3_HUMAN	698.35	Filtered	Filtered	691.268	791.039	Filtered	628.05	594.517	Filtered	Filtered			dirDIA	P00403	P00403	MT-CO2	Cytochrome c oxidase subunit 2	P00403	COX2_HUMAN	8948.69	13183.9	18026.1	16297.9	16092.5
libDIA-22xlib	O60739;P41567	O60739;P41567	EIF1B;EIF1	Eukaryotic translation initiation factor 1b;Eukaryotic translation initiation factor 1	O60739;P41567	EIF1B_HUMAN;EIF1_HUMAN	1196.91	1873.33	1986.92	2593.05	2517.66	3198.63	4030.61	956.729	3619.42	2721.12			libDIA-6xlib	O60216	O60216	RAD21	Double-strand-break repair protein rad21 homolog	O60216	RAD21_HUMAN	Filtered	Filtered	1739.52	Filtered	Filtered	Filtered	1248.56	1632.36	1133.7	Filtered			dirDIA	P00441	P00441	SOD1	Superoxide dismutase [Cu-Zn]	P00441	SODC_HUMAN	3666.04	7120.89	10028.6	24980.5	8808.22
libDIA-22xlib	O60749;Q13596	O60749;Q13596	SNX2;SNX1	Sorting nexin-2;Sorting nexin-1	O60749;Q13596	SNX2_HUMAN;SNX1_HUMAN	2073.64	2755.49	1774.26	1896.18	1782.43	1708.56	2198.17	Filtered	1571.45	1247.02			libDIA-6xlib	O60218	O60218	AKR1B10	Aldo-keto reductase family 1 member B10	O60218	AK1BA_HUMAN	2098.69	1371.89	1795.14	2270.81	1505.54	2028.78	3243.73	3699.3	1786.55	2163.22			dirDIA	P00492	P00492	HPRT1	Hypoxanthine-guanine phosphoribosyltransferase	P00492	HPRT_HUMAN	621.098	791.635	3092.9	3609.33	2479.33
libDIA-22xlib	O60762	O60762	DPM1	Dolichol-phosphate mannosyltransferase subunit 1	O60762	DPM1_HUMAN	Filtered	845.41	1187.48	712.555	Filtered	Filtered	Filtered	1218.13	1057.76	896.884			libDIA-6xlib	O60220	O60220	TIMM8A	Mitochondrial import inner membrane translocase subunit Tim8 A	O60220	TIM8A_HUMAN	Filtered	Filtered	Filtered	Filtered	Filtered	Filtered	Filtered	Filtered	Filtered	1209.31			dirDIA	P00505	P00505	GOT2	Aspartate aminotransferase, mitochondrial	P00505	AATM_HUMAN	2567.34	2325.37	4926.84	3773.16	4463.85
libDIA-22xlib	O60763	O60763	USO1	General vesicular transport factor p115	O60763	USO1_HUMAN	1123.58	788.08	600.767	497.559	446.466	881.28	595.898	799.164	405.977	662.635			libDIA-6xlib	O60248	O60248	SOX15	Protein SOX-15	O60248	SOX15_HUMAN	Filtered	Filtered	1637.78	2218.29	1346.15	Filtered	Filtered	1636.36	1702.33	1564.58			dirDIA	P00558	P00558	PGK1	Phosphoglycerate kinase 1	P00558	PGK1_HUMAN	8950.51	11759.9	12207.1	10374.2	9046.14
libDIA-22xlib	O60814;P57053;P58876;P62807;Q5QNW6;Q93079;Q99877;Q99879;Q99880	O60814;P57053;P58876;P62807;Q5QNW6;Q93079;Q99877;Q99879;Q99880	HIST1H2BK;H2BFS;HIST1H2BD;HIST1H2BC;HIST2H2BF;HIST1H2BH;HIST1H2BN;HIST1H2BM;HIST1H2BL	Histone H2B type 1-K;Histone H2B type F-S;Histone H2B type 1-D;Histone H2B type 1-C/E/F/G/I;Histone H2B type 2-F;Histone H2B type 1-H;Histone H2B type 1-N;Histone H2B type 1-M;Histone H2B type 1-L	O60814;P57053;P58876;P62807;Q5QNW6;Q93079;Q99877;Q99879;Q99880	H2B1K_HUMAN;H2BFS_HUMAN;H2B1D_HUMAN;H2B1C_HUMAN;H2B2F_HUMAN;H2B1H_HUMAN;H2B1N_HUMAN;H2B1M_HUMAN;H2B1L_HUMAN	11166.1	30255.2	33406.4	18028.3	15884.3	10128	15199.1	15402.4	19102.9	14710.2			libDIA-6xlib	O60264	O60264	SMARCA5	SWI/SNF-related matrix-associated actin-dependent regulator of chromatin subfamily A member 5	O60264	SMCA5_HUMAN	803.045	878.482	1942.94	1105.87	1632.77	1261.47	1078.52	1219.84	1294.69	1121.05			dirDIA	P00568	P00568	AK1	Adenylate kinase isoenzyme 1	P00568	KAD1_HUMAN	1720.95	3192.18	3070.33	2210.62	2936.8
libDIA-22xlib	O60828	O60828	PQBP1	Polyglutamine-binding protein 1	O60828	PQBP1_HUMAN	Filtered	2621.88	2096.04	2560	1508.51	1593.99	1084.73	566.702	1055.3	1150.01			libDIA-6xlib	O60341	O60341	KDM1A	Lysine-specific histone demethylase 1A	O60341	KDM1A_HUMAN	1591.7	987.48	Filtered	1691.18	Filtered	1158.94	1304.55	Filtered	Filtered	964.783			dirDIA	P01008	P01008	SERPINC1	Antithrombin-III	P01008	ANT3_HUMAN	4938.2	5034.77	4845.39	4587.57	4433.72
libDIA-22xlib	O60841	O60841	EIF5B	Eukaryotic translation initiation factor 5B	O60841	IF2P_HUMAN	5593.2	4478.92	4766.97	3313.3	3630.02	3624.45	3897	3812.85	2836.42	3279.98			libDIA-6xlib	O60361	O60361	NME2P1	Putative nucleoside diphosphate kinase	O60361	NDK8_HUMAN	2798.88	Filtered	Filtered	4460.34	2165.93	2054.18	3118.75	4460.95	Filtered	2493.07			dirDIA	P02533	P02533	KRT14	Keratin, type I cytoskeletal 14	P02533	K1C14_HUMAN	130.042	269.009	282.959	4597.85	981.112
libDIA-22xlib	O60869	O60869	EDF1	Endothelial differentiation-related factor 1	O60869	EDF1_HUMAN	4966.94	4663.26	2776.47	4601.55	2210.29	1693.49	2586.74	Filtered	3020.1	1957.42			libDIA-6xlib	O60437	O60437	PPL	Periplakin	O60437	PEPL_HUMAN	449.737	681.387	1425.64	512.249	933.532	572.558	858.947	885.266	418.933	308.089			dirDIA	P02538	P02538	KRT6A	Keratin, type II cytoskeletal 6A	P02538	K2C6A_HUMAN	17370.1	16699.6	25685.5	107386	44050.7
libDIA-22xlib	O60884	O60884	DNAJA2	DnaJ homolog subfamily A member 2	O60884	DNJA2_HUMAN	Filtered	771.432	896.099	959.338	727.034	1132.38	1143.3	Filtered	897.185	789.892			libDIA-6xlib	O60506	O60506	SYNCRIP	Heterogeneous nuclear ribonucleoprotein Q	O60506	HNRPQ_HUMAN	7803.95	8940.15	9879.81	7147.39	6442.4	8241.92	7187.1	8471.82	9310.73	8497.83			dirDIA	P02545	P02545	LMNA	Prelamin-A/C	P02545	LMNA_HUMAN	10524	13665.9	15491.5	14361.8	12877
libDIA-22xlib	O60925	O60925	PFDN1	Prefoldin subunit 1	O60925	PFD1_HUMAN	2224.66	2375.51	2791.32	3612.55	2618.19	2741.99	3426.36	1111.36	2978.77	1626.42			libDIA-6xlib	O60568	O60568	PLOD3	Procollagen-lysine,2-oxoglutarate 5-dioxygenase 3	O60568	PLOD3_HUMAN	Filtered	Filtered	Filtered	Filtered	477.278	Filtered	Filtered	Filtered	Filtered	466.214			dirDIA	P02768	P02768	ALB	Serum albumin	P02768	ALBU_HUMAN	11395194	12480075	8.02696e+06	9145364	7.1433e+06
libDIA-22xlib	O75083	O75083	WDR1	WD repeat-containing protein 1	O75083	WDR1_HUMAN	3065.38	4708.04	4631.69	4171.93	5569	4703.49	4920.11	4970.11	3252.7	2430.78			libDIA-6xlib	O60610	O60610	DIAPH1	Protein diaphanous homolog 1	O60610	DIAP1_HUMAN	1698.08	1740.43	1626.5	1599.28	1353.92	3057.65	2888.72	3416.46	1284.11	1489.34			dirDIA	P02786	P02786	TFRC	Transferrin receptor protein 1	P02786	TFR1_HUMAN	1621.39	3181.44	9125.82	12025.8	4883.75
libDIA-22xlib	O75131	O75131	CPNE3	Copine-3	O75131	CPNE3_HUMAN	2966.49	2920.95	2110.71	2722.34	2947.58	2671.6	2673.31	3125.72	1499.26	2170.17			libDIA-6xlib	O60664	O60664	PLIN3	Perilipin-3	O60664	PLIN3_HUMAN	3078.56	3166.82	2128.83	3530.12	1969.49	2982.03	2920.65	2904.78	2113.56	1579.12			dirDIA	P04075	P04075	ALDOA	Fructose-bisphosphate aldolase A	P04075	ALDOA_HUMAN	22432.9	29445.6	45972.1	31401.1	33944.1
libDIA-22xlib	O75153	O75153	CLUH	Clustered mitochondria protein homolog	O75153	CLU_HUMAN	1491.39	1675.3	1942.59	1526.49	1175.86	2131.27	2090.99	2087.52	1145.86	1879.12			libDIA-6xlib	O60678	O60678	PRMT3	Protein arginine N-methyltransferase 3	O60678	ANM3_HUMAN	Filtered	727.622	Filtered	Filtered	731.84	Filtered	Filtered	Filtered	Filtered	Filtered			dirDIA	P04080	P04080	CSTB	Cystatin-B	P04080	CYTB_HUMAN	4067.36	4239.68	8871.71	5766.75	7596.01
libDIA-22xlib	O75190	O75190	DNAJB6	DnaJ homolog subfamily B member 6	O75190	DNJB6_HUMAN	Filtered	Filtered	945.249	1760.95	785.197	918.497	806.843	Filtered	490.414	594.881			libDIA-6xlib	O60684	O60684	KPNA6	Importin subunit alpha-7	O60684	IMA7_HUMAN	2395.96	2637.91	2536.79	2946.96	1787.21	2200.59	2272.11	Filtered	3055.26	3295.53			dirDIA	P04083	P04083	ANXA1	Annexin A1	P04083	ANXA1_HUMAN	19836.8	23455.2	24358.6	23082.2	26077.3
libDIA-22xlib	O75340	O75340	PDCD6	Programmed cell death protein 6	O75340	PDCD6_HUMAN	4242.59	2211.14	1754.89	3811.96	1197.89	3232.79	4671.38	2269.73	573.59	2587.47			libDIA-6xlib	O60701	O60701	UGDH	UDP-glucose 6-dehydrogenase	O60701	UGDH_HUMAN	3419.3	3177.61	2397.76	3671	2913.89	3253.63	1912	3984.45	3408.17	4187.95			dirDIA	P04181	P04181	OAT	Ornithine aminotransferase, mitochondrial	P04181	OAT_HUMAN	2243.11	8521.41	6750.67	2402.22	4040.94
libDIA-22xlib	O75347	O75347	TBCA	Tubulin-specific chaperone A	O75347	TBCA_HUMAN	5488.06	10632.1	16849.2	13831.9	9794.51	18393.2	16433.4	14360.6	9642.73	24489.9			libDIA-6xlib	O60716	O60716	CTNND1	Catenin delta-1	O60716	CTND1_HUMAN	2961.63	2422.58	2822.62	2376.06	2241.36	3481.13	2989.17	3545.48	1574.96	2525.91			dirDIA	P04259	P04259	KRT6B	Keratin, type II cytoskeletal 6B	P04259	K2C6B_HUMAN	Filtered	206.561	Filtered	Filtered	225.598
libDIA-22xlib	O75351;Q6PIW4;Q9UN37	O75351;Q6PIW4;Q9UN37	VPS4B;FIGNL1;VPS4A	Vacuolar protein sorting-associated protein 4B;Fidgetin-like protein 1;Vacuolar protein sorting-associated protein 4A	O75351;Q6PIW4;Q9UN37	VPS4B_HUMAN;FIGL1_HUMAN;VPS4A_HUMAN	2441.44	2048.35	2324.17	2612.06	1815.69	2890.91	3115.49	3895.52	2053.83	2049.58			libDIA-6xlib	O60739;P41567	O60739;P41567	EIF1B;EIF1	Eukaryotic translation initiation factor 1b;Eukaryotic translation initiation factor 1	O60739;P41567	EIF1B_HUMAN;EIF1_HUMAN	1305.59	1859.11	2062.33	2657.4	2626.11	3121.53	3916.08	979.151	4157.64	2738.32			dirDIA	P04264	P04264	KRT1	Keratin, type II cytoskeletal 1	P04264	K2C1_HUMAN	47252.2	36859.4	45958.7	430298	121913
libDIA-22xlib	O75367	O75367	H2AFY	Core histone macro-H2A.1	O75367	H2AY_HUMAN	6898.53	8400.88	13120.7	12360.6	11221.8	8563.49	10155.9	14445.2	10310.7	8628.04			libDIA-6xlib	O60749	O60749	SNX2	Sorting nexin-2	O60749	SNX2_HUMAN	866.365	2573.64	Filtered	1835.85	724.057	1362.89	1463	Filtered	1113.79	957.816			dirDIA	P04406	P04406	GAPDH	Glyceraldehyde-3-phosphate dehydrogenase	P04406	G3P_HUMAN	39667.8	42820.4	51445.9	39183.5	58438.4
libDIA-22xlib	O75368	O75368	SH3BGRL	SH3 domain-binding glutamic acid-rich-like protein	O75368	SH3L1_HUMAN	490.459	893.254	1669.56	1528.93	987.188	1550.04	1096.74	897.562	1877.67	1188.94			libDIA-6xlib	O60762	O60762	DPM1	Dolichol-phosphate mannosyltransferase subunit 1	O60762	DPM1_HUMAN	Filtered	Filtered	1424.54	890.823	Filtered	Filtered	Filtered	Filtered	1260.53	710.388			dirDIA	P04632	P04632	CAPNS1	Calpain small subunit 1	P04632	CPNS1_HUMAN	339.36	1575.77	1766.23	2712.74	1264.78
libDIA-22xlib	O75369	O75369	FLNB	Filamin-B	O75369	FLNB_HUMAN	12950.2	13726.5	14346.6	12411.5	16832.4	12421.8	11115.5	17615.7	13257.1	15507.2			libDIA-6xlib	O60763	O60763	USO1	General vesicular transport factor p115	O60763	USO1_HUMAN	1539.63	Filtered	Filtered	Filtered	610.508	Filtered	837.494	Filtered	1005.35	686.009			dirDIA	P04637	P04637	TP53	Cellular tumor antigen p53	P04637	P53_HUMAN	4073.8	4955.94	2247.82	2747.84	2956.76
libDIA-22xlib	O75390	O75390	CS	Citrate synthase, mitochondrial	O75390	CISY_HUMAN	1074.59	975.648	961.969	1205.85	807.282	1507.62	1517.16	4818.18	992.275	1773.68			libDIA-6xlib	O60784	O60784	TOM1	Target of Myb protein 1	O60784	TOM1_HUMAN	Filtered	Filtered	Filtered	576.816	Filtered	Filtered	Filtered	Filtered	918.224	Filtered			dirDIA	P04792	P04792	HSPB1	Heat shock protein beta-1	P04792	HSPB1_HUMAN	15329.3	13978.2	16400.2	19314.7	11743.1
libDIA-22xlib	O75396	O75396	SEC22B	Vesicle-trafficking protein SEC22b	O75396	SC22B_HUMAN	Filtered	1248.75	1049.87	1090.27	1062.53	1163.95	1187.39	1196.19	1001.53	947.658			libDIA-6xlib	O60814;P57053;P58876;P62807;Q5QNW6;Q93079;Q99877;Q99879;Q99880	O60814;P57053;P58876;P62807;Q5QNW6;Q93079;Q99877;Q99879;Q99880	HIST1H2BK;H2BFS;HIST1H2BD;HIST1H2BC;HIST2H2BF;HIST1H2BH;HIST1H2BN;HIST1H2BM;HIST1H2BL	Histone H2B type 1-K;Histone H2B type F-S;Histone H2B type 1-D;Histone H2B type 1-C/E/F/G/I;Histone H2B type 2-F;Histone H2B type 1-H;Histone H2B type 1-N;Histone H2B type 1-M;Histone H2B type 1-L	O60814;P57053;P58876;P62807;Q5QNW6;Q93079;Q99877;Q99879;Q99880	H2B1K_HUMAN;H2BFS_HUMAN;H2B1D_HUMAN;H2B1C_HUMAN;H2B2F_HUMAN;H2B1H_HUMAN;H2B1N_HUMAN;H2B1M_HUMAN;H2B1L_HUMAN	11073.2	31170.4	33652.7	18847.2	17362.4	10002.5	15611.1	15324.5	22901.7	15372.9			dirDIA	P04843	P04843	RPN1	Dolichyl-diphosphooligosaccharide--protein glycosyltransferase subunit 1	P04843	RPN1_HUMAN	3552.16	3520.21	7259.89	5413.06	5090.51
libDIA-22xlib	O75400	O75400	PRPF40A	Pre-mRNA-processing factor 40 homolog A	O75400	PR40A_HUMAN	Filtered	Filtered	850.278	812.677	Filtered	Filtered	1157.4	1056.32	Filtered	Filtered			libDIA-6xlib	O60828	O60828	PQBP1	Polyglutamine-binding protein 1	O60828	PQBP1_HUMAN	Filtered	Filtered	1839.61	2773	1581.24	1525.26	1053.46	Filtered	639.571	1147.57			dirDIA	P04844	P04844	RPN2	Dolichyl-diphosphooligosaccharide--protein glycosyltransferase subunit 2	P04844	RPN2_HUMAN	892.573	1687.63	2527.81	1292.43	1648.07
libDIA-22xlib	O75436	O75436	VPS26A	Vacuolar protein sorting-associated protein 26A	O75436	VP26A_HUMAN	2400.95	4387.4	4060.26	383.86	2816.2	2349.14	Filtered	Filtered	3220.26	Filtered			libDIA-6xlib	O60841	O60841	EIF5B	Eukaryotic translation initiation factor 5B	O60841	IF2P_HUMAN	5649.61	4818.59	4929.78	3600.75	4003.41	3670.12	4100.16	3969.61	3407.6	3468.73			dirDIA	P04908;P0C0S8;P20671;Q16777;Q6FI13;Q7L7L0;Q93077;Q96KK5;Q99878;Q9BTM1	P04908;P0C0S8;P20671;Q16777;Q6FI13;Q7L7L0;Q93077;Q96KK5;Q99878;Q9BTM1	HIST1H2AB;HIST1H2AG;HIST1H2AD;HIST2H2AC;HIST2H2AA3;HIST3H2A;HIST1H2AC;HIST1H2AH;HIST1H2AJ;H2AFJ	Histone H2A type 1-B/E;Histone H2A type 1;Histone H2A type 1-D;Histone H2A type 2-C;Histone H2A type 2-A;Histone H2A type 3;Histone H2A type 1-C;Histone H2A type 1-H;Histone H2A type 1-J;Histone H2A.J	P04908;P0C0S8;P20671;Q16777;Q6FI13;Q7L7L0;Q93077;Q96KK5;Q99878;Q9BTM1	H2A1B_HUMAN;H2A1_HUMAN;H2A1D_HUMAN;H2A2C_HUMAN;H2A2A_HUMAN;H2A3_HUMAN;H2A1C_HUMAN;H2A1H_HUMAN;H2A1J_HUMAN;H2AJ_HUMAN	269174	341238	355171	265048	197557
libDIA-22xlib	O75439	O75439	PMPCB	Mitochondrial-processing peptidase subunit beta	O75439	MPPB_HUMAN	Filtered	1921.04	578.374	472.097	517.752	1492.46	1568.4	Filtered	764.006	252.85			libDIA-6xlib	O60869	O60869	EDF1	Endothelial differentiation-related factor 1	O60869	EDF1_HUMAN	6174.35	6264.26	3536.38	6281.96	3144.05	2229.54	3324.15	Filtered	4942.93	2767.41			dirDIA	P05023	P05023	ATP1A1	Sodium/potassium-transporting ATPase subunit alpha-1	P05023	AT1A1_HUMAN	2683.76	4104.24	5836.47	3502.02	3681.9
libDIA-22xlib	O75477;O94905	O75477;O94905	ERLIN1;ERLIN2	Erlin-1;Erlin-2	O75477;O94905	ERLN1_HUMAN;ERLN2_HUMAN	545.295	261.066	486.657	522.402	Filtered	612.137	708.402	Filtered	517.517	Filtered			libDIA-6xlib	O60884	O60884	DNAJA2	DnaJ homolog subfamily A member 2	O60884	DNJA2_HUMAN	Filtered	989.909	1056.41	933.719	884.853	966.553	846.56	Filtered	953.59	708.635			dirDIA	P05026	P05026	ATP1B1	Sodium/potassium-transporting ATPase subunit beta-1	P05026	AT1B1_HUMAN	753.802	2044.2	2936.3	2312.75	1492.37
libDIA-22xlib	O75489	O75489	NDUFS3	NADH dehydrogenase [ubiquinone] iron-sulfur protein 3, mitochondrial	O75489	NDUS3_HUMAN	Filtered	892.003	1751.25	1111.39	725.582	1307.02	1389.33	Filtered	891.364	Filtered			libDIA-6xlib	O60888	O60888	CUTA	Protein CutA	O60888	CUTA_HUMAN	Filtered	Filtered	3640.11	Filtered	4913.8	Filtered	4206.42	2611.73	Filtered	6229.63			dirDIA	P05141	P05141	SLC25A5	ADP/ATP translocase 2	P05141	ADT2_HUMAN	10874.8	11526.1	15650.3	11261.6	7193.42
libDIA-22xlib	O75494	O75494	SRSF10	Serine/arginine-rich splicing factor 10	O75494	SRS10_HUMAN	1432.9	1403.26	1905.56	1980.19	1104.79	1653.23	1766.04	1382.5	837.341	1275.43			libDIA-6xlib	O60925	O60925	PFDN1	Prefoldin subunit 1	O60925	PFD1_HUMAN	2199.69	2552.75	2712.26	3616.52	2769.99	2646.38	3322.94	1056.01	3424.77	1717.2			dirDIA	P05198	P05198	EIF2S1	Eukaryotic translation initiation factor 2 subunit 1	P05198	IF2A_HUMAN	9601.88	11222.1	11045.6	11054.2	10109.2
libDIA-22xlib	O75531	O75531	BANF1	Barrier-to-autointegration factor	O75531	BAF_HUMAN	1747.53	Filtered	1252.57	3108.94	3975.87	1804.4	990.614	772.501	Filtered	3078.37			libDIA-6xlib	O75083	O75083	WDR1	WD repeat-containing protein 1	O75083	WDR1_HUMAN	1929.36	4677	4860.18	4176.99	3643.52	4483.56	4785.12	4856.2	3582.71	2441.32			dirDIA	P05387	P05387	RPLP2	60S acidic ribosomal protein P2	P05387	RLA2_HUMAN	5810.41	10030.6	31554.6	21443.7	14877.6
libDIA-22xlib	O75533	O75533	SF3B1	Splicing factor 3B subunit 1	O75533	SF3B1_HUMAN	1766.02	1366.85	2374.68	1855.87	1089.72	2491.41	2638.22	2166.09	750.584	1218.69			libDIA-6xlib	O75116;Q13464	O75116;Q13464	ROCK2;ROCK1	Rho-associated protein kinase 2;Rho-associated protein kinase 1	O75116;Q13464	ROCK2_HUMAN;ROCK1_HUMAN	Filtered	1171.63	Filtered	935.644	Filtered	963.836	Filtered	Filtered	Filtered	1129.24			dirDIA	P05388	P05388	RPLP0	60S acidic ribosomal protein P0	P05388	RLA0_HUMAN	4669.8	6167.75	5894.6	5023.31	4604.39
libDIA-22xlib	O75534	O75534	CSDE1	Cold shock domain-containing protein E1	O75534	CSDE1_HUMAN	876.203	1523.48	917.835	1008.49	721.273	662.255	1240.17	1060.01	1037.58	982.896			libDIA-6xlib	O75131	O75131	CPNE3	Copine-3	O75131	CPNE3_HUMAN	2919.86	3041.09	2108.18	2763.59	2962.57	2602.55	2610.88	3153.83	2133.2	2204.78			dirDIA	P05556	P05556	ITGB1	Integrin beta-1	P05556	ITB1_HUMAN	Filtered	Filtered	1173.47	891.539	914.719
libDIA-22xlib	O75569	O75569	PRKRA	Interferon-inducible double-stranded RNA-dependent protein kinase activator A	O75569	PRKRA_HUMAN	Filtered	1688.22	1432.89	331.97	Filtered	1359.52	1002.31	639.365	636.509	1013.32			libDIA-6xlib	O75153	O75153	CLUH	Clustered mitochondria protein homolog	O75153	CLU_HUMAN	1431.12	Filtered	1700.83	1648.81	729.183	1039.74	1263.36	1309.84	1343.02	1371.57			dirDIA	P05783	P05783	KRT18	Keratin, type I cytoskeletal 18	P05783	K1C18_HUMAN	27339.9	38978.9	85485.3	53067.9	67780
libDIA-22xlib	O75608	O75608	LYPLA1	Acyl-protein thioesterase 1	O75608	LYPA1_HUMAN	Filtered	941.546	Filtered	462.973	886.772	Filtered	919.784	1844.99	Filtered	676.659			libDIA-6xlib	O75340	O75340	PDCD6	Programmed cell death protein 6	O75340	PDCD6_HUMAN	2173.12	2206.19	1705.16	2024.31	1182.29	3093.55	2526.99	2228.42	659.498	2581.95			dirDIA	P05787	P05787	KRT8	Keratin, type II cytoskeletal 8	P05787	K2C8_HUMAN	49518	78582.6	110661	78251.5	86866.5
libDIA-22xlib	O75643	O75643	SNRNP200	U5 small nuclear ribonucleoprotein 200 kDa helicase	O75643	U520_HUMAN	2830.02	2450.68	2678.26	2440.23	1841.12	3275.8	3342.65	3367.99	1508.72	2253.82			libDIA-6xlib	O75347	O75347	TBCA	Tubulin-specific chaperone A	O75347	TBCA_HUMAN	5129.23	10612.1	16372.4	13847.2	20066.1	17600.7	15957.5	14100.1	8229.83	24438			dirDIA	P06454	P06454	PTMA	Prothymosin alpha	P06454	PTMA_HUMAN	Filtered	1	1	Filtered	11096.2
libDIA-22xlib	O75821	O75821	EIF3G	Eukaryotic translation initiation factor 3 subunit G	O75821	EIF3G_HUMAN	1784.35	2054.2	1920.62	1879.38	1435.06	2432.55	1864.56	1744.33	1721.03	1174.47			libDIA-6xlib	O75348	O75348	ATP6V1G1	V-type proton ATPase subunit G 1	O75348	VATG1_HUMAN	Filtered	Filtered	Filtered	Filtered	487.753	Filtered	Filtered	Filtered	797.847	Filtered			dirDIA	P06493	P06493	CDK1	Cyclin-dependent kinase 1	P06493	CDK1_HUMAN	3861.56	4445.38	6502.15	3821.94	5631.27
libDIA-22xlib	O75822	O75822	EIF3J	Eukaryotic translation initiation factor 3 subunit J	O75822	EIF3J_HUMAN	Filtered	1196.33	3638.6	1320.44	1580.04	1254.99	1494.61	Filtered	2978.15	1345.38			libDIA-6xlib	O75351	O75351	VPS4B	Vacuolar protein sorting-associated protein 4B	O75351	VPS4B_HUMAN	Filtered	Filtered	Filtered	683.372	599.977	Filtered	Filtered	Filtered	Filtered	572.932			dirDIA	P06576	P06576	ATP5B	ATP synthase subunit beta, mitochondrial	P06576	ATPB_HUMAN	19949	47004.1	34210.1	16473.8	21158.6
libDIA-22xlib	O75832	O75832	PSMD10	26S proteasome non-ATPase regulatory subunit 10	O75832	PSD10_HUMAN	Filtered	Filtered	794.332	768.255	Filtered	356.493	518.658	Filtered	Filtered	482.315			libDIA-6xlib	O75367	O75367	H2AFY	Core histone macro-H2A.1	O75367	H2AY_HUMAN	8167.31	4761.82	14129.3	12651.9	15493.4	10167.7	11313.8	13989.6	7261.4	15355.9			dirDIA	P06703	P06703	S100A6	Protein S100-A6	P06703	S10A6_HUMAN	406.816	Filtered	Filtered	1	8912.24
libDIA-22xlib	O75844	O75844	ZMPSTE24	CAAX prenyl protease 1 homolog	O75844	FACE1_HUMAN	Filtered	Filtered	Filtered	Filtered	852.944	1287.24	Filtered	1764.66	Filtered	525.258			libDIA-6xlib	O75368	O75368	SH3BGRL	SH3 domain-binding glutamic acid-rich-like protein	O75368	SH3L1_HUMAN	462.87	891.324	1622.32	1530.54	1043.23	1483.26	1074.33	791.579	2109.55	1187.4			dirDIA	P06733	P06733	ENO1	Alpha-enolase	P06733	ENOA_HUMAN	17600.4	23680.5	38451	28003.3	21483.7
libDIA-22xlib	O75874	O75874	IDH1	Isocitrate dehydrogenase [NADP] cytoplasmic	O75874	IDHC_HUMAN	1587.65	3456.34	2012.47	2049.15	1830.89	3095.57	3306.76	2879.65	1624.98	2206.63			libDIA-6xlib	O75369	O75369	FLNB	Filamin-B	O75369	FLNB_HUMAN	12233.1	13695.1	13939.1	12425.5	17610.9	11886.6	10794.1	17308.3	15241.4	15400.3			dirDIA	P06748	P06748	NPM1	Nucleophosmin	P06748	NPM_HUMAN	8143.26	4970.58	5925.47	8382.86	5590.21
libDIA-22xlib	O75934	O75934	BCAS2	Pre-mRNA-splicing factor SPF27	O75934	SPF27_HUMAN	Filtered	Filtered	1704.42	781.105	1421.71	1245.55	1041.46	Filtered	Filtered	Filtered			libDIA-6xlib	O75390	O75390	CS	Citrate synthase, mitochondrial	O75390	CISY_HUMAN	905.726	1248.76	978.18	1414.35	922.632	1442.66	1463.69	3978.48	1109.76	1771.23			dirDIA	P06753	P06753	TPM3	Tropomyosin alpha-3 chain	P06753	TPM3_HUMAN	9586.56	18965	40558.9	53159.4	36234.3
libDIA-22xlib	O75947	O75947	ATP5H	ATP synthase subunit d, mitochondrial	O75947	ATP5H_HUMAN	709.178	1258.45	2534.73	2947.94	2736.47	2484.94	2878.64	735.47	3011.9	1196.62			libDIA-6xlib	O75396	O75396	SEC22B	Vesicle-trafficking protein SEC22b	O75396	SC22B_HUMAN	Filtered	1144.9	1014.04	1059.9	872.078	1152.5	1276.4	1220.42	1383.33	915.009			dirDIA	P06899;P23527;P33778;Q16778;Q8N257	P06899;P23527;P33778;Q16778;Q8N257	HIST1H2BJ;HIST1H2BO;HIST1H2BB;HIST2H2BE;HIST3H2BB	Histone H2B type 1-J;Histone H2B type 1-O;Histone H2B type 1-B;Histone H2B type 2-E;Histone H2B type 3-B	P06899;P23527;P33778;Q16778;Q8N257	H2B1J_HUMAN;H2B1O_HUMAN;H2B1B_HUMAN;H2B2E_HUMAN;H2B3B_HUMAN	137886	215038	280383	191533	133805
libDIA-22xlib	O76003	O76003	GLRX3	Glutaredoxin-3	O76003	GLRX3_HUMAN	1765.8	2198.42	2288.94	2291.46	1945.33	1916.45	3070.89	1339.03	1666.07	833.691			libDIA-6xlib	O75400	O75400	PRPF40A	Pre-mRNA-processing factor 40 homolog A	O75400	PR40A_HUMAN	Filtered	Filtered	Filtered	550.947	Filtered	Filtered	Filtered	734.61	Filtered	Filtered			dirDIA	P07099	P07099	EPHX1	Epoxide hydrolase 1	P07099	HYEP_HUMAN	1987.86	1396.58	2250.07	1424.09	1128.5
libDIA-22xlib	O76013;Q14532	O76013;Q14532	KRT36;KRT32	Keratin, type I cuticular Ha6;Keratin, type I cuticular Ha2	O76013;Q14532	KRT36_HUMAN;K1H2_HUMAN	24383.1	38060.1	47797	61554.3	46972.5	84905.6	51114.9	16561.3	79229.7	37059.9			libDIA-6xlib	O75436	O75436	VPS26A	Vacuolar protein sorting-associated protein 26A	O75436	VP26A_HUMAN	2188.07	3994.35	3932.16	Filtered	2899.57	Filtered	2866.24	2911.94	3491.38	3477.82			dirDIA	P07108	P07108	DBI	Acyl-CoA-binding protein	P07108	ACBP_HUMAN	223.429	1120.41	1367.92	707.053	1102.58
libDIA-22xlib	O76021	O76021	RSL1D1	Ribosomal L1 domain-containing protein 1	O76021	RL1D1_HUMAN	2753.11	2427.18	3048.42	4951.52	1894.25	2773.18	3728.51	4713.48	1133.03	2687.64			libDIA-6xlib	O75439	O75439	PMPCB	Mitochondrial-processing peptidase subunit beta	O75439	MPPB_HUMAN	Filtered	616.83	647.483	566.238	674.824	583.353	Filtered	Filtered	782.647	Filtered			dirDIA	P07195	P07195	LDHB	L-lactate dehydrogenase B chain	P07195	LDHB_HUMAN	11060.1	17690.7	19796.3	13528.4	26390.7
libDIA-22xlib	O76031	O76031	CLPX	ATP-dependent Clp protease ATP-binding subunit clpX-like, mitochondrial	O76031	CLPX_HUMAN	Filtered	1381.74	496.745	Filtered	Filtered	610.212	671.908	658.094	912.286	821.152			libDIA-6xlib	O75477;O94905	O75477;O94905	ERLIN1;ERLIN2	Erlin-1;Erlin-2	O75477;O94905	ERLN1_HUMAN;ERLN2_HUMAN	514.947	Filtered	Filtered	Filtered	339.963	585.933	Filtered	Filtered	Filtered	Filtered			dirDIA	P07237	P07237	P4HB	Protein disulfide-isomerase	P07237	PDIA1_HUMAN	2097.31	2949.81	4249.67	3892.93	4349.06
libDIA-22xlib	O76094	O76094	SRP72	Signal recognition particle subunit SRP72	O76094	SRP72_HUMAN	1574.31	1578.4	1296.03	1245.71	878.738	1179.65	1162.93	1546.25	774.948	1259.76			libDIA-6xlib	O75489	O75489	NDUFS3	NADH dehydrogenase [ubiquinone] iron-sulfur protein 3, mitochondrial	O75489	NDUS3_HUMAN	Filtered	401.705	1781.33	1424.18	997.382	1458.37	1447.27	Filtered	Filtered	Filtered			dirDIA	P07305	P07305	H1F0	Histone H1.0	P07305	H10_HUMAN	647.976	780.241	1684.2	2030.09	1164.5
libDIA-22xlib	O94760	O94760	DDAH1	N(G),N(G)-dimethylarginine dimethylaminohydrolase 1	O94760	DDAH1_HUMAN	Filtered	287.872	460.918	Filtered	771.869	Filtered	Filtered	Filtered	606.623	Filtered			libDIA-6xlib	O75494	O75494	SRSF10	Serine/arginine-rich splicing factor 10	O75494	SRS10_HUMAN	2202.84	1926.33	1737.8	1949.25	1011.12	1692.89	1795.62	2161.03	1125.41	1032.75			dirDIA	P07339	P07339	CTSD	Cathepsin D	P07339	CATD_HUMAN	2701.69	6410.31	5555.39	4685.16	4062.08
libDIA-22xlib	O94776	O94776	MTA2	Metastasis-associated protein MTA2	O94776	MTA2_HUMAN	1139.13	1149.91	2442.36	1589.01	1170.03	1918.12	1381.1	1497.85	1373.52	1294.64			libDIA-6xlib	O75531	O75531	BANF1	Barrier-to-autointegration factor	O75531	BAF_HUMAN	1433.24	Filtered	865.755	2620.04	3588.15	1578.85	771.363	429.48	Filtered	2523.82			dirDIA	P07355	P07355	ANXA2	Annexin A2	P07355	ANXA2_HUMAN	55468.8	60922.6	65180.1	61548.2	89968.8
libDIA-22xlib	O94826	O94826	TOMM70A	Mitochondrial import receptor subunit TOM70	O94826	TOM70_HUMAN	Filtered	Filtered	1251.1	142.081	911.472	1246.74	1591.57	Filtered	799.307	759.183			libDIA-6xlib	O75533	O75533	SF3B1	Splicing factor 3B subunit 1	O75533	SF3B1_HUMAN	2466.47	2756.7	Filtered	1896.11	1167.73	1491.01	2237.71	2085.19	1067.83	1570.45			dirDIA	P07384	P07384	CAPN1	Calpain-1 catalytic subunit	P07384	CAN1_HUMAN	8699.61	10493.5	6395.49	9841.52	6906.64
libDIA-22xlib	O94874	O94874	UFL1	E3 UFM1-protein ligase 1	O94874	UFL1_HUMAN	Filtered	Filtered	3566.02	Filtered	2695.95	2131.67	1623.47	Filtered	3210.84	Filtered			libDIA-6xlib	O75534	O75534	CSDE1	Cold shock domain-containing protein E1	O75534	CSDE1_HUMAN	964.119	1638.21	1021.74	1076.07	799.628	947.675	1334.5	1088.48	1227.62	952.212			dirDIA	P07437	P07437	TUBB	Tubulin beta chain	P07437	TBB5_HUMAN	177073	130417	125063	118248	100666
libDIA-22xlib	O94888	O94888	UBXN7	UBX domain-containing protein 7	O94888	UBXN7_HUMAN	Filtered	776.444	663.629	896.483	505.457	839.669	Filtered	Filtered	749.797	Filtered			libDIA-6xlib	O75569	O75569	PRKRA	Interferon-inducible double-stranded RNA-dependent protein kinase activator A	O75569	PRKRA_HUMAN	Filtered	1684.34	1481.75	Filtered	Filtered	1300.89	Filtered	635.948	731.697	Filtered			dirDIA	P07477;P07478;Q8NHM4	P07477;P07478;Q8NHM4	PRSS1;PRSS2;PRSS3P2	Trypsin-1;Trypsin-2;Putative trypsin-6	P07477;P07478;Q8NHM4	TRY1_HUMAN;TRY2_HUMAN;TRY6_HUMAN	613.308	1	1	33823.9	86.9334
libDIA-22xlib	O94906	O94906	PRPF6	Pre-mRNA-processing factor 6	O94906	PRP6_HUMAN	Filtered	Filtered	Filtered	Filtered	Filtered	Filtered	Filtered	Filtered	578.354	383.38			libDIA-6xlib	O75643	O75643	SNRNP200	U5 small nuclear ribonucleoprotein 200 kDa helicase	O75643	U520_HUMAN	2479.1	2303.7	2528.02	2378.94	1834.45	2939.73	3094.8	3110.42	1664.08	2162.38			dirDIA	P07737	P07737	PFN1	Profilin-1	P07737	PROF1_HUMAN	40556.4	60219.5	49569.8	38895	53698.1
libDIA-22xlib	O94925	O94925	GLS	Glutaminase kidney isoform, mitochondrial	O94925	GLSK_HUMAN	Filtered	Filtered	Filtered	Filtered	Filtered	Filtered	Filtered	Filtered	1424.35	Filtered			libDIA-6xlib	O75694	O75694	NUP155	Nuclear pore complex protein Nup155	O75694	NU155_HUMAN	754.506	Filtered	Filtered	Filtered	521.568	1035.93	682.938	702.729	Filtered	1049.05			dirDIA	P07741	P07741	APRT	Adenine phosphoribosyltransferase	P07741	APT_HUMAN	6898.47	8993.16	6265.82	4417.72	5172.24
libDIA-22xlib	O94979	O94979	SEC31A	Protein transport protein Sec31A	O94979	SC31A_HUMAN	2630.52	1946.76	1301.26	1841.65	1026.01	1410.22	1435.91	2479.92	1626.4	2096.58			libDIA-6xlib	O75746	O75746	SLC25A12	Calcium-binding mitochondrial carrier protein Aralar1	O75746	CMC1_HUMAN	Filtered	Filtered	Filtered	Filtered	408.616	Filtered	462.558	1197.76	Filtered	Filtered			dirDIA	P07814	P07814	EPRS	Bifunctional glutamate/proline--tRNA ligase	P07814	SYEP_HUMAN	2821.36	2870.36	2657.89	2453.81	2426.89
libDIA-22xlib	O95168	O95168	NDUFB4	NADH dehydrogenase [ubiquinone] 1 beta subcomplex subunit 4	O95168	NDUB4_HUMAN	1402.46	1143.76	998.552	1427.51	869.217	1177.23	1368.54	2655.87	801.106	1228.75			libDIA-6xlib	O75821	O75821	EIF3G	Eukaryotic translation initiation factor 3 subunit G	O75821	EIF3G_HUMAN	1946.64	2374.7	2126.45	2144.17	1806.81	2620.16	1930.23	2052.44	2326.61	1273.47			dirDIA	P07900	P07900	HSP90AA1	Heat shock protein HSP 90-alpha	P07900	HS90A_HUMAN	32263.6	37194.6	52658.8	58784.4	55322.1
libDIA-22xlib	O95197	O95197	RTN3	Reticulon-3	O95197	RTN3_HUMAN	1051.17	Filtered	791.463	Filtered	844.495	1053.17	Filtered	2108.89	592.823	Filtered			libDIA-6xlib	O75822	O75822	EIF3J	Eukaryotic translation initiation factor 3 subunit J	O75822	EIF3J_HUMAN	Filtered	997.024	1371.83	772.834	1235.48	1022.97	682.989	Filtered	1730.67	465.639			dirDIA	P07910	P07910	HNRNPC	Heterogeneous nuclear ribonucleoproteins C1/C2	P07910	HNRPC_HUMAN	7295.59	8160.66	13747.6	12232.9	11356.7
libDIA-22xlib	O95202	O95202	LETM1	LETM1 and EF-hand domain-containing protein 1, mitochondrial	O95202	LETM1_HUMAN	Filtered	Filtered	1514.28	780.128	467.782	Filtered	798.008	958.324	1498.83	1010.67			libDIA-6xlib	O75832	O75832	PSMD10	26S proteasome non-ATPase regulatory subunit 10	O75832	PSD10_HUMAN	Filtered	Filtered	771.79	922.154	117.811	341.03	1134.03	Filtered	Filtered	481.42			dirDIA	P07954	P07954	FH	Fumarate hydratase, mitochondrial	P07954	FUMH_HUMAN	597.116	946.27	1518.56	1076.91	1247.29
libDIA-22xlib	O95232	O95232	LUC7L3	Luc7-like protein 3	O95232	LC7L3_HUMAN	241.636	700.416	294.403	515.492	322.1	533.61	Filtered	Filtered	359.126	454.138			libDIA-6xlib	O75844	O75844	ZMPSTE24	CAAX prenyl protease 1 homolog	O75844	FACE1_HUMAN	Filtered	Filtered	Filtered	Filtered	890.81	1374.75	Filtered	Filtered	Filtered	524.121			dirDIA	P08195	P08195	SLC3A2	4F2 cell-surface antigen heavy chain	P08195	4F2_HUMAN	3358.03	7907	11616.6	7037.36	8958.77
libDIA-22xlib	O95336	O95336	PGLS	6-phosphogluconolactonase	O95336	6PGL_HUMAN	4629.99	5092.25	5641.05	4958.66	4106.38	3527.64	2995.55	7532.24	3692.73	5956.55			libDIA-6xlib	O75874	O75874	IDH1	Isocitrate dehydrogenase [NADP] cytoplasmic	O75874	IDHC_HUMAN	1799	3491.44	1917.28	2752.87	1782.77	2896.87	3155.84	2722.93	2525.88	2203.12			dirDIA	P08238	P08238	HSP90AB1	Heat shock protein HSP 90-beta	P08238	HS90B_HUMAN	69643.3	109608	142215	121674	101339
libDIA-22xlib	O95342	O95342	ABCB11	Bile salt export pump	O95342	ABCBB_HUMAN	4699.06	1706.72	3087.21	9476.88	1564.01	6892.23	3828.65	13527.6	Filtered	1991.17			libDIA-6xlib	O75934	O75934	BCAS2	Pre-mRNA-splicing factor SPF27	O75934	SPF27_HUMAN	Filtered	Filtered	1805.15	Filtered	1692.55	1208.58	1133.44	Filtered	Filtered	550.047			dirDIA	P08621	P08621	SNRNP70	U1 small nuclear ribonucleoprotein 70 kDa	P08621	RU17_HUMAN	10164	7116.29	7803.72	7581.65	5841.5
libDIA-22xlib	O95347	O95347	SMC2	Structural maintenance of chromosomes protein 2	O95347	SMC2_HUMAN	2278.98	2101.38	1578.13	1784.01	1257.81	2139.37	1450.38	1594.52	1775.82	1737.62			libDIA-6xlib	O75937	O75937	DNAJC8	DnaJ homolog subfamily C member 8	O75937	DNJC8_HUMAN	879.946	1197.63	Filtered	1196.18	681.787	726.927	1038.77	Filtered	Filtered	Filtered			dirDIA	P08670	P08670	VIM	Vimentin	P08670	VIME_HUMAN	Filtered	712.933	1388.98	744.027	1555.63
libDIA-22xlib	O95373	O95373	IPO7	Importin-7	O95373	IPO7_HUMAN	2515.72	2332.03	2300.16	2301.81	2039.65	2069.58	2233.37	1421.97	1791.04	2000.98			libDIA-6xlib	O75947	O75947	ATP5H	ATP synthase subunit d, mitochondrial	O75947	ATP5H_HUMAN	734.339	1252.75	2463.07	2951.21	2846.74	2377.78	2795.15	694.058	3462.74	1185.76			dirDIA	P08727	P08727	KRT19	Keratin, type I cytoskeletal 19	P08727	K1C19_HUMAN	84772.3	135698	152266	119631	161877
libDIA-22xlib	O95433	O95433	AHSA1	Activator of 90 kDa heat shock protein ATPase homolog 1	O95433	AHSA1_HUMAN	6503.11	9440.68	9871.98	8277.51	6069.18	5822.89	8085.2	5278.58	7101.32	3823.52			libDIA-6xlib	O75955	O75955	FLOT1	Flotillin-1	O75955	FLOT1_HUMAN	Filtered	Filtered	Filtered	Filtered	Filtered	Filtered	Filtered	911.994	Filtered	Filtered			dirDIA	P08729	P08729	KRT7	Keratin, type II cytoskeletal 7	P08729	K2C7_HUMAN	24601.5	37464.5	68177.9	45343.7	62025.9
libDIA-22xlib	O95571	O95571	ETHE1	Persulfide dioxygenase ETHE1, mitochondrial	O95571	ETHE1_HUMAN	Filtered	1807.5	3014.41	785.157	1961.71	3683.86	2950.96	4398.21	1153.7	1964.06			libDIA-6xlib	O75964	O75964	ATP5L	ATP synthase subunit g, mitochondrial	O75964	ATP5L_HUMAN	647.995	Filtered	772.156	Filtered	811.324	851.711	1338.68	3185.97	Filtered	620.778			dirDIA	P08758	P08758	ANXA5	Annexin A5	P08758	ANXA5_HUMAN	11835.7	17865.2	23734.1	17571	19647.5
libDIA-22xlib	O95573	O95573	ACSL3	Long-chain-fatty-acid--CoA ligase 3	O95573	ACSL3_HUMAN	868.276	815.983	1491.61	827.067	667.336	1117.98	1490.86	1146.5	894.316	843.138			libDIA-6xlib	O76003	O76003	GLRX3	Glutaredoxin-3	O76003	GLRX3_HUMAN	1831.61	2347.72	2415.78	2497.48	2194.48	1960.34	3194.06	1468.38	2049.91	939.297			dirDIA	P08779	P08779	KRT16	Keratin, type I cytoskeletal 16	P08779	K1C16_HUMAN	115.126	Filtered	Filtered	Filtered	150.986
libDIA-22xlib	O95747	O95747	OXSR1	Serine/threonine-protein kinase OSR1	O95747	OXSR1_HUMAN	2821.93	2736.4	3488.96	2142.69	3495.21	4612.78	3900.14	2861.41	1918.3	2122.73			libDIA-6xlib	O76021	O76021	RSL1D1	Ribosomal L1 domain-containing protein 1	O76021	RL1D1_HUMAN	2611.74	2613.6	3747.88	6648.91	2122.95	3695.25	4975.22	4357.26	1702.27	2744.02			dirDIA	P08865	P08865	RPSA	40S ribosomal protein SA	P08865	RSSA_HUMAN	4587.18	6196.61	7212.7	5786.28	6857.52
libDIA-22xlib	O95793	O95793	STAU1	Double-stranded RNA-binding protein Staufen homolog 1	O95793	STAU1_HUMAN	2241	2994.93	2854.13	2010.15	1701.72	2148.29	2526.25	2304.24	2791.72	2073.03			libDIA-6xlib	O76031	O76031	CLPX	ATP-dependent Clp protease ATP-binding subunit clpX-like, mitochondrial	O76031	CLPX_HUMAN	Filtered	Filtered	Filtered	Filtered	Filtered	506.334	532.799	Filtered	Filtered	Filtered			dirDIA	P09012	P09012	SNRPA	U1 small nuclear ribonucleoprotein A	P09012	SNRPA_HUMAN	1359.52	785.164	642.234	1152.55	684.223
libDIA-22xlib	O95816	O95816	BAG2	BAG family molecular chaperone regulator 2	O95816	BAG2_HUMAN	1683.06	900.75	1793.2	1751.35	855.922	1033.77	1724.69	603.959	565.805	792.311			libDIA-6xlib	O76054	O76054	SEC14L2	SEC14-like protein 2	O76054	S14L2_HUMAN	542.468	Filtered	Filtered	Filtered	715.508	Filtered	427.307	Filtered	2509.36	531.895			dirDIA	P09211	P09211	GSTP1	Glutathione S-transferase P	P09211	GSTP1_HUMAN	10766.6	10518.8	6354.6	8229.69	9657.32
libDIA-22xlib	O95817	O95817	BAG3	BAG family molecular chaperone regulator 3	O95817	BAG3_HUMAN	1525.07	2528.95	1852.77	2988.4	1969.18	2648.99	1887.51	3197.29	3373.7	1391.62			libDIA-6xlib	O76094	O76094	SRP72	Signal recognition particle subunit SRP72	O76094	SRP72_HUMAN	1442.92	1574.72	786.788	1189.08	732.097	1093.42	1129.26	1088.5	891.008	1282.31			dirDIA	P09382	P09382	LGALS1	Galectin-1	P09382	LEG1_HUMAN	7509.91	9075.26	17360	18168.4	16107.9
libDIA-22xlib	O95831	O95831	AIFM1	Apoptosis-inducing factor 1, mitochondrial	O95831	AIFM1_HUMAN	Filtered	1041.94	900.345	1163.27	892.127	1034.45	1595.17	1976.08	1315.32	1239.07			libDIA-6xlib	O94760	O94760	DDAH1	N(G),N(G)-dimethylarginine dimethylaminohydrolase 1	O94760	DDAH1_HUMAN	Filtered	Filtered	Filtered	Filtered	868.314	Filtered	Filtered	Filtered	749.022	Filtered			dirDIA	P09429	P09429	HMGB1	High mobility group protein B1	P09429	HMGB1_HUMAN	17182.5	9515.91	5482.11	8998.01	7230.16
libDIA-22xlib	O95861	O95861	BPNT1	3'(2'),5'-bisphosphate nucleotidase 1	O95861	BPNT1_HUMAN	348.988	Filtered	Filtered	169.626	Filtered	Filtered	583.976	566.374	Filtered	Filtered			libDIA-6xlib	O94776	O94776	MTA2	Metastasis-associated protein MTA2	O94776	MTA2_HUMAN	989.681	1054.25	2192.22	1709.2	1309.61	529.621	1206.34	1856.79	552.446	1148.36			dirDIA	P09493	P09493	TPM1	Tropomyosin alpha-1 chain	P09493	TPM1_HUMAN	Filtered	109.542	687.425	558.626	1230.81
libDIA-22xlib	O95881	O95881	TXNDC12	Thioredoxin domain-containing protein 12	O95881	TXD12_HUMAN	1553.03	1189.26	2279.95	1927.07	3032.42	1520.36	2812.16	Filtered	2000.65	1308.71			libDIA-6xlib	O94826	O94826	TOMM70A	Mitochondrial import receptor subunit TOM70	O94826	TOM70_HUMAN	Filtered	Filtered	1041.52	Filtered	497.445	1147.67	1448.89	Filtered	788.791	585.643			dirDIA	P09622	P09622	DLD	Dihydrolipoyl dehydrogenase, mitochondrial	P09622	DLDH_HUMAN	489.83	571.398	2136.84	1268.61	1633.71
libDIA-22xlib	O96000	O96000	NDUFB10	NADH dehydrogenase [ubiquinone] 1 beta subcomplex subunit 10	O96000	NDUBA_HUMAN	Filtered	Filtered	Filtered	Filtered	Filtered	Filtered	Filtered	Filtered	648.048	Filtered			libDIA-6xlib	O94888	O94888	UBXN7	UBX domain-containing protein 7	O94888	UBXN7_HUMAN	800.706	Filtered	Filtered	Filtered	Filtered	Filtered	Filtered	Filtered	3117.31	Filtered			dirDIA	P09651	P09651	HNRNPA1	Heterogeneous nuclear ribonucleoprotein A1	P09651	ROA1_HUMAN	6920.57	9820.88	13302.3	10384.4	9280.44
libDIA-22xlib	P00167	P00167	CYB5A	Cytochrome b5	P00167	CYB5_HUMAN	Filtered	128.601	433.086	585.212	337.329	365.215	142.632	Filtered	319.838	Filtered			libDIA-6xlib	O94925	O94925	GLS	Glutaminase kidney isoform, mitochondrial	O94925	GLSK_HUMAN	Filtered	Filtered	Filtered	Filtered	Filtered	Filtered	Filtered	Filtered	1635.76	1287.83			dirDIA	P09661	P09661	SNRPA1	U2 small nuclear ribonucleoprotein A'	P09661	RU2A_HUMAN	6580.71	6330.85	6551.21	6206.55	5192.78
libDIA-22xlib	P00338	P00338	LDHA	L-lactate dehydrogenase A chain	P00338	LDHA_HUMAN	62291	65508.7	77016.7	51053.1	76344.3	58792.4	45430.5	57957.2	52086.2	59724.8			libDIA-6xlib	O94979	O94979	SEC31A	Protein transport protein Sec31A	O94979	SC31A_HUMAN	1939.93	1786.28	1241.09	1843.73	1065.6	1273.34	1136.99	2434.97	1644.07	1615.35			dirDIA	P09874	P09874	PARP1	Poly [ADP-ribose] polymerase 1	P09874	PARP1_HUMAN	2397.6	1944.56	3416.46	2686.75	2705.29
libDIA-22xlib	P00387	P00387	CYB5R3	NADH-cytochrome b5 reductase 3	P00387	NB5R3_HUMAN	879.235	Filtered	456.429	1070.85	1022.41	1073.31	1545.03	2694.27	681.584	1578.48			libDIA-6xlib	O94992	O94992	HEXIM1	Protein HEXIM1	O94992	HEXI1_HUMAN	530.669	Filtered	Filtered	649.393	552.057	744.64	827.112	Filtered	Filtered	902.476			dirDIA	P09936	P09936	UCHL1	Ubiquitin carboxyl-terminal hydrolase isozyme L1	P09936	UCHL1_HUMAN	5471.97	8445.38	11508.6	8927.31	11523.6
libDIA-22xlib	P00390	P00390	GSR	Glutathione reductase, mitochondrial	P00390	GSHR_HUMAN	3484.92	623.313	922.951	2041.3	1709.45	3380.78	3194.54	4281.69	1217.39	2413.09			libDIA-6xlib	O95167	O95167	NDUFA3	NADH dehydrogenase [ubiquinone] 1 alpha subcomplex subunit 3	O95167	NDUA3_HUMAN	Filtered	Filtered	Filtered	Filtered	992.674	Filtered	Filtered	Filtered	1339.04	Filtered			dirDIA	P0C0S5;Q71UI9	P0C0S5;Q71UI9	H2AFZ;H2AFV	Histone H2A.Z;Histone H2A.V	P0C0S5;Q71UI9	H2AZ_HUMAN;H2AV_HUMAN	7437.74	12949	15130.9	13182	15049.1
libDIA-22xlib	P00403	P00403	MT-CO2	Cytochrome c oxidase subunit 2	P00403	COX2_HUMAN	9120.21	13122.5	17502.2	16808.8	7594.56	21340.5	18986.5	24117.8	7974.93	7142.46			libDIA-6xlib	O95168	O95168	NDUFB4	NADH dehydrogenase [ubiquinone] 1 beta subcomplex subunit 4	O95168	NDUB4_HUMAN	Filtered	1141.23	Filtered	1429.11	909.119	1013.38	1326.62	Filtered	1305.97	1225.98			dirDIA	P0CG47;P0CG48;P62979;P62987	P0CG47;P0CG48;P62979;P62987	UBB;UBC;RPS27A;UBA52	Polyubiquitin-B;Polyubiquitin-C;Ubiquitin-40S ribosomal protein S27a;Ubiquitin-60S ribosomal protein L40	P0CG47;P0CG48;P62979;P62987	UBB_HUMAN;UBC_HUMAN;RS27A_HUMAN;RL40_HUMAN	17704.6	17862.7	27774.4	36305.8	31372.1
libDIA-22xlib	P00441	P00441	SOD1	Superoxide dismutase [Cu-Zn]	P00441	SODC_HUMAN	3850.9	7170.55	20026.5	13745.8	4409.19	13219.4	21144.4	8853.11	8443.4	9893.34			libDIA-6xlib	O95197	O95197	RTN3	Reticulon-3	O95197	RTN3_HUMAN	978.885	706.698	769.052	1404.92	883.167	1006.41	896.343	2068.13	681.717	576.42			dirDIA	P0DMV8;P0DMV9	P0DMV8;P0DMV9	HSPA1A;HSPA1B	Heat shock 70 kDa protein 1A;Heat shock 70 kDa protein 1B	P0DMV8;P0DMV9	HS71A_HUMAN;HS71B_HUMAN	23352.3	38350.6	38264.6	29543.5	29045.1
libDIA-22xlib	P00492	P00492	HPRT1	Hypoxanthine-guanine phosphoribosyltransferase	P00492	HPRT_HUMAN	962	1474.55	3086.35	4612.91	2440.74	3483.14	2615.51	1921.95	1827.79	2935.46			libDIA-6xlib	O95202	O95202	LETM1	LETM1 and EF-hand domain-containing protein 1, mitochondrial	O95202	LETM1_HUMAN	825.423	Filtered	1744.32	1312.27	797.273	Filtered	1374.62	1564.9	2500.13	1388.93			dirDIA	P10412;P16402;P16403	P10412;P16402;P16403	HIST1H1E;HIST1H1D;HIST1H1C	Histone H1.4;Histone H1.3;Histone H1.2	P10412;P16402;P16403	H14_HUMAN;H13_HUMAN;H12_HUMAN	52856.1	71741.9	134383	105204	84287.1
libDIA-22xlib	P00505	P00505	GOT2	Aspartate aminotransferase, mitochondrial	P00505	AATM_HUMAN	2492.12	2278.9	4797.1	3695.98	4054	3776.19	4382.82	10360.1	2048.69	4769.07			libDIA-6xlib	O95232	O95232	LUC7L3	Luc7-like protein 3	O95232	LC7L3_HUMAN	839.713	698.782	Filtered	Filtered	1145.66	Filtered	997.326	Filtered	Filtered	824.843			dirDIA	P10599	P10599	TXN	Thioredoxin	P10599	THIO_HUMAN	19617.1	37383	77894.1	75937.2	73864.9
libDIA-22xlib	P00558	P00558	PGK1	Phosphoglycerate kinase 1	P00558	PGK1_HUMAN	9142.59	11606.1	12019	10929.3	8435.09	12348.8	13722.8	10582.8	7222.66	10634.5			libDIA-6xlib	O95292	O95292	VAPB	Vesicle-associated membrane protein-associated protein B/C	O95292	VAPB_HUMAN	4233.6	4873.89	4298.5	3216.41	4781.12	6540.52	7052.07	8133.68	4669.07	4923.25			dirDIA	P10606	P10606	COX5B	Cytochrome c oxidase subunit 5B, mitochondrial	P10606	COX5B_HUMAN	2603.01	5875.14	12360.3	6859.37	12127.4
libDIA-22xlib	P00568	P00568	AK1	Adenylate kinase isoenzyme 1	P00568	KAD1_HUMAN	1702.06	3170.35	2919.21	2438.24	2241.25	3136.16	3503.39	1542.55	2452.9	1393.42			libDIA-6xlib	O95302	O95302	FKBP9	Peptidyl-prolyl cis-trans isomerase FKBP9	O95302	FKBP9_HUMAN	Filtered	Filtered	716.173	Filtered	1010.68	Filtered	Filtered	Filtered	Filtered	482.08			dirDIA	P10620	P10620	MGST1	Microsomal glutathione S-transferase 1	P10620	MGST1_HUMAN	3793.39	636.104	Filtered	Filtered	386.594
libDIA-22xlib	P01008	P01008	SERPINC1	Antithrombin-III	P01008	ANT3_HUMAN	5562.26	5352.44	5237.23	5130.54	4593.37	3948.09	3650.74	4816.44	3614.02	3888.48			libDIA-6xlib	O95336	O95336	PGLS	6-phosphogluconolactonase	O95336	6PGL_HUMAN	2967.5	2647.88	2533.93	2461.3	2880.54	2073.33	1999.58	3702.11	2209.84	3209.68			dirDIA	P10809	P10809	HSPD1	60 kDa heat shock protein, mitochondrial	P10809	CH60_HUMAN	5671.23	8438.68	14734.9	11635.6	11805.4
libDIA-22xlib	P01040	P01040	CSTA	Cystatin-A	P01040	CYTA_HUMAN	Filtered	Filtered	Filtered	Filtered	Filtered	994.959	Filtered	Filtered	599.815	411.599			libDIA-6xlib	O95342	O95342	ABCB11	Bile salt export pump	O95342	ABCBB_HUMAN	4435.54	1702.72	4999.4	9367.8	1635.67	10895.8	5857.84	21219.6	635.298	3206.58			dirDIA	P11021	P11021	HSPA5	78 kDa glucose-regulated protein	P11021	GRP78_HUMAN	7205.35	10959.9	16681.7	10651.7	14149.3
libDIA-22xlib	P02533	P02533	KRT14	Keratin, type I cytoskeletal 14	P02533	K1C14_HUMAN	Filtered	1082.64	981.627	6454.57	1200.82	4371.88	654.466	1163.11	25788.5	4169.43			libDIA-6xlib	O95347	O95347	SMC2	Structural maintenance of chromosomes protein 2	O95347	SMC2_HUMAN	1844.01	1785.46	1826.37	1599.58	1436.28	1771.05	1724.86	1831.52	1894.01	1695.71			dirDIA	P11142	P11142	HSPA8	Heat shock cognate 71 kDa protein	P11142	HSP7C_HUMAN	33986.8	39354.1	63092.8	54907.4	45952.7
libDIA-22xlib	P02538	P02538	KRT6A	Keratin, type II cytoskeletal 6A	P02538	K2C6A_HUMAN	15462.2	20932.6	27948.2	54185.1	28246.3	42228.7	25755.2	14775	69573.1	28446.8			libDIA-6xlib	O95361	O95361	TRIM16	Tripartite motif-containing protein 16	O95361	TRI16_HUMAN	1901.97	1913.44	2011.78	796.005	2017.47	1376.37	1187.74	1177.94	1716.92	1297.85			dirDIA	P11166	P11166	SLC2A1	Solute carrier family 2, facilitated glucose transporter member 1	P11166	GTR1_HUMAN	3668.3	6601.29	6454.22	5101.21	6185.28
libDIA-22xlib	P02545	P02545	LMNA	Prelamin-A/C	P02545	LMNA_HUMAN	11387.6	13849.4	15810	15503.2	12967.8	12162.5	13347.2	7699.36	13283.8	6537.12			libDIA-6xlib	O95373	O95373	IPO7	Importin-7	O95373	IPO7_HUMAN	2339.88	2326.84	3296.02	1538.63	2053.77	3059.13	2181.74	2111.08	Filtered	1969.59			dirDIA	P11172	P11172	UMPS	Uridine 5'-monophosphate synthase	P11172	UMPS_HUMAN	3777.59	3832.58	3610.55	3899.85	2403.79
libDIA-22xlib	P02768	P02768	ALB	Serum albumin	P02768	ALBU_HUMAN	15552076	21159596	19319318	16429612	15168008	15677976	15650446	18563628	9582251	15606604			libDIA-6xlib	O95433	O95433	AHSA1	Activator of 90 kDa heat shock protein ATPase homolog 1	O95433	AHSA1_HUMAN	6138.56	9428.27	9592.59	8288.25	6355.97	5572.02	7850.98	5178.27	8164.27	3815.36			dirDIA	P11216	P11216	PYGB	Glycogen phosphorylase, brain form	P11216	PYGB_HUMAN	1578.13	1668.23	1606.25	1374.62	1139.96
libDIA-22xlib	P02786	P02786	TFRC	Transferrin receptor protein 1	P02786	TFR1_HUMAN	1857.71	3371.29	9242.26	12647.1	4726.94	4872.42	5549.66	4232.64	6555.75	4490.03			libDIA-6xlib	O95571	O95571	ETHE1	Persulfide dioxygenase ETHE1, mitochondrial	O95571	ETHE1_HUMAN	990.115	670.604	1590.37	1990.33	1363.38	2577.44	Filtered	2896.66	567.295	1164.25			dirDIA	P11279	P11279	LAMP1	Lysosome-associated membrane glycoprotein 1	P11279	LAMP1_HUMAN	1693.29	3783.01	12296.5	10064	11480.2
libDIA-22xlib	P04040	P04040	CAT	Catalase	P04040	CATA_HUMAN	Filtered	741.639	622.182	1516.88	922.845	1440.49	631.83	616.671	983.017	Filtered			libDIA-6xlib	O95573	O95573	ACSL3	Long-chain-fatty-acid--CoA ligase 3	O95573	ACSL3_HUMAN	753.145	847.147	1342.12	857.427	722.308	1112.35	1318.29	1314.57	1033.17	940.728			dirDIA	P11387	P11387	TOP1	DNA topoisomerase 1	P11387	TOP1_HUMAN	802.916	1061.42	930.549	606.003	736.585
libDIA-22xlib	P04075	P04075	ALDOA	Fructose-bisphosphate aldolase A	P04075	ALDOA_HUMAN	22547.3	29971.7	40188.4	32067.2	31156.8	28339.1	31104.7	23402.6	28168.9	22532.4			libDIA-6xlib	O95747	O95747	OXSR1	Serine/threonine-protein kinase OSR1	O95747	OXSR1_HUMAN	2908.22	2926.83	2617.76	2405.09	1883.12	3629.19	2781.4	3106.31	2314.24	2504.81			dirDIA	P11413	P11413	G6PD	Glucose-6-phosphate 1-dehydrogenase	P11413	G6PD_HUMAN	13980.3	16291.2	17128.8	20366.6	16388.2
libDIA-22xlib	P04080	P04080	CSTB	Cystatin-B	P04080	CYTB_HUMAN	5093.09	3920.03	5404.19	5167.46	6443.81	6244	4843.03	6028.44	8088.6	8379.11			libDIA-6xlib	O95793	O95793	STAU1	Double-stranded RNA-binding protein Staufen homolog 1	O95793	STAU1_HUMAN	2111.62	2989.84	2933.07	2016.81	1779.73	1266.25	1724.95	2239.32	2610.52	2072.56			dirDIA	P11586	P11586	MTHFD1	C-1-tetrahydrofolate synthase, cytoplasmic	P11586	C1TC_HUMAN	10808.6	16306.1	8269.67	8513.01	6369.39
libDIA-22xlib	P04083	P04083	ANXA1	Annexin A1	P04083	ANXA1_HUMAN	23743.6	26502.2	26352.7	25682	26061.8	21946.2	25079.4	19039.4	13891.7	20112.7			libDIA-6xlib	O95816	O95816	BAG2	BAG family molecular chaperone regulator 2	O95816	BAG2_HUMAN	1588.72	870.537	1523.68	1611.81	863.236	1098.06	1263.1	Filtered	560.375	Filtered			dirDIA	P11940	P11940	PABPC1	Polyadenylate-binding protein 1	P11940	PABP1_HUMAN	20965	16578.8	15577	18431	9688.81
libDIA-22xlib	P04179	P04179	SOD2	Superoxide dismutase [Mn], mitochondrial	P04179	SODM_HUMAN	Filtered	605.111	1205.86	1656.03	523.237	1581.35	780.483	Filtered	629.171	510.681			libDIA-6xlib	O95817	O95817	BAG3	BAG family molecular chaperone regulator 3	O95817	BAG3_HUMAN	2067.19	3430.28	2705.38	2427.76	1141.78	1907.78	2373.23	1232.01	2143.93	883.351			dirDIA	P12004	P12004	PCNA	Proliferating cell nuclear antigen	P12004	PCNA_HUMAN	1071.18	2268.97	4583.34	2690.1	1829.08
libDIA-22xlib	P04181	P04181	OAT	Ornithine aminotransferase, mitochondrial	P04181	OAT_HUMAN	496.774	1196.09	1475.65	1277.8	1181.21	2064.18	1577.64	1932.94	1495.71	1608.21			libDIA-6xlib	O95819	O95819	MAP4K4	Mitogen-activated protein kinase kinase kinase kinase 4	O95819	M4K4_HUMAN	365.282	1261.2	758.704	1053.18	361.053	821.463	596.639	654.427	798.884	798.792			dirDIA	P12081	P12081	HARS	Histidine--tRNA ligase, cytoplasmic	P12081	SYHC_HUMAN	1759.17	3486.37	2123.47	2217.67	2126.54
libDIA-22xlib	P04183	P04183	TK1	Thymidine kinase, cytosolic	P04183	KITH_HUMAN	1274.11	464.516	963.346	874.686	573.274	634.698	Filtered	1209.19	Filtered	763.512			libDIA-6xlib	O95831	O95831	AIFM1	Apoptosis-inducing factor 1, mitochondrial	O95831	AIFM1_HUMAN	669.668	776.816	1116.15	1209.81	869.846	1002.85	1614.36	1536.71	1446.83	1229.01			dirDIA	P12236	P12236	SLC25A6	ADP/ATP translocase 3	P12236	ADT3_HUMAN	3510.83	2923.76	4239.83	2576.63	2687.42
libDIA-22xlib	P04259	P04259	KRT6B	Keratin, type II cytoskeletal 6B	P04259	K2C6B_HUMAN	25229.6	23141.6	14257.1	288402	101671	95932.4	45135.7	29084	82571.6	30230.2			libDIA-6xlib	O95861	O95861	BPNT1	3'(2'),5'-bisphosphate nucleotidase 1	O95861	BPNT1_HUMAN	327.985	Filtered	Filtered	169.805	Filtered	122.274	563.861	498.939	1395.46	Filtered			dirDIA	P12268	P12268	IMPDH2	Inosine-5'-monophosphate dehydrogenase 2	P12268	IMDH2_HUMAN	5802.95	4508.77	7043.36	8932.73	4383.94
libDIA-22xlib	P04264	P04264	KRT1	Keratin, type II cytoskeletal 1	P04264	K2C1_HUMAN	7907.25	6824.18	5326.83	32607.4	17640.7	22390	4686.87	9996.48	94749.7	76352.8			libDIA-6xlib	O95881	O95881	TXNDC12	Thioredoxin domain-containing protein 12	O95881	TXD12_HUMAN	Filtered	200.334	2072.6	2766.48	3218.28	1217.79	Filtered	Filtered	308.999	1486.9			dirDIA	P12273	P12273	PIP	Prolactin-inducible protein	P12273	PIP_HUMAN	2417.62	167.071	761.824	4643.01	1464.62
libDIA-22xlib	P04406	P04406	GAPDH	Glyceraldehyde-3-phosphate dehydrogenase	P04406	G3P_HUMAN	36182.3	38952.9	46036.1	60190.5	53755.9	40453.5	48404	64457.4	53401.2	44250.8			libDIA-6xlib	O96008	O96008	TOMM40	Mitochondrial import receptor subunit TOM40 homolog	O96008	TOM40_HUMAN	Filtered	3875.31	4383.7	5527.94	3472.06	4035.6	3902.22	1995.85	4355.71	3452.5			dirDIA	P12429	P12429	ANXA3	Annexin A3	P12429	ANXA3_HUMAN	3353.58	4963.51	5023.42	4027.4	5913.35
libDIA-22xlib	P04632	P04632	CAPNS1	Calpain small subunit 1	P04632	CPNS1_HUMAN	665.574	1584.33	1662.2	3021.03	1195.29	918.008	1734.69	Filtered	1786.12	654.128			libDIA-6xlib	O96019	O96019	ACTL6A	Actin-like protein 6A	O96019	ACL6A_HUMAN	218.891	660.102	837.65	708.216	585.582	619.747	444.438	Filtered	1309.63	340.948			dirDIA	P12814	P12814	ACTN1	Alpha-actinin-1	P12814	ACTN1_HUMAN	6790.25	6914.14	16787.5	8163.68	10620.1
libDIA-22xlib	P04637	P04637	TP53	Cellular tumor antigen p53	P04637	P53_HUMAN	2994.92	2110.08	2465.51	3069.9	2176.65	3384.45	5089.55	2907.58	1597.62	2207.8			libDIA-6xlib	P00167	P00167	CYB5A	Cytochrome b5	P00167	CYB5_HUMAN	1	1275.09	157.214	Filtered	1434.62	1969.64	1963.36	Filtered	1420.59	974.377			dirDIA	P12956	P12956	XRCC6	X-ray repair cross-complementing protein 6	P12956	XRCC6_HUMAN	11051.7	15388.9	17030	10512.3	10694.8
libDIA-22xlib	P04792	P04792	HSPB1	Heat shock protein beta-1	P04792	HSPB1_HUMAN	15065.3	12841.8	15480.1	19522.2	10739	15397.3	23382.1	14978.1	8349.99	9761.26			libDIA-6xlib	P00338	P00338	LDHA	L-lactate dehydrogenase A chain	P00338	LDHA_HUMAN	61113.3	67965.4	77330.8	53187.4	84788.2	59175.2	47097.1	59687.7	61448.3	62482			dirDIA	P13010	P13010	XRCC5	X-ray repair cross-complementing protein 5	P13010	XRCC5_HUMAN	11051.2	10307.4	11809.6	11091.9	9225.81
libDIA-22xlib	P04843	P04843	RPN1	Dolichyl-diphosphooligosaccharide--protein glycosyltransferase subunit 1	P04843	RPN1_HUMAN	3444.14	3222.56	6568.3	5512.56	4437.69	6261.03	5024.05	7077.8	2250.39	4246.89			libDIA-6xlib	P00387	P00387	CYB5R3	NADH-cytochrome b5 reductase 3	P00387	NB5R3_HUMAN	117.027	Filtered	553.771	1072.07	1007.54	968.424	1168.79	2181.24	639.483	1425.4			dirDIA	P13073	P13073	COX4I1	Cytochrome c oxidase subunit 4 isoform 1, mitochondrial	P13073	COX41_HUMAN	1895.25	2877.5	4141.92	3226.4	4488.19
libDIA-22xlib	P04844	P04844	RPN2	Dolichyl-diphosphooligosaccharide--protein glycosyltransferase subunit 2	P04844	RPN2_HUMAN	625.234	1135.14	1862.72	998.249	1285.45	1206.12	1427.32	1477.48	1807.05	876.771			libDIA-6xlib	P00390	P00390	GSR	Glutathione reductase, mitochondrial	P00390	GSHR_HUMAN	2972.54	1941.72	3501.82	2093.07	1779.97	6108.68	2972.27	2881.14	1451.39	2140.17			dirDIA	P13639	P13639	EEF2	Elongation factor 2	P13639	EF2_HUMAN	48045	45195.9	36632.9	33519	27487.9
libDIA-22xlib	P04908;P0C0S8;P20671;Q16777;Q6FI13;Q7L7L0;Q93077;Q96KK5;Q99878;Q9BTM1	P04908;P0C0S8;P20671;Q16777;Q6FI13;Q7L7L0;Q93077;Q96KK5;Q99878;Q9BTM1	HIST1H2AB;HIST1H2AG;HIST1H2AD;HIST2H2AC;HIST2H2AA3;HIST3H2A;HIST1H2AC;HIST1H2AH;HIST1H2AJ;H2AFJ	Histone H2A type 1-B/E;Histone H2A type 1;Histone H2A type 1-D;Histone H2A type 2-C;Histone H2A type 2-A;Histone H2A type 3;Histone H2A type 1-C;Histone H2A type 1-H;Histone H2A type 1-J;Histone H2A.J	P04908;P0C0S8;P20671;Q16777;Q6FI13;Q7L7L0;Q93077;Q96KK5;Q99878;Q9BTM1	H2A1B_HUMAN;H2A1_HUMAN;H2A1D_HUMAN;H2A2C_HUMAN;H2A2A_HUMAN;H2A3_HUMAN;H2A1C_HUMAN;H2A1H_HUMAN;H2A1J_HUMAN;H2AJ_HUMAN	10778.2	6162.66	7648.51	10560.5	6018.95	8530.75	10345.7	Filtered	Filtered	16579			libDIA-6xlib	P00403	P00403	MT-CO2	Cytochrome c oxidase subunit 2	P00403	COX2_HUMAN	8608.97	13011.5	17007	16827.3	15503.9	20421.1	18436.6	23562.9	17420.6	7127.29			dirDIA	P13645	P13645	KRT10	Keratin, type I cytoskeletal 10	P13645	K1C10_HUMAN	45595.8	41211.4	29026.1	268485	72487
libDIA-22xlib	P05023	P05023	ATP1A1	Sodium/potassium-transporting ATPase subunit alpha-1	P05023	AT1A1_HUMAN	2853.54	4186.91	5719.44	3740.48	3390.69	5092.96	4008.41	2432.75	5275.74	3495.22			libDIA-6xlib	P00441	P00441	SOD1	Superoxide dismutase [Cu-Zn]	P00441	SODC_HUMAN	3634.98	3683	9890.99	13511.1	4493.98	12786.3	10521.2	4389.42	5112.36	5097.87			dirDIA	P13646	P13646	KRT13	Keratin, type I cytoskeletal 13	P13646	K1C13_HUMAN	23506.4	19781	10390.7	65612.4	35896.5
libDIA-22xlib	P05026	P05026	ATP1B1	Sodium/potassium-transporting ATPase subunit beta-1	P05026	AT1B1_HUMAN	791.718	2275.56	3012.91	2520.45	1595.8	3498.03	1980.59	2052.86	1867.62	1935.71			libDIA-6xlib	P00492	P00492	HPRT1	Hypoxanthine-guanine phosphoribosyltransferase	P00492	HPRT_HUMAN	1101.81	1745.46	3653.7	5634.26	3183.61	4066.14	3093.51	2517	2416.33	3767.59			dirDIA	P13647	P13647	KRT5	Keratin, type II cytoskeletal 5	P13647	K2C5_HUMAN	2135.39	2246.56	1838.21	23751.9	3766.82
libDIA-22xlib	P05089	P05089	ARG1	Arginase-1	P05089	ARGI1_HUMAN	Filtered	Filtered	Filtered	Filtered	520.507	531.931	Filtered	Filtered	1121.62	719.839			libDIA-6xlib	P00505	P00505	GOT2	Aspartate aminotransferase, mitochondrial	P00505	AATM_HUMAN	2533.95	2396.09	4851.76	3928.63	4412.53	3770.72	4561.97	11244	2489.31	5163.69			dirDIA	P13667	P13667	PDIA4	Protein disulfide-isomerase A4	P13667	PDIA4_HUMAN	1093.48	1380.46	3616.88	2056.1	2828.91
libDIA-22xlib	P05090	P05090	APOD	Apolipoprotein D	P05090	APOD_HUMAN	848.043	1433.91	493.835	337.993	383.282	723.076	Filtered	520.286	476.328	Filtered			libDIA-6xlib	P00558	P00558	PGK1	Phosphoglycerate kinase 1	P00558	PGK1_HUMAN	8874.7	11791	12012.9	11268.2	9092.99	11968.6	13720.7	10756.1	8439.94	10853			dirDIA	P13693	P13693	TPT1	Translationally-controlled tumor protein	P13693	TCTP_HUMAN	509.222	103.966	297.946	743.967	311.181
libDIA-22xlib	P05091	P05091	ALDH2	Aldehyde dehydrogenase, mitochondrial	P05091	ALDH2_HUMAN	Filtered	Filtered	Filtered	Filtered	813.012	Filtered	563.326	Filtered	Filtered	Filtered			libDIA-6xlib	P00568	P00568	AK1	Adenylate kinase isoenzyme 1	P00568	KAD1_HUMAN	1144.83	3158.87	2836.63	2429.57	2696.78	3251.69	3402.17	1514.63	3309.59	1387.85			dirDIA	P13796	P13796	LCP1	Plastin-2	P13796	PLSL_HUMAN	6014.88	4949.67	4498.09	6105.27	5473.25
libDIA-22xlib	P05114	P05114	HMGN1	Non-histone chromosomal protein HMG-14	P05114	HMGN1_HUMAN	Filtered	Filtered	Filtered	Filtered	1124.21	Filtered	Filtered	Filtered	602.236	Filtered			libDIA-6xlib	P00966	P00966	ASS1	Argininosuccinate synthase	P00966	ASSY_HUMAN	2999.78	1388.8	1804.94	1362.43	1876.87	2741.28	1494.19	2134.17	1485.37	1778.56			dirDIA	P13797	P13797	PLS3	Plastin-3	P13797	PLST_HUMAN	10369.5	8332.2	8335.3	9201.68	7365.66
libDIA-22xlib	P05141	P05141	SLC25A5	ADP/ATP translocase 2	P05141	ADT2_HUMAN	11434	11569.7	15748.9	12016.9	6938.28	13654.3	14945.8	25344.8	12354.8	13998.6			libDIA-6xlib	P01008	P01008	SERPINC1	Antithrombin-III	P01008	ANT3_HUMAN	6905.52	7111.91	6446.83	6568.74	6406.88	4713.11	4271.91	5954.27	5849.98	4840.91			dirDIA	P13804	P13804	ETFA	Electron transfer flavoprotein subunit alpha, mitochondrial	P13804	ETFA_HUMAN	799.465	1009.79	483.746	829.216	1318.48
libDIA-22xlib	P05198	P05198	EIF2S1	Eukaryotic translation initiation factor 2 subunit 1	P05198	IF2A_HUMAN	9612.42	10751.3	10382.4	11072	9204.35	11503.8	10138.8	7506.3	8396.84	8792.03			libDIA-6xlib	P01024	P01024	C3	Complement C3	P01024	CO3_HUMAN	Filtered	Filtered	Filtered	Filtered	Filtered	Filtered	Filtered	Filtered	683.673	Filtered			dirDIA	P13928;Q5VT79	P13928;Q5VT79	ANXA8;ANXA8L1	Annexin A8;Annexin A8-like protein 1	P13928;Q5VT79	ANXA8_HUMAN;AXA81_HUMAN	1523.2	1098.78	1161.52	1263.03	2631.8
libDIA-22xlib	P05204	P05204	HMGN2	Non-histone chromosomal protein HMG-17	P05204	HMGN2_HUMAN	Filtered	Filtered	Filtered	Filtered	4511.82	Filtered	Filtered	2229.43	4178.2	Filtered			libDIA-6xlib	P01040	P01040	CSTA	Cystatin-A	P01040	CYTA_HUMAN	Filtered	Filtered	Filtered	Filtered	715.012	952.071	Filtered	Filtered	689.592	410.691			dirDIA	P14174	P14174	MIF	Macrophage migration inhibitory factor	P14174	MIF_HUMAN	4744.08	7922.71	10161.2	8381.86	7889.2
libDIA-22xlib	P05387	P05387	RPLP2	60S acidic ribosomal protein P2	P05387	RLA2_HUMAN	6520.02	9740.52	20482.2	22354.9	13926.1	18112.3	20987.3	10806.4	16921.4	13680.8			libDIA-6xlib	P01111;P01112;P01116	P01111;P01112;P01116	NRAS;HRAS;KRAS	GTPase NRas;GTPase HRas;GTPase KRas	P01111;P01112;P01116	RASN_HUMAN;RASH_HUMAN;RASK_HUMAN	Filtered	Filtered	Filtered	Filtered	1820.54	Filtered	Filtered	Filtered	1785.98	Filtered			dirDIA	P14314	P14314	PRKCSH	Glucosidase 2 subunit beta	P14314	GLU2B_HUMAN	747.395	1364.66	2943.46	1317.09	1912.48
libDIA-22xlib	P05388	P05388	RPLP0	60S acidic ribosomal protein P0	P05388	RLA0_HUMAN	4674.28	5935.5	5740.74	4811.87	4122.21	4614.62	5975.72	5387.38	2716.32	4596.22			libDIA-6xlib	P02533	P02533	KRT14	Keratin, type I cytoskeletal 14	P02533	K1C14_HUMAN	Filtered	1025.1	597.684	7562.53	1421.13	5195.21	961.082	766.256	29949.2	5290.78			dirDIA	P14618	P14618	PKM	Pyruvate kinase PKM	P14618	KPYM_HUMAN	191731	224030	181903	173480	157714
libDIA-22xlib	P05543	P05543	SERPINA7	Thyroxine-binding globulin	P05543	THBG_HUMAN	12105	14328	10046.4	112646	32861.9	83253.8	14708.4	13321.6	112082	9827.85			libDIA-6xlib	P02538	P02538	KRT6A	Keratin, type II cytoskeletal 6A	P02538	K2C6A_HUMAN	14621.5	20343.4	26320.1	80087.5	40512.2	87067	25480.5	17951.2	84464.5	42792.3			dirDIA	P14625	P14625	HSP90B1	Endoplasmin	P14625	ENPL_HUMAN	12259.2	18453.7	20240.2	15422.4	15999.6
libDIA-22xlib	P05556	P05556	ITGB1	Integrin beta-1	P05556	ITB1_HUMAN	1194.54	1132.86	1485.97	1944.7	1381.94	1730.35	1829.1	Filtered	1287.29	1010.56			libDIA-6xlib	P02545	P02545	LMNA	Prelamin-A/C	P02545	LMNA_HUMAN	8486.59	12637.7	14626.6	15607.2	13476.8	9317.72	10770	5622.15	17265	5779.47			dirDIA	P14678;P63162	P14678;P63162	SNRPB;SNRPN	Small nuclear ribonucleoprotein-associated proteins B and B';Small nuclear ribonucleoprotein-associated protein N	P14678;P63162	RSMB_HUMAN;RSMN_HUMAN	10476.7	9246.44	7800.08	6416.72	6611.77
libDIA-22xlib	P05783	P05783	KRT18	Keratin, type I cytoskeletal 18	P05783	K1C18_HUMAN	27080.8	38107.2	82912.1	52488.1	62555.5	55773.4	56390.1	14353.2	50972	22713.5			libDIA-6xlib	P02768	P02768	ALB	Serum albumin	P02768	ALBU_HUMAN	14687879	21116976	14799354	16469764	15863813	17882676	15213513	18226742	11016544	15577009			dirDIA	P14866	P14866	HNRNPL	Heterogeneous nuclear ribonucleoprotein L	P14866	HNRPL_HUMAN	1266.37	1149.75	2470.56	1668.16	1400.87
libDIA-22xlib	P05787	P05787	KRT8	Keratin, type II cytoskeletal 8	P05787	K2C8_HUMAN	52155.6	78711	111312	84058.1	83353	103268	100518	33390.5	96275.5	45899.1			libDIA-6xlib	P02786	P02786	TFRC	Transferrin receptor protein 1	P02786	TFR1_HUMAN	1714.6	3551.32	9290.19	13135.4	5016.53	4871.52	5437.67	4224.02	7945.05	4586.17			dirDIA	P14868	P14868	DARS	Aspartate--tRNA ligase, cytoplasmic	P14868	SYDC_HUMAN	4881.29	4535.83	4240.47	4522.54	3178.42
libDIA-22xlib	P06396	P06396	GSN	Gelsolin	P06396	GELS_HUMAN	212.932	698.092	Filtered	Filtered	520.121	393.15	Filtered	Filtered	6729.6	Filtered			libDIA-6xlib	P04040	P04040	CAT	Catalase	P04040	CATA_HUMAN	Filtered	Filtered	Filtered	Filtered	965.146	1378.36	Filtered	479.807	2870.5	1			dirDIA	P14923	P14923	JUP	Junction plakoglobin	P14923	PLAK_HUMAN	236.856	607.289	1047.93	633.822	813.213
libDIA-22xlib	P06454	P06454	PTMA	Prothymosin alpha	P06454	PTMA_HUMAN	Filtered	Filtered	Filtered	Filtered	10989.1	Filtered	Filtered	6400.96	10365.6	Filtered			libDIA-6xlib	P04075	P04075	ALDOA	Fructose-bisphosphate aldolase A	P04075	ALDOA_HUMAN	22613.9	30184.7	45734.5	34532.9	34635.6	28385.6	34629.1	23992.6	37695	21764.4			dirDIA	P15121	P15121	AKR1B1	Aldose reductase	P15121	ALDR_HUMAN	18052.5	14566.2	14968.9	14608.3	16031.2
libDIA-22xlib	P06493	P06493	CDK1	Cyclin-dependent kinase 1	P06493	CDK1_HUMAN	4046.91	4549.73	6596.95	4066.54	5445.63	4841.06	3518.27	4080.22	5284.81	4174.13			libDIA-6xlib	P04080	P04080	CSTB	Cystatin-B	P04080	CYTB_HUMAN	3506.57	4001.64	5647.37	5661.9	6996.41	6968.12	5242.27	5207.55	9022.58	9152.51			dirDIA	P15144	P15144	ANPEP	Aminopeptidase N	P15144	AMPN_HUMAN	Filtered	133.791	Filtered	1	423.304
libDIA-22xlib	P06576	P06576	ATP5B	ATP synthase subunit beta, mitochondrial	P06576	ATPB_HUMAN	19315	42586.6	31666.8	16275.7	18693	34581.8	31198	18383.7	18517.4	18620.1			libDIA-6xlib	P04083	P04083	ANXA1	Annexin A1	P04083	ANXA1_HUMAN	13149.9	19237.6	18467.5	16524.7	19505.9	14387.7	14843.4	11313.2	14182.1	13644			dirDIA	P15153	P15153	RAC2	Ras-related C3 botulinum toxin substrate 2	P15153	RAC2_HUMAN	9069.62	11225.8	13535.6	9714.52	10155.7
libDIA-22xlib	P06702	P06702	S100A9	Protein S100-A9	P06702	S10A9_HUMAN	Filtered	1410.38	891.07	528.745	322.748	346.339	Filtered	Filtered	642.764	547.194			libDIA-6xlib	P04179	P04179	SOD2	Superoxide dismutase [Mn], mitochondrial	P04179	SODM_HUMAN	Filtered	Filtered	1217.23	1673.73	687.585	1719.68	974.779	Filtered	972.67	Filtered			dirDIA	P15170;Q8IYD1	P15170;Q8IYD1	GSPT1;GSPT2	Eukaryotic peptide chain release factor GTP-binding subunit ERF3A;Eukaryotic peptide chain release factor GTP-binding subunit ERF3B	P15170;Q8IYD1	ERF3A_HUMAN;ERF3B_HUMAN	3149.79	1666.03	881.909	1068.25	994.057
libDIA-22xlib	P06703	P06703	S100A6	Protein S100-A6	P06703	S10A6_HUMAN	Filtered	Filtered	Filtered	323.049	9480.51	Filtered	Filtered	5296.33	21341.5	475.748			libDIA-6xlib	P04181	P04181	OAT	Ornithine aminotransferase, mitochondrial	P04181	OAT_HUMAN	461.944	927.611	1420.31	1192.65	1258.18	1737.7	1335.42	1795.18	1513.98	1444.61			dirDIA	P15259;P18669	P15259;P18669	PGAM2;PGAM1	Phosphoglycerate mutase 2;Phosphoglycerate mutase 1	P15259;P18669	PGAM2_HUMAN;PGAM1_HUMAN	317.694	854.553	Filtered	Filtered	Filtered
libDIA-22xlib	P06733	P06733	ENO1	Alpha-enolase	P06733	ENOA_HUMAN	17755.3	22471.2	36907.9	28922.9	19637.6	26585.7	28066	28611.7	17852.1	16663.1			libDIA-6xlib	P04183	P04183	TK1	Thymidine kinase, cytosolic	P04183	KITH_HUMAN	1393.06	Filtered	Filtered	1139.17	Filtered	Filtered	Filtered	Filtered	Filtered	980.215			dirDIA	P15311	P15311	EZR	Ezrin	P15311	EZRI_HUMAN	5030.35	5016.29	3758.36	2563.04	3783.62
libDIA-22xlib	P06744	P06744	GPI	Glucose-6-phosphate isomerase	P06744	G6PI_HUMAN	1588.29	1435.78	1868.64	Filtered	1240.66	1673.05	929.315	1266.42	2095.8	1421.08			libDIA-6xlib	P04259	P04259	KRT6B	Keratin, type II cytoskeletal 6B	P04259	K2C6B_HUMAN	Filtered	Filtered	Filtered	Filtered	Filtered	Filtered	Filtered	Filtered	1794.61	Filtered			dirDIA	P15428	P15428	HPGD	15-hydroxyprostaglandin dehydrogenase [NAD(+)]	P15428	PGDH_HUMAN	5476.41	20998.8	15211.3	3722.85	6749.12
libDIA-22xlib	P06748	P06748	NPM1	Nucleophosmin	P06748	NPM_HUMAN	8836.75	5055.48	6224.25	9224.05	5367.22	6946.57	13771.3	5214.52	8399.52	5658.1			libDIA-6xlib	P04264	P04264	KRT1	Keratin, type II cytoskeletal 1	P04264	K2C1_HUMAN	48029	36723.7	43383.7	429392	120810	272052	57045.3	43917.1	387792	93730.6			dirDIA	P15531	P15531	NME1	Nucleoside diphosphate kinase A	P15531	NDKA_HUMAN	688.17	703.934	2186.86	1420.16	1524.89
libDIA-22xlib	P06753	P06753	TPM3	Tropomyosin alpha-3 chain	P06753	TPM3_HUMAN	9792.32	17883.1	38498.7	54904.5	33111.6	46960	29660.5	32532.2	38598.1	49509.6			libDIA-6xlib	P04406	P04406	GAPDH	Glyceraldehyde-3-phosphate dehydrogenase	P04406	G3P_HUMAN	54175.6	33855.9	39390.6	27176.2	56589.6	31003.6	36777.8	57512.1	73481.8	36496.8			dirDIA	P15559	P15559	NQO1	NAD(P)H dehydrogenase [quinone] 1	P15559	NQO1_HUMAN	3833.25	5733.34	4027.19	2170.16	2566.67
libDIA-22xlib	P06899;P23527;P33778;Q16778	P06899;P23527;P33778;Q16778	HIST1H2BJ;HIST1H2BO;HIST1H2BB;HIST2H2BE	Histone H2B type 1-J;Histone H2B type 1-O;Histone H2B type 1-B;Histone H2B type 2-E	P06899;P23527;P33778;Q16778	H2B1J_HUMAN;H2B1O_HUMAN;H2B1B_HUMAN;H2B2E_HUMAN	141982	215746	278564	201900	126867	163896	219858	305695	157095	151813			libDIA-6xlib	P04632	P04632	CAPNS1	Calpain small subunit 1	P04632	CPNS1_HUMAN	2179.39	3455.55	2640.72	4821.36	2564.53	2891.93	3481.02	1070.46	2294.51	951.211			dirDIA	P15880	P15880	RPS2	40S ribosomal protein S2	P15880	RS2_HUMAN	4566.85	3265.5	2768.12	3059.73	3078.4
libDIA-22xlib	P07099	P07099	EPHX1	Epoxide hydrolase 1	P07099	HYEP_HUMAN	1597.24	1373	2263.83	1530.95	720.639	1889.5	1641.52	2646.79	1157.22	747.948			libDIA-6xlib	P04637	P04637	TP53	Cellular tumor antigen p53	P04637	P53_HUMAN	3081.14	5763.37	4911.29	3192.44	2332.18	3417.04	5392.06	4017.71	2761.38	2351.64			dirDIA	P15924	P15924	DSP	Desmoplakin	P15924	DESP_HUMAN	1107.98	1449.39	1568	1368.71	1902.98
libDIA-22xlib	P07108	P07108	DBI	Acyl-CoA-binding protein	P07108	ACBP_HUMAN	2499.72	1259.35	1295.63	1090.9	1533.86	2014.06	2261.3	Filtered	1266.71	4092.04			libDIA-6xlib	P04792	P04792	HSPB1	Heat shock protein beta-1	P04792	HSPB1_HUMAN	15205.3	13681	15993	20611.5	11747	15617.8	24225.9	15753	10159.2	10435.8			dirDIA	P16070	P16070	CD44	CD44 antigen	P16070	CD44_HUMAN	1616.36	2892.34	5579.54	2936.4	4793.4
libDIA-22xlib	P07195	P07195	LDHB	L-lactate dehydrogenase B chain	P07195	LDHB_HUMAN	10196.4	13112.1	13847.6	10539.9	17868.4	6797.09	8312.28	16052	19173.1	11532.3			libDIA-6xlib	P04843	P04843	RPN1	Dolichyl-diphosphooligosaccharide--protein glycosyltransferase subunit 1	P04843	RPN1_HUMAN	3283.17	3550.55	6258.36	4396.91	4366.62	5345.48	4675.4	6251.54	3069.17	4260.06			dirDIA	P16401	P16401	HIST1H1B	Histone H1.5	P16401	H15_HUMAN	19496	26870.9	54911.7	39729.8	29972.5
libDIA-22xlib	P07237	P07237	P4HB	Protein disulfide-isomerase	P07237	PDIA1_HUMAN	2095.41	2855.78	4065.77	3874.52	3939.57	4092.19	4769.19	2625.84	3094.02	2701.14			libDIA-6xlib	P04844	P04844	RPN2	Dolichyl-diphosphooligosaccharide--protein glycosyltransferase subunit 2	P04844	RPN2_HUMAN	10311.4	922.416	1273.34	712.299	1015.83	809.388	10570.6	869.825	1664.45	3154.6			dirDIA	P16615	P16615	ATP2A2	Sarcoplasmic/endoplasmic reticulum calcium ATPase 2	P16615	AT2A2_HUMAN	Filtered	Filtered	636.87	Filtered	Filtered
libDIA-22xlib	P07305	P07305	H1F0	Histone H1.0	P07305	H10_HUMAN	685.684	Filtered	2149.82	2301.38	1512.15	3227.96	3164.78	2578.82	1993.94	2054.87			libDIA-6xlib	P04899	P04899	GNAI2	Guanine nucleotide-binding protein G(i) subunit alpha-2	P04899	GNAI2_HUMAN	Filtered	Filtered	Filtered	1	Filtered	786.093	Filtered	Filtered	Filtered	384.55			dirDIA	P16949	P16949	STMN1	Stathmin	P16949	STMN1_HUMAN	8178.41	13737.3	15341.8	16837.2	19216.4
libDIA-22xlib	P07339	P07339	CTSD	Cathepsin D	P07339	CATD_HUMAN	2825.52	6125.96	5345.17	3419.01	2882.91	4416.83	5490.49	2971.89	5932.43	2220.16			libDIA-6xlib	P04908;P0C0S8;P20671;Q16777;Q6FI13;Q7L7L0;Q93077;Q96KK5;Q99878;Q9BTM1	P04908;P0C0S8;P20671;Q16777;Q6FI13;Q7L7L0;Q93077;Q96KK5;Q99878;Q9BTM1	HIST1H2AB;HIST1H2AG;HIST1H2AD;HIST2H2AC;HIST2H2AA3;HIST3H2A;HIST1H2AC;HIST1H2AH;HIST1H2AJ;H2AFJ	Histone H2A type 1-B/E;Histone H2A type 1;Histone H2A type 1-D;Histone H2A type 2-C;Histone H2A type 2-A;Histone H2A type 3;Histone H2A type 1-C;Histone H2A type 1-H;Histone H2A type 1-J;Histone H2A.J	P04908;P0C0S8;P20671;Q16777;Q6FI13;Q7L7L0;Q93077;Q96KK5;Q99878;Q9BTM1	H2A1B_HUMAN;H2A1_HUMAN;H2A1D_HUMAN;H2A2C_HUMAN;H2A2A_HUMAN;H2A3_HUMAN;H2A1C_HUMAN;H2A1H_HUMAN;H2A1J_HUMAN;H2AJ_HUMAN	10173.8	6148.63	7431.97	10572	6294.76	8163.23	10046	Filtered	Filtered	16543.8			dirDIA	P16989	P16989	YBX3	Y-box-binding protein 3	P16989	YBOX3_HUMAN	2587.57	4652.56	5760.81	4040.29	5710.99
libDIA-22xlib	P07355	P07355	ANXA2	Annexin A2	P07355	ANXA2_HUMAN	57680.8	60692.4	65287.4	65143.1	85427	66579.4	71547.3	55345.6	51537.5	62166			libDIA-6xlib	P05023	P05023	ATP1A1	Sodium/potassium-transporting ATPase subunit alpha-1	P05023	AT1A1_HUMAN	2724.27	4307.44	5694.73	3670.84	3563.56	4957.79	3994.65	1528.79	6086.38	3533.03			dirDIA	P17096	P17096	HMGA1	High mobility group protein HMG-I/HMG-Y	P17096	HMGA1_HUMAN	23408.8	40745.6	49159.2	41243	41948.4
libDIA-22xlib	P07384	P07384	CAPN1	Calpain-1 catalytic subunit	P07384	CAN1_HUMAN	8524.16	12448.4	7390.31	9097.72	6585.94	8020.99	8933.21	6549.45	7954.01	9853.48			libDIA-6xlib	P05026	P05026	ATP1B1	Sodium/potassium-transporting ATPase subunit beta-1	P05026	AT1B1_HUMAN	747.465	2276.32	2931.1	1378.52	1738.69	3455.86	1972.83	1996.33	1180.24	1260.83			dirDIA	P17655	P17655	CAPN2	Calpain-2 catalytic subunit	P17655	CAN2_HUMAN	7095.73	11485.7	10092.6	11854.9	7436.43
libDIA-22xlib	P07437	P07437	TUBB	Tubulin beta chain	P07437	TBB5_HUMAN	186304	117053	138306	145291	112824	141410	137172	144151	95846.1	135736			libDIA-6xlib	P05091	P05091	ALDH2	Aldehyde dehydrogenase, mitochondrial	P05091	ALDH2_HUMAN	Filtered	318.577	Filtered	Filtered	850.161	Filtered	547.035	Filtered	1264.81	Filtered			dirDIA	P17812	P17812	CTPS1	CTP synthase 1	P17812	PYRG1_HUMAN	1327.25	1232.64	1449.09	995.582	1316.81
libDIA-22xlib	P07477;P07478;Q8NHM4	P07477;P07478;Q8NHM4	PRSS1;PRSS2;PRSS3P2	Trypsin-1;Trypsin-2;Putative trypsin-6	P07477;P07478;Q8NHM4	TRY1_HUMAN;TRY2_HUMAN;TRY6_HUMAN	46573.5	8338.03	6596.71	18451.5	8786.81	20588.8	48423.6	16962.6	2074.84	18101.2			libDIA-6xlib	P05141	P05141	SLC25A5	ADP/ATP translocase 2	P05141	ADT2_HUMAN	10792.9	11543.3	15303.3	12030	7256.19	13066.1	14512.9	24884.8	14204.1	13968.9			dirDIA	P17844	P17844	DDX5	Probable ATP-dependent RNA helicase DDX5	P17844	DDX5_HUMAN	7771.28	7683.74	7602.62	5527.88	5316.8
libDIA-22xlib	P07737	P07737	PFN1	Profilin-1	P07737	PROF1_HUMAN	42570.5	60427.5	50084.2	41399.2	51560.3	37619.4	41723.8	27914.9	47187.5	23593.5			libDIA-6xlib	P05198	P05198	EIF2S1	Eukaryotic translation initiation factor 2 subunit 1	P05198	IF2A_HUMAN	9089.24	10726.8	10068.7	11084.1	9615.08	11015.7	9819.31	7343.62	9653.69	8793.47			dirDIA	P17931	P17931	LGALS3	Galectin-3	P17931	LEG3_HUMAN	1010.37	744.273	670.416	729.834	1317.74
libDIA-22xlib	P07741	P07741	APRT	Adenine phosphoribosyltransferase	P07741	APT_HUMAN	5745.42	9218.06	6497.32	2697.57	3368.5	4977.6	6910.89	5613.34	7718.25	4767.97			libDIA-6xlib	P05387	P05387	RPLP2	60S acidic ribosomal protein P2	P05387	RLA2_HUMAN	6184	10113.7	20960.5	23384	14919.2	17823.4	20970.2	10757	19655.7	14201			dirDIA	P17980	P17980	PSMC3	26S protease regulatory subunit 6A	P17980	PRS6A_HUMAN	4631.42	3840.34	4686.54	5227.39	3881.22
libDIA-22xlib	P07814	P07814	EPRS	Bifunctional glutamate/proline--tRNA ligase	P07814	SYEP_HUMAN	3183.77	3044	2869.82	2750.91	2400.96	3382.4	3524.24	3893.13	1944.72	3329.88			libDIA-6xlib	P05388	P05388	RPLP0	60S acidic ribosomal protein P0	P05388	RLA0_HUMAN	4570	6003.06	5680.39	5293.55	4547.47	4779.94	6227.33	5864.64	3126.99	4972.39			dirDIA	P17987	P17987	TCP1	T-complex protein 1 subunit alpha	P17987	TCPA_HUMAN	4581.12	5352.28	5241.39	3798.44	4944.68
libDIA-22xlib	P07900	P07900	HSP90AA1	Heat shock protein HSP 90-alpha	P07900	HS90A_HUMAN	32922.1	35552.1	51027.6	61226.6	51141.5	53830.2	61055.8	42711.2	33032.3	30608.8			libDIA-6xlib	P05455	P05455	SSB	Lupus La protein	P05455	LA_HUMAN	Filtered	Filtered	1562.76	300.371	Filtered	1219.56	143.848	1615.84	Filtered	Filtered			dirDIA	P18077	P18077	RPL35A	60S ribosomal protein L35a	P18077	RL35A_HUMAN	1582.55	4150.92	6387.33	4811.92	3217.49
libDIA-22xlib	P07910	P07910	HNRNPC	Heterogeneous nuclear ribonucleoproteins C1/C2	P07910	HNRPC_HUMAN	7625.89	8082.02	13532.6	13173.3	10734	13591	13993.1	8850.44	4232.11	6417.02			libDIA-6xlib	P05543	P05543	SERPINA7	Thyroxine-binding globulin	P05543	THBG_HUMAN	11426.2	14295.2	9762	112770	34368	79667.2	14302.3	13080	128859	9699.87			dirDIA	P18085	P18085	ARF4	ADP-ribosylation factor 4	P18085	ARF4_HUMAN	8672.07	5183.35	5811.42	5057.72	5050.76
libDIA-22xlib	P07954	P07954	FH	Fumarate hydratase, mitochondrial	P07954	FUMH_HUMAN	895.956	955.089	2068.01	1356.75	1735.76	1582.83	1186.36	2099.41	1421.31	797.367			libDIA-6xlib	P05556	P05556	ITGB1	Integrin beta-1	P05556	ITB1_HUMAN	1144.13	1661.35	1635.6	1949.59	1459.41	1775.95	1710.46	Filtered	1420.1	706.506			dirDIA	P18124	P18124	RPL7	60S ribosomal protein L7	P18124	RL7_HUMAN	18811.5	21841.3	29189.5	25165.7	17211.7
libDIA-22xlib	P08195	P08195	SLC3A2	4F2 cell-surface antigen heavy chain	P08195	4F2_HUMAN	3336.13	7676.17	11352.2	7105.71	8266.97	7129.25	6523.88	2988.87	7097.41	3546.68			libDIA-6xlib	P05783	P05783	KRT18	Keratin, type I cytoskeletal 18	P05783	K1C18_HUMAN	25839.6	38808.1	81804.4	52962.2	66344	54281.9	55745.3	14209	59367.7	22925.8			dirDIA	P18206	P18206	VCL	Vinculin	P18206	VINC_HUMAN	6108.36	7652.45	7674.16	5629.68	10913.2
libDIA-22xlib	P08238	P08238	HSP90AB1	Heat shock protein HSP 90-beta	P08238	HS90B_HUMAN	70291.6	105287	138708	126288	94002.8	105641	123702	59427.1	106294	61407			libDIA-6xlib	P05787	P05787	KRT8	Keratin, type II cytoskeletal 8	P05787	K2C8_HUMAN	49231.1	78530	108163	84153.7	87243.3	98816.7	97607	32471.6	109978	45801.8			dirDIA	P18621	P18621	RPL17	60S ribosomal protein L17	P18621	RL17_HUMAN	6950.83	9503.54	12117.8	9024.31	7372.64
libDIA-22xlib	P08559	P08559	PDHA1	Pyruvate dehydrogenase E1 component subunit alpha, somatic form, mitochondrial	P08559	ODPA_HUMAN	1825.74	2491.4	2314.8	2031.23	2839.77	3859.09	2612.09	3499.43	2124.42	1528.4			libDIA-6xlib	P06132	P06132	UROD	Uroporphyrinogen decarboxylase	P06132	DCUP_HUMAN	Filtered	Filtered	Filtered	Filtered	1617.86	Filtered	Filtered	Filtered	Filtered	1316.93			dirDIA	P18754	P18754	RCC1	Regulator of chromosome condensation	P18754	RCC1_HUMAN	6287.4	7784.16	6107.58	6729.07	5191.08
libDIA-22xlib	P08574	P08574	CYC1	Cytochrome c1, heme protein, mitochondrial	P08574	CY1_HUMAN	970.869	572.127	280.142	Filtered	638.266	Filtered	1407.62	1659.28	Filtered	1532.73			libDIA-6xlib	P06396	P06396	GSN	Gelsolin	P06396	GELS_HUMAN	200.902	607.731	Filtered	275.809	423.919	422.345	Filtered	Filtered	761.759	Filtered			dirDIA	P18859	P18859	ATP5J	ATP synthase-coupling factor 6, mitochondrial	P18859	ATP5J_HUMAN	108.643	492.653	1751.15	1707.54	1478.69
libDIA-22xlib	P08575	P08575	PTPRC	Receptor-type tyrosine-protein phosphatase C	P08575	PTPRC_HUMAN	15418.2	14323.8	23018.9	2966.28	19738.2	4255.79	3320.1	52731.7	8793.59	23581.6			libDIA-6xlib	P06454	P06454	PTMA	Prothymosin alpha	P06454	PTMA_HUMAN	Filtered	Filtered	Filtered	Filtered	21243.8	Filtered	Filtered	6586.64	27608.6	Filtered			dirDIA	P19338	P19338	NCL	Nucleolin	P19338	NUCL_HUMAN	19029.7	27610.5	23152.3	19894.3	21589.8
libDIA-22xlib	P08579	P08579	SNRPB2	U2 small nuclear ribonucleoprotein B''	P08579	RU2B_HUMAN	3532.28	1322.39	1933.45	1374.31	1579.39	1167.99	1384.16	1877.88	Filtered	1241.68			libDIA-6xlib	P06493	P06493	CDK1	Cyclin-dependent kinase 1	P06493	CDK1_HUMAN	3894.86	4662.07	6429.03	4076.5	5833.7	4674.14	3521.34	4179.7	6086.44	4237.32			dirDIA	P19367	P19367	HK1	Hexokinase-1	P19367	HXK1_HUMAN	2343.47	2591.18	2610.31	2267.59	3141.27
libDIA-22xlib	P08621	P08621	SNRNP70	U1 small nuclear ribonucleoprotein 70 kDa	P08621	RU17_HUMAN	10683.2	7129.31	7873.12	8330.19	4000.11	8349.71	9007.11	7133.41	3769.43	6473			libDIA-6xlib	P06576	P06576	ATP5B	ATP synthase subunit beta, mitochondrial	P06576	ATPB_HUMAN	21271.6	50899.1	33863.8	18751.3	21862.1	37041.9	32107.3	20625.4	26117	21741.3			dirDIA	P19525	P19525	EIF2AK2	Interferon-induced, double-stranded RNA-activated protein kinase	P19525	E2AK2_HUMAN	1523.32	1248.54	917.082	1055.09	752.496
libDIA-22xlib	P08670	P08670	VIM	Vimentin	P08670	VIME_HUMAN	1924.87	112.139	1462.22	903.544	1428.37	854.867	979.687	139.287	1891.75	245.146			libDIA-6xlib	P06702	P06702	S100A9	Protein S100-A9	P06702	S10A9_HUMAN	978.582	1428.19	865.311	532.394	348.864	331.43	Filtered	Filtered	738.937	578.521			dirDIA	P20042	P20042	EIF2S2	Eukaryotic translation initiation factor 2 subunit 2	P20042	IF2B_HUMAN	7656.43	8564.18	8018.47	8134.15	7489.42
libDIA-22xlib	P08708	P08708	RPS17	40S ribosomal protein S17	P08708	RS17_HUMAN	1065.06	1324.2	Filtered	Filtered	388.031	Filtered	Filtered	Filtered	Filtered	264.357			libDIA-6xlib	P06703	P06703	S100A6	Protein S100-A6	P06703	S10A6_HUMAN	Filtered	Filtered	Filtered	Filtered	7324.09	Filtered	Filtered	2559.25	17168.7	Filtered			dirDIA	P20073	P20073	ANXA7	Annexin A7	P20073	ANXA7_HUMAN	988.067	1195.77	1267.6	932.094	1443.54
libDIA-22xlib	P08727	P08727	KRT19	Keratin, type I cytoskeletal 19	P08727	K1C19_HUMAN	92993.6	144307	161296	118193	152685	187904	148101	42371.8	203303	74147.5			libDIA-6xlib	P06733	P06733	ENO1	Alpha-enolase	P06733	ENOA_HUMAN	17478.2	23690.5	37280.4	30725	21440.5	26686.5	28477.3	29364.5	20948.5	17380.2			dirDIA	P20290	P20290	BTF3	Transcription factor BTF3	P20290	BTF3_HUMAN	1335.92	1743.56	496.927	255.181	404.673
libDIA-22xlib	P08729	P08729	KRT7	Keratin, type II cytoskeletal 7	P08729	K2C7_HUMAN	25816.8	37555.1	68654.3	48299	59446.6	52374.9	39200.6	38651.6	52742.2	25317.9			libDIA-6xlib	P06737	P06737	PYGL	Glycogen phosphorylase, liver form	P06737	PYGL_HUMAN	Filtered	Filtered	Filtered	Filtered	Filtered	Filtered	Filtered	Filtered	626.87	468.637			dirDIA	P20339;P51148;P61020	P20339;P51148;P61020	RAB5A;RAB5C;RAB5B	Ras-related protein Rab-5A;Ras-related protein Rab-5C;Ras-related protein Rab-5B	P20339;P51148;P61020	RAB5A_HUMAN;RAB5C_HUMAN;RAB5B_HUMAN	5254.34	7213.54	6868.08	6840.25	5259.78
libDIA-22xlib	P08758	P08758	ANXA5	Annexin A5	P08758	ANXA5_HUMAN	12125.6	18144	23878.1	18695.2	18920.3	16957.7	21514.5	7843.36	18442.8	7744.57			libDIA-6xlib	P06744	P06744	GPI	Glucose-6-phosphate isomerase	P06744	G6PI_HUMAN	1284.17	1278.38	825.28	779.869	1241.26	894.932	2458.2	1147.85	1937.61	1270.9			dirDIA	P20618	P20618	PSMB1	Proteasome subunit beta type-1	P20618	PSB1_HUMAN	1672.68	2324.72	4169.41	2814.27	3061.96
libDIA-22xlib	P08779	P08779	KRT16	Keratin, type I cytoskeletal 16	P08779	K1C16_HUMAN	1151.8	Filtered	Filtered	3046.72	1290.62	2556.06	1257.35	Filtered	13707.3	3716.22			libDIA-6xlib	P06748	P06748	NPM1	Nucleophosmin	P06748	NPM_HUMAN	7016.01	4641.77	5213.56	7949.96	5192.75	5344.02	10421.1	4339.14	8356.21	4419.2			dirDIA	P20674	P20674	COX5A	Cytochrome c oxidase subunit 5A, mitochondrial	P20674	COX5A_HUMAN	895.039	2633.07	2232.46	1766.68	3728.86
libDIA-22xlib	P08865	P08865	RPSA	40S ribosomal protein SA	P08865	RSSA_HUMAN	5038.6	6619.93	7721.55	6377.33	6874.7	5071.2	6450.83	5114.09	8849.69	3783.91			libDIA-6xlib	P06753	P06753	TPM3	Tropomyosin alpha-3 chain	P06753	TPM3_HUMAN	9490.98	15414.6	32666	50833.2	30723.1	41797.4	26888.1	29356.1	34326.1	45435.9			dirDIA	P20700	P20700	LMNB1	Lamin-B1	P20700	LMNB1_HUMAN	877.836	2132.3	3145.47	2226.09	2019.44
libDIA-22xlib	P09012	P09012	SNRPA	U1 small nuclear ribonucleoprotein A	P09012	SNRPA_HUMAN	1164.19	Filtered	Filtered	969.471	638.751	614.012	1316.54	584.768	Filtered	1729.05			libDIA-6xlib	P06865	P06865	HEXA	Beta-hexosaminidase subunit alpha	P06865	HEXA_HUMAN	Filtered	Filtered	Filtered	1534.3	Filtered	Filtered	Filtered	Filtered	Filtered	Filtered			dirDIA	P20810	P20810	CAST	Calpastatin	P20810	ICAL_HUMAN	1987.66	1899.55	2411.28	2989.68	3014.55
libDIA-22xlib	P09211	P09211	GSTP1	Glutathione S-transferase P	P09211	GSTP1_HUMAN	10612.2	9617.01	6337.11	8362.6	8898.08	7771.33	9511.51	5934.62	6748.69	4570.21			libDIA-6xlib	P06899;P23527;P33778;Q16778;Q8N257	P06899;P23527;P33778;Q16778;Q8N257	HIST1H2BJ;HIST1H2BO;HIST1H2BB;HIST2H2BE;HIST3H2BB	Histone H2B type 1-J;Histone H2B type 1-O;Histone H2B type 1-B;Histone H2B type 2-E;Histone H2B type 3-B	P06899;P23527;P33778;Q16778;Q8N257	H2B1J_HUMAN;H2B1O_HUMAN;H2B1B_HUMAN;H2B2E_HUMAN;H2B3B_HUMAN	133949	215771	271430	202468	133092	158421	213145	300477	180985	151782			dirDIA	P20962	P20962	PTMS	Parathymosin	P20962	PTMS_HUMAN	Filtered	510.604	2354.84	5642.7	6418.04
libDIA-22xlib	P09382	P09382	LGALS1	Galectin-1	P09382	LEG1_HUMAN	7361.43	8372.44	15658.5	17394.5	13848.3	14872.9	11537.9	7857.54	7732.07	8996.09			libDIA-6xlib	P07099	P07099	EPHX1	Epoxide hydrolase 1	P07099	HYEP_HUMAN	1804.2	1328.27	2434.31	2076.5	1150.71	2355.43	2576.29	3938.82	2296.25	1469.48			dirDIA	P21266	P21266	GSTM3	Glutathione S-transferase Mu 3	P21266	GSTM3_HUMAN	343.689	Filtered	322.604	696.141	1072.76
libDIA-22xlib	P09429	P09429	HMGB1	High mobility group protein B1	P09429	HMGB1_HUMAN	18101.9	9609.45	8191.19	9667.86	6960.18	7601.51	8263.84	7978.41	6826.32	8505.42			libDIA-6xlib	P07108	P07108	DBI	Acyl-CoA-binding protein	P07108	ACBP_HUMAN	2944.75	3925.8	1412.19	Filtered	2100.97	2254.16	Filtered	3438.73	3260.97	4234.2			dirDIA	P21333	P21333	FLNA	Filamin-A	P21333	FLNA_HUMAN	15644.8	20227.5	22741	15414.3	17631.8
libDIA-22xlib	P09493	P09493	TPM1	Tropomyosin alpha-1 chain	P09493	TPM1_HUMAN	Filtered	5707.07	3825.1	4799.97	5819.77	5442.14	3376.35	Filtered	5128.08	6440.7			libDIA-6xlib	P07195	P07195	LDHB	L-lactate dehydrogenase B chain	P07195	LDHB_HUMAN	11422.9	15952.1	16939.2	12912.6	22348.5	9416.76	11835.5	18084.3	21655.3	14228.3			dirDIA	P21796	P21796	VDAC1	Voltage-dependent anion-selective channel protein 1	P21796	VDAC1_HUMAN	2460.86	3665.69	3467.96	1983.44	4411.2
libDIA-22xlib	P09496	P09496	CLTA	Clathrin light chain A	P09496	CLCA_HUMAN	Filtered	Filtered	Filtered	Filtered	672.499	Filtered	Filtered	Filtered	1564.1	Filtered			libDIA-6xlib	P07203	P07203	GPX1	Glutathione peroxidase 1	P07203	GPX1_HUMAN	Filtered	Filtered	Filtered	Filtered	Filtered	1410.44	1638.26	1643.9	Filtered	Filtered			dirDIA	P21980	P21980	TGM2	Protein-glutamine gamma-glutamyltransferase 2	P21980	TGM2_HUMAN	10858.5	14275.1	16786.6	10251.8	17501
libDIA-22xlib	P09497	P09497	CLTB	Clathrin light chain B	P09497	CLCB_HUMAN	Filtered	Filtered	Filtered	Filtered	128.006	Filtered	Filtered	Filtered	441.574	349.033			libDIA-6xlib	P07237	P07237	P4HB	Protein disulfide-isomerase	P07237	PDIA1_HUMAN	2140.18	2949.02	4184.12	4145.09	4390.21	4125.92	4947.08	2747.58	3734.67	2763.19			dirDIA	P22087	P22087	FBL	rRNA 2'-O-methyltransferase fibrillarin	P22087	FBRL_HUMAN	2027.12	2050.3	3056.01	3630.8	1816.35
libDIA-22xlib	P09525	P09525	ANXA4	Annexin A4	P09525	ANXA4_HUMAN	Filtered	1374.84	1739.11	987.134	1017.19	846.996	Filtered	Filtered	1176.65	Filtered			libDIA-6xlib	P07305	P07305	H1F0	Histone H1.0	P07305	H10_HUMAN	396.285	838.064	1035.62	1718.67	858.953	1571.5	1082.75	2359.84	1571.67	1439.06			dirDIA	P22234	P22234	PAICS	Multifunctional protein ADE2	P22234	PUR6_HUMAN	5567.81	4850.2	4744.7	5059.71	3793.53
libDIA-22xlib	P09622	P09622	DLD	Dihydrolipoyl dehydrogenase, mitochondrial	P09622	DLDH_HUMAN	Filtered	4238.5	1590.81	1190.37	1152.34	1328.29	Filtered	918.398	1713.89	1197.19			libDIA-6xlib	P07339	P07339	CTSD	Cathepsin D	P07339	CATD_HUMAN	2689.77	6108.1	5174.68	4836.3	3970.05	4214.63	5339.25	2123.22	6820.52	2305.76			dirDIA	P22314	P22314	UBA1	Ubiquitin-like modifier-activating enzyme 1	P22314	UBA1_HUMAN	806.314	893.584	890.846	558.273	569.18
libDIA-22xlib	P09651	P09651	HNRNPA1	Heterogeneous nuclear ribonucleoprotein A1	P09651	ROA1_HUMAN	8043.05	9474.03	12516.8	11468.4	8752.08	11411.9	11279.6	9968.49	10781.8	7057.79			libDIA-6xlib	P07355	P07355	ANXA2	Annexin A2	P07355	ANXA2_HUMAN	55123.2	60918.3	63749.3	65605.2	90290.5	64215.8	70116.5	54662.5	59329.7	62657.4			dirDIA	P22392	P22392	NME2	Nucleoside diphosphate kinase B	P22392	NDKB_HUMAN	7918.68	12987.5	15537.5	14438.3	12695.8
libDIA-22xlib	P09661	P09661	SNRPA1	U2 small nuclear ribonucleoprotein A'	P09661	RU2A_HUMAN	4489.86	3200.26	3394.55	3345.41	2715.81	3083.94	3504.61	3795.15	2823.64	2652.51			libDIA-6xlib	P07384	P07384	CAPN1	Calpain-1 catalytic subunit	P07384	CAN1_HUMAN	10178.4	12206.8	8817.37	11346.8	8892.66	9135.41	9982.71	7415.46	9948.24	10924.1			dirDIA	P22626	P22626	HNRNPA2B1	Heterogeneous nuclear ribonucleoproteins A2/B1	P22626	ROA2_HUMAN	26654.9	36527	61424.4	43468	40046
libDIA-22xlib	P09669	P09669	COX6C	Cytochrome c oxidase subunit 6C	P09669	COX6C_HUMAN	741.943	2048.85	2097.99	1490.4	2481.48	1441.48	1066.54	2408.03	3149.93	1989.56			libDIA-6xlib	P07437	P07437	TUBB	Tubulin beta chain	P07437	TBB5_HUMAN	197061	155996	138656	136721	115438	128229	132158	126911	152035	138331			dirDIA	P22676	P22676	CALB2	Calretinin	P22676	CALB2_HUMAN	2692.79	3322.58	4176.23	2829.59	4118.81
libDIA-22xlib	P09758	P09758	TACSTD2	Tumor-associated calcium signal transducer 2	P09758	TACD2_HUMAN	Filtered	Filtered	Filtered	Filtered	802.849	Filtered	Filtered	Filtered	1535.6	642.792			libDIA-6xlib	P07477;P07478;Q8NHM4	P07477;P07478;Q8NHM4	PRSS1;PRSS2;PRSS3P2	Trypsin-1;Trypsin-2;Putative trypsin-6	P07477;P07478;Q8NHM4	TRY1_HUMAN;TRY2_HUMAN;TRY6_HUMAN	40725.9	8298.08	6410.19	16743.1	9189.5	17071.8	46631.8	33591.9	2385.45	18062.9			dirDIA	P22695	P22695	UQCRC2	Cytochrome b-c1 complex subunit 2, mitochondrial	P22695	QCR2_HUMAN	Filtered	Filtered	Filtered	Filtered	Filtered
libDIA-22xlib	P09874	P09874	PARP1	Poly [ADP-ribose] polymerase 1	P09874	PARP1_HUMAN	2750.08	3229.84	3577.79	3422.23	2861.04	3366.49	3645.66	4253.48	2410.63	3739.88			libDIA-6xlib	P07737	P07737	PFN1	Profilin-1	P07737	PROF1_HUMAN	40183.5	60289.5	48649.3	41444.6	53923.3	35995.3	40515	27408.2	54226.1	23599.8			dirDIA	P23229	P23229	ITGA6	Integrin alpha-6	P23229	ITA6_HUMAN	694.42	1068.61	1256.74	1161.13	889.506
libDIA-22xlib	P09936	P09936	UCHL1	Ubiquitin carboxyl-terminal hydrolase isozyme L1	P09936	UCHL1_HUMAN	5580.75	8461.73	11471.1	14830.2	11147.2	13746.2	15252.8	8505.38	12226.7	5329.12			libDIA-6xlib	P07741	P07741	APRT	Adenine phosphoribosyltransferase	P07741	APT_HUMAN	5423.35	9197.03	6313.37	2559.91	3510.23	4657.84	6641.15	7509.67	8873.52	4769.84			dirDIA	P23246	P23246	SFPQ	Splicing factor, proline- and glutamine-rich	P23246	SFPQ_HUMAN	2150.55	2763.37	3438.54	2276.69	2355.64
libDIA-22xlib	P09960	P09960	LTA4H	Leukotriene A-4 hydrolase	P09960	LKHA4_HUMAN	Filtered	Filtered	Filtered	Filtered	176.023	Filtered	Filtered	5265.48	505.512	514.336			libDIA-6xlib	P07814	P07814	EPRS	Bifunctional glutamate/proline--tRNA ligase	P07814	SYEP_HUMAN	3246.81	3768.88	3329.47	3204.65	2766.5	3254.17	3962.32	3913.75	2906.91	3563.88			dirDIA	P23284	P23284	PPIB	Peptidyl-prolyl cis-trans isomerase B	P23284	PPIB_HUMAN	7192.79	8571.79	13462.2	7924.3	10263.9
libDIA-22xlib	P09972	P09972	ALDOC	Fructose-bisphosphate aldolase C	P09972	ALDOC_HUMAN	Filtered	Filtered	1350.12	2168.75	549.39	1045.37	1485.68	1077.64	Filtered	Filtered			libDIA-6xlib	P07900	P07900	HSP90AA1	Heat shock protein HSP 90-alpha	P07900	HS90A_HUMAN	31101	35468.5	49577.8	61294.6	53480.6	51532.8	59291	41796.6	37976.7	30556.3			dirDIA	P23396	P23396	RPS3	40S ribosomal protein S3	P23396	RS3_HUMAN	79401	70602.9	66571	60580.5	45405.1
libDIA-22xlib	P0C0S5;Q71UI9	P0C0S5;Q71UI9	H2AFZ;H2AFV	Histone H2A.Z;Histone H2A.V	P0C0S5;Q71UI9	H2AZ_HUMAN;H2AV_HUMAN	3864.4	6466.33	14459.6	12890.1	6914.18	13132.8	8302.45	12415.4	11967.8	5388.22			libDIA-6xlib	P07910	P07910	HNRNPC	Heterogeneous nuclear ribonucleoproteins C1/C2	P07910	HNRPC_HUMAN	7158.14	7935.37	13099.8	13152.3	11215.9	13022.8	13471.6	8716.03	4779.39	6438.51			dirDIA	P23526	P23526	AHCY	Adenosylhomocysteinase	P23526	SAHH_HUMAN	6558.67	6680.38	8686.12	6624.96	6673.07
libDIA-22xlib	P0CG12	P0CG12	CHTF8	Chromosome transmission fidelity protein 8 homolog isoform 2	P0CG12	CTF8A_HUMAN	Filtered	Filtered	2689.84	6802.85	Filtered	Filtered	Filtered	Filtered	Filtered	Filtered			libDIA-6xlib	P07951	P07951	TPM2	Tropomyosin beta chain	P07951	TPM2_HUMAN	22000.5	43791.3	46204.6	46900.2	48907.1	53574.5	42431	51287.3	89101.2	77829			dirDIA	P23528	P23528	CFL1	Cofilin-1	P23528	COF1_HUMAN	9693.04	17005.1	30195.1	25139.1	25664.3
libDIA-22xlib	P0CG47;P0CG48;P62979;P62987	P0CG47;P0CG48;P62979;P62987	UBB;UBC;RPS27A;UBA52	Polyubiquitin-B;Polyubiquitin-C;Ubiquitin-40S ribosomal protein S27a;Ubiquitin-60S ribosomal protein L40	P0CG47;P0CG48;P62979;P62987	UBB_HUMAN;UBC_HUMAN;RS27A_HUMAN;RL40_HUMAN	13072	12304.7	19433	27151.1	21848.4	19673.9	26075.1	15859.3	17650.6	26313.8			libDIA-6xlib	P07954	P07954	FH	Fumarate hydratase, mitochondrial	P07954	FUMH_HUMAN	822.707	922.106	2011.21	1361.89	1818.06	1517.44	1050.68	2057.5	1634	1035.78			dirDIA	P23588	P23588	EIF4B	Eukaryotic translation initiation factor 4B	P23588	IF4B_HUMAN	3020.53	3197.2	1112.51	491.551	911.47
libDIA-22xlib	P0DMM9;P0DMN0;P50225;P50226	P0DMM9;P0DMN0;P50225;P50226	SULT1A3;SULT1A4;SULT1A1;SULT1A2	Sulfotransferase 1A3;Sulfotransferase 1A4;Sulfotransferase 1A1;Sulfotransferase 1A2	P0DMM9;P0DMN0;P50225;P50226	ST1A3_HUMAN;ST1A4_HUMAN;ST1A1_HUMAN;ST1A2_HUMAN	Filtered	Filtered	Filtered	Filtered	Filtered	Filtered	Filtered	Filtered	759.101	Filtered			libDIA-6xlib	P08133	P08133	ANXA6	Annexin A6	P08133	ANXA6_HUMAN	Filtered	Filtered	Filtered	Filtered	411.597	Filtered	406.914	Filtered	Filtered	Filtered			dirDIA	P23919	P23919	DTYMK	Thymidylate kinase	P23919	KTHY_HUMAN	11449.7	22508	16370.3	11790.6	9459.46
libDIA-22xlib	P0DMV8;P0DMV9	P0DMV8;P0DMV9	HSPA1A;HSPA1B	Heat shock 70 kDa protein 1A;Heat shock 70 kDa protein 1B	P0DMV8;P0DMV9	HS71A_HUMAN;HS71B_HUMAN	24466.8	38495.9	38513.3	31290	27875.1	29511.1	35522.3	21917.1	23413.4	15878			libDIA-6xlib	P08195	P08195	SLC3A2	4F2 cell-surface antigen heavy chain	P08195	4F2_HUMAN	3175.92	7319.13	9068.63	6016.05	7705.09	6554.27	6107.6	2830.57	6211.07	3252.55			dirDIA	P23921	P23921	RRM1	Ribonucleoside-diphosphate reductase large subunit	P23921	RIR1_HUMAN	1239.64	1432.68	606.186	1067.82	783.852
libDIA-22xlib	P10412;P16402;P16403	P10412;P16402;P16403	HIST1H1E;HIST1H1D;HIST1H1C	Histone H1.4;Histone H1.3;Histone H1.2	P10412;P16402;P16403	H14_HUMAN;H13_HUMAN;H12_HUMAN	55521.3	71873.5	135296	111995	81503.9	81080.8	85857.3	115599	151138	89855.3			libDIA-6xlib	P08237	P08237	PFKM	ATP-dependent 6-phosphofructokinase, muscle type	P08237	PFKAM_HUMAN	Filtered	Filtered	Filtered	1119.65	382.654	846.761	936.49	1382.43	Filtered	Filtered			dirDIA	P24534	P24534	EEF1B2	Elongation factor 1-beta	P24534	EF1B_HUMAN	9579.77	15090	9662.92	6376.41	10984.5
libDIA-22xlib	P10599	P10599	TXN	Thioredoxin	P10599	THIO_HUMAN	21078.6	37799.4	78900.5	81669.2	71671.2	91637.2	70206.1	59947.1	114309	100302			libDIA-6xlib	P08238	P08238	HSP90AB1	Heat shock protein HSP 90-beta	P08238	HS90B_HUMAN	67362.7	106717	136089	127269	99619.4	102522	121487	58645.6	124008	62801.8			dirDIA	P25205	P25205	MCM3	DNA replication licensing factor MCM3	P25205	MCM3_HUMAN	6480.58	4202.92	5531.24	4800.04	3465.68
libDIA-22xlib	P10606	P10606	COX5B	Cytochrome c oxidase subunit 5B, mitochondrial	P10606	COX5B_HUMAN	2615.86	5920.14	8493.93	7270.13	7840.64	11758.8	7483.45	8274.96	9235.08	12687.1			libDIA-6xlib	P08559	P08559	PDHA1	Pyruvate dehydrogenase E1 component subunit alpha, somatic form, mitochondrial	P08559	ODPA_HUMAN	1063.53	2451.26	2102.58	1786.13	2426.18	2882.85	1877.09	2569.55	2137.04	1221.69			dirDIA	P25398	P25398	RPS12	40S ribosomal protein S12	P25398	RS12_HUMAN	4895.97	7108.1	8697.04	10862.2	6785.7
libDIA-22xlib	P10620	P10620	MGST1	Microsomal glutathione S-transferase 1	P10620	MGST1_HUMAN	3917.16	705.674	514.187	Filtered	930.349	540.538	1220.39	3088.25	Filtered	1598.93			libDIA-6xlib	P08574	P08574	CYC1	Cytochrome c1, heme protein, mitochondrial	P08574	CY1_HUMAN	916.478	570.893	272.255	Filtered	667.581	Filtered	1331.05	Filtered	Filtered	1529.48			dirDIA	P25685	P25685	DNAJB1	DnaJ homolog subfamily B member 1	P25685	DNJB1_HUMAN	1218.15	547.863	1253.19	1301.12	1623.46
libDIA-22xlib	P10768	P10768	ESD	S-formylglutathione hydrolase	P10768	ESTD_HUMAN	Filtered	Filtered	Filtered	Filtered	530.777	Filtered	515.168	Filtered	Filtered	690.27			libDIA-6xlib	P08575	P08575	PTPRC	Receptor-type tyrosine-protein phosphatase C	P08575	PTPRC_HUMAN	20825.4	19498.7	31348.3	47750.4	28266.5	56349.1	43534.1	75371.9	13588.7	33293.9			dirDIA	P25705	P25705	ATP5A1	ATP synthase subunit alpha, mitochondrial	P25705	ATPA_HUMAN	8797.11	12701.4	16292	11873.3	16196.2
libDIA-22xlib	P10809	P10809	HSPD1	60 kDa heat shock protein, mitochondrial	P10809	CH60_HUMAN	5615.72	8191.41	13863.6	11399	10442.6	12422.4	12149	3433.58	4203.22	4074.66			libDIA-6xlib	P08579	P08579	SNRPB2	U2 small nuclear ribonucleoprotein B''	P08579	RU2B_HUMAN	3334.15	1319.36	1881.44	1375.78	1651.78	1323.79	1344.01	1843.89	Filtered	1234.89			dirDIA	P25786	P25786	PSMA1	Proteasome subunit alpha type-1	P25786	PSA1_HUMAN	1492.74	1503.77	3102.51	2699.46	3129.87
libDIA-22xlib	P10909	P10909	CLU	Clusterin	P10909	CLUS_HUMAN	Filtered	Filtered	Filtered	Filtered	Filtered	Filtered	Filtered	Filtered	3287.3	Filtered			libDIA-6xlib	P08621	P08621	SNRNP70	U1 small nuclear ribonucleoprotein 70 kDa	P08621	RU17_HUMAN	7577.09	5323.3	7631.3	6213.72	4398.14	6052.07	8746.22	7340.02	5315.62	5026.61			dirDIA	P25789	P25789	PSMA4	Proteasome subunit alpha type-4	P25789	PSA4_HUMAN	1611.03	1921.93	3589.12	3086.71	3491.34
libDIA-22xlib	P11021	P11021	HSPA5	78 kDa glucose-regulated protein	P11021	GRP78_HUMAN	4684.56	4918.63	9046.32	8082.98	7416.13	7858.59	9453.9	3840.27	4133.11	2752.31			libDIA-6xlib	P08670	P08670	VIM	Vimentin	P08670	VIME_HUMAN	9944.32	6137.1	4964.99	3376.74	4065.84	3234.29	3956.86	4184.08	4769.23	3269.86			dirDIA	P25815	P25815	S100P	Protein S100-P	P25815	S100P_HUMAN	4449.65	6135.26	4639.16	4966.17	7703.46
libDIA-22xlib	P11142	P11142	HSPA8	Heat shock cognate 71 kDa protein	P11142	HSP7C_HUMAN	36019	39724.6	63906.3	58698.6	44507.6	51379	52546	33595.3	35804.6	23039.5			libDIA-6xlib	P08727	P08727	KRT19	Keratin, type I cytoskeletal 19	P08727	K1C19_HUMAN	87755.7	143945	156665	118484	159566	179708	143459	41606.8	233646	74019.7			dirDIA	P26038	P26038	MSN	Moesin	P26038	MOES_HUMAN	8405.07	11018.5	7587.45	5379.03	8587.14
libDIA-22xlib	P11166	P11166	SLC2A1	Solute carrier family 2, facilitated glucose transporter member 1	P11166	GTR1_HUMAN	3853.19	6613.43	6555.74	5430.61	5898.04	9676.29	5426.57	5512.28	5787.29	4256.75			libDIA-6xlib	P08729	P08729	KRT7	Keratin, type II cytoskeletal 7	P08729	K2C7_HUMAN	31243.4	46678.4	78488	61160.3	73741.6	60106.4	47506	48562	60636.8	30714.7			dirDIA	P26196	P26196	DDX6	Probable ATP-dependent RNA helicase DDX6	P26196	DDX6_HUMAN	3326.1	1577.32	1923.76	1689.77	1215.78
libDIA-22xlib	P11172	P11172	UMPS	Uridine 5'-monophosphate synthase	P11172	UMPS_HUMAN	4323.75	3037.41	2553.39	3381.78	1840.07	3123.18	3001.95	4200.67	3268.99	2184.19			libDIA-6xlib	P08758	P08758	ANXA5	Annexin A5	P08758	ANXA5_HUMAN	11952.4	18290.5	23588	18974.5	20106.5	16442.7	21463.3	7846.95	21390.7	7652.43			dirDIA	P26368	P26368	U2AF2	Splicing factor U2AF 65 kDa subunit	P26368	U2AF2_HUMAN	7215.26	4368.57	6563.74	7132.2	5913.22
libDIA-22xlib	P11177	P11177	PDHB	Pyruvate dehydrogenase E1 component subunit beta, mitochondrial	P11177	ODPB_HUMAN	1097.39	824.365	Filtered	1281.43	1596.42	2099.23	1817.3	1883.89	1626.45	Filtered			libDIA-6xlib	P08779	P08779	KRT16	Keratin, type I cytoskeletal 16	P08779	K1C16_HUMAN	539.104	255.494	1223.8	3302.66	1477.33	2601.69	811.461	Filtered	17430.5	4115.05			dirDIA	P26373	P26373	RPL13	60S ribosomal protein L13	P26373	RL13_HUMAN	13629.3	13778.8	14310.5	11868.4	9083.64
libDIA-22xlib	P11216	P11216	PYGB	Glycogen phosphorylase, brain form	P11216	PYGB_HUMAN	5089.35	4639.12	4294.92	4557.01	3517.58	4761.75	5614.67	7631.52	3290.29	5185.85			libDIA-6xlib	P08865	P08865	RPSA	40S ribosomal protein SA	P08865	RSSA_HUMAN	4807.89	6700.89	7596.07	6608.72	7314.96	5000.89	6448.92	5116.32	10237.5	3840.25			dirDIA	P26447	P26447	S100A4	Protein S100-A4	P26447	S10A4_HUMAN	6216.31	6431.27	4356.67	13446.6	6637.89
libDIA-22xlib	P11234	P11234	RALB	Ras-related protein Ral-B	P11234	RALB_HUMAN	935.227	672.941	1311.66	1580.11	1174.47	2956.32	1584.47	3400.3	564.604	927.861			libDIA-6xlib	P09012	P09012	SNRPA	U1 small nuclear ribonucleoprotein A	P09012	SNRPA_HUMAN	1156.94	Filtered	Filtered	1184.46	498.405	1470.38	1260.79	783.182	Filtered	1884.68			dirDIA	P26583	P26583	HMGB2	High mobility group protein B2	P26583	HMGB2_HUMAN	3486.75	3433.57	1622.77	2875.83	2068.65
libDIA-22xlib	P11279	P11279	LAMP1	Lysosome-associated membrane glycoprotein 1	P11279	LAMP1_HUMAN	1856.42	3676.76	11120.1	9793.39	10311.2	7263.22	6062.27	2292.86	6774.89	5762.38			libDIA-6xlib	P09211	P09211	GSTP1	Glutathione S-transferase P	P09211	GSTP1_HUMAN	10453.8	8929.65	5067.39	8516.81	8800.55	7097.6	11469.9	5001.43	7083.08	6375.92			dirDIA	P26599	P26599	PTBP1	Polypyrimidine tract-binding protein 1	P26599	PTBP1_HUMAN	8352.87	9502.95	17621.1	4963.64	6175.78
libDIA-22xlib	P11387	P11387	TOP1	DNA topoisomerase 1	P11387	TOP1_HUMAN	832.347	1099.39	1482.69	745.254	728.622	655.723	609.323	999.374	941.624	849.296			libDIA-6xlib	P09382	P09382	LGALS1	Galectin-1	P09382	LEG1_HUMAN	7207.4	8353.24	15194.1	17445.7	14453.6	14232.1	11190.6	7713.18	11759.9	8949.66			dirDIA	P26639	P26639	TARS	Threonine--tRNA ligase, cytoplasmic	P26639	SYTC_HUMAN	4271.94	4430.56	4015.61	4257.7	3962.41
libDIA-22xlib	P11388	P11388	TOP2A	DNA topoisomerase 2-alpha	P11388	TOP2A_HUMAN	832.431	899.77	3123.12	1930.83	1100.41	934.479	1330.78	3422.3	1617.88	706.598			libDIA-6xlib	P09429	P09429	HMGB1	High mobility group protein B1	P09429	HMGB1_HUMAN	16885.3	9344.98	7721.41	9453.13	7145.33	7063.56	7847.44	7702.54	5160.48	8300.16			dirDIA	P26640	P26640	VARS	Valine--tRNA ligase	P26640	SYVC_HUMAN	5086.79	4008.2	3408.53	3520.44	1891.82
libDIA-22xlib	P11413	P11413	G6PD	Glucose-6-phosphate 1-dehydrogenase	P11413	G6PD_HUMAN	13995.9	15871	16414.8	20732.9	15042.3	15406.5	16930.1	18042.1	10821.8	16300.5			libDIA-6xlib	P09493	P09493	TPM1	Tropomyosin alpha-1 chain	P09493	TPM1_HUMAN	Filtered	Filtered	6564.42	8371.8	10516.9	9743.37	5793.85	Filtered	7064.85	11692.7			dirDIA	P26641	P26641	EEF1G	Elongation factor 1-gamma	P26641	EF1G_HUMAN	32303.8	40172.4	32888.6	30703.8	33196.8
libDIA-22xlib	P11441	P11441	UBL4A	Ubiquitin-like protein 4A	P11441	UBL4A_HUMAN	943.538	7029.27	1116.42	1209.46	1005.26	3325.55	863.587	Filtered	1009.68	305.729			libDIA-6xlib	P09525	P09525	ANXA4	Annexin A4	P09525	ANXA4_HUMAN	525.379	817.628	1091.85	724.347	1153.31	813.325	637.487	Filtered	961.763	420.922			dirDIA	P27348	P27348	YWHAQ	14-3-3 protein theta	P27348	1433T_HUMAN	971.122	Filtered	Filtered	Filtered	1770.41
libDIA-22xlib	P11586	P11586	MTHFD1	C-1-tetrahydrofolate synthase, cytoplasmic	P11586	C1TC_HUMAN	11094.2	15758.7	8832.14	9844.36	6468.14	10359.1	9871.07	10536.8	7968.81	8069.74			libDIA-6xlib	P09622	P09622	DLD	Dihydrolipoyl dehydrogenase, mitochondrial	P09622	DLDH_HUMAN	Filtered	2488.73	1657.8	1508.54	1209.36	1252.27	763.02	903.908	2019.97	1224.83			dirDIA	P27448;Q7KZI7	P27448;Q7KZI7	MARK3;MARK2	MAP/microtubule affinity-regulating kinase 3;Serine/threonine-protein kinase MARK2	P27448;Q7KZI7	MARK3_HUMAN;MARK2_HUMAN	563.514	778.811	778.224	671.013	127.486
libDIA-22xlib	P11766	P11766	ADH5	Alcohol dehydrogenase class-3	P11766	ADHX_HUMAN	Filtered	Filtered	Filtered	Filtered	823.819	Filtered	Filtered	Filtered	Filtered	Filtered			libDIA-6xlib	P09651	P09651	HNRNPA1	Heterogeneous nuclear ribonucleoprotein A1	P09651	ROA1_HUMAN	6909.3	9872.52	13119.8	11170	9324.22	10381.6	10036.1	9280.68	14653.6	7260.99			dirDIA	P27635	P27635	RPL10	60S ribosomal protein L10	P27635	RL10_HUMAN	3682.31	2518.97	1816.55	2563.24	2325.39
libDIA-22xlib	P11940	P11940	PABPC1	Polyadenylate-binding protein 1	P11940	PABP1_HUMAN	22098.5	16614.3	15699	19839.6	9436.37	15928.8	19287.9	21308.3	9609.21	17845.7			libDIA-6xlib	P09661	P09661	SNRPA1	U2 small nuclear ribonucleoprotein A'	P09661	RU2A_HUMAN	3941.77	4367.91	3125.87	3401.63	2738.54	2836.55	3197.72	4315.55	3605.81	2565.81			dirDIA	P27797	P27797	CALR	Calreticulin	P27797	CALR_HUMAN	1431.47	921.23	3140.46	1173.17	2519.91
libDIA-22xlib	P12004	P12004	PCNA	Proliferating cell nuclear antigen	P12004	PCNA_HUMAN	1331.15	1967.57	4095.6	2501.57	1572.53	1884.36	2133.67	657.067	2759.08	752.448			libDIA-6xlib	P09669	P09669	COX6C	Cytochrome c oxidase subunit 6C	P09669	COX6C_HUMAN	733.954	1941.11	1970.19	1553.07	2595.23	1311.31	1043.15	2299.54	3671.08	1995.82			dirDIA	P27816	P27816	MAP4	Microtubule-associated protein 4	P27816	MAP4_HUMAN	12105.4	12614.7	10987.6	9437.32	10495.7
libDIA-22xlib	P12035	P12035	KRT3	Keratin, type II cytoskeletal 3	P12035	K2C3_HUMAN	12332.6	13377.3	7364.68	67221.5	29273.6	45642.6	14687	14279.4	101392	22429.5			libDIA-6xlib	P09758	P09758	TACSTD2	Tumor-associated calcium signal transducer 2	P09758	TACD2_HUMAN	Filtered	Filtered	Filtered	Filtered	839.61	Filtered	Filtered	Filtered	1674.16	1027.89			dirDIA	P27824	P27824	CANX	Calnexin	P27824	CALX_HUMAN	2871.76	2554.62	2829.57	3279.69	2706.23
libDIA-22xlib	P12081	P12081	HARS	Histidine--tRNA ligase, cytoplasmic	P12081	SYHC_HUMAN	1988.13	3354.82	2291.28	2284.64	2131.48	2334.92	2535.28	2136.2	2943.7	3136.44			libDIA-6xlib	P09874	P09874	PARP1	Poly [ADP-ribose] polymerase 1	P09874	PARP1_HUMAN	3689.08	3332.72	3730.55	3603.48	3019.5	3298.42	3858.43	4264.28	2588.59	3898.4			dirDIA	P28066	P28066	PSMA5	Proteasome subunit alpha type-5	P28066	PSA5_HUMAN	1173.98	2553.15	3706.98	2311.23	2648.14
libDIA-22xlib	P12236	P12236	SLC25A6	ADP/ATP translocase 3	P12236	ADT3_HUMAN	2215.46	1888.51	2695.41	1845.58	1818.73	2949.79	2374.97	5191.42	2513.83	3109.26			libDIA-6xlib	P09936	P09936	UCHL1	Ubiquitin carboxyl-terminal hydrolase isozyme L1	P09936	UCHL1_HUMAN	5603.4	8427.14	11105.9	10094.1	11624.2	8948.04	14787.2	5694.44	13995.3	5669.41			dirDIA	P28070	P28070	PSMB4	Proteasome subunit beta type-4	P28070	PSB4_HUMAN	554.75	1829.04	2099.54	1745.06	1792.06
libDIA-22xlib	P12268	P12268	IMPDH2	Inosine-5'-monophosphate dehydrogenase 2	P12268	IMDH2_HUMAN	6118.29	4608.93	7155.53	9497.48	4267.72	6756.22	7424.19	8382.63	2844.87	6723.47			libDIA-6xlib	P09960	P09960	LTA4H	Leukotriene A-4 hydrolase	P09960	LKHA4_HUMAN	2592.08	Filtered	1187.23	Filtered	733.104	713.915	1172.91	1953.76	898.512	553.098			dirDIA	P28072	P28072	PSMB6	Proteasome subunit beta type-6	P28072	PSB6_HUMAN	407.856	1832.12	3011.08	2312.61	3493.47
libDIA-22xlib	P12270	P12270	TPR	Nucleoprotein TPR	P12270	TPR_HUMAN	489.786	1350.3	641.792	228.144	631.574	844.985	516.625	Filtered	909.189	252.203			libDIA-6xlib	P09972	P09972	ALDOC	Fructose-bisphosphate aldolase C	P09972	ALDOC_HUMAN	Filtered	Filtered	1308.8	1385.98	574.593	1022.89	1442.72	1057.9	Filtered	243.139			dirDIA	P28074	P28074	PSMB5	Proteasome subunit beta type-5	P28074	PSB5_HUMAN	1	524.551	216.281	230.308	711.79
libDIA-22xlib	P12273	P12273	PIP	Prolactin-inducible protein	P12273	PIP_HUMAN	2995.58	661.097	608.073	3989.42	1463.37	1493.2	682.272	986.414	851.109	1001.85			libDIA-6xlib	P0C0S5;Q71UI9	P0C0S5;Q71UI9	H2AFZ;H2AFV	Histone H2A.Z;Histone H2A.V	P0C0S5;Q71UI9	H2AZ_HUMAN;H2AV_HUMAN	7418.79	12764.3	14731.5	13877.9	14895.6	13091.7	16684.5	25875.2	14386.9	11176.1			dirDIA	P29401	P29401	TKT	Transketolase	P29401	TKT_HUMAN	11531.5	9286.06	8525.09	10022.5	6543.41
libDIA-22xlib	P12429	P12429	ANXA3	Annexin A3	P12429	ANXA3_HUMAN	3816.81	5156.99	5570.64	4932.38	5641.1	4469.33	4636.73	2376.89	4260.13	2196.87			libDIA-6xlib	P0CG47;P0CG48;P62979;P62987	P0CG47;P0CG48;P62979;P62987	UBB;UBC;RPS27A;UBA52	Polyubiquitin-B;Polyubiquitin-C;Ubiquitin-40S ribosomal protein S27a;Ubiquitin-60S ribosomal protein L40	P0CG47;P0CG48;P62979;P62987	UBB_HUMAN;UBC_HUMAN;RS27A_HUMAN;RL40_HUMAN	12382.7	12236.1	18854.3	27301	23349.3	18826.2	17263.9	16130.5	21449.6	26706			dirDIA	P29508;P48594	P29508;P48594	SERPINB3;SERPINB4	Serpin B3;Serpin B4	P29508;P48594	SPB3_HUMAN;SPB4_HUMAN	Filtered	903.67	3841.96	Filtered	Filtered
libDIA-22xlib	P12814	P12814	ACTN1	Alpha-actinin-1	P12814	ACTN1_HUMAN	9115.32	8983.84	14389.4	11413.8	13484.1	11285.9	11900.8	10450.9	6889.51	9393.52			libDIA-6xlib	P0DMM9;P0DMN0;P50225;P50226	P0DMM9;P0DMN0;P50225;P50226	SULT1A3;SULT1A4;SULT1A1;SULT1A2	Sulfotransferase 1A3;Sulfotransferase 1A4;Sulfotransferase 1A1;Sulfotransferase 1A2	P0DMM9;P0DMN0;P50225;P50226	ST1A3_HUMAN;ST1A4_HUMAN;ST1A1_HUMAN;ST1A2_HUMAN	2284.53	2643.79	2705.63	1749.54	2790.6	2731.81	2354.06	3189.98	813.758	2021.56			dirDIA	P29692	P29692	EEF1D	Elongation factor 1-delta	P29692	EF1D_HUMAN	11153.7	14661.1	15064.5	12319.5	11566.8
libDIA-22xlib	P12956	P12956	XRCC6	X-ray repair cross-complementing protein 6	P12956	XRCC6_HUMAN	11505.6	9604.63	15669.1	12980.8	9634.08	13934	16781.8	20671.7	7217.01	10045.8			libDIA-6xlib	P0DMV8;P0DMV9	P0DMV8;P0DMV9	HSPA1A;HSPA1B	Heat shock 70 kDa protein 1A;Heat shock 70 kDa protein 1B	P0DMV8;P0DMV9	HS71A_HUMAN;HS71B_HUMAN	22847.5	38035.6	37162.6	30955.6	28810.9	28044	34032.6	21380.8	27056.6	15468.7			dirDIA	P30041	P30041	PRDX6	Peroxiredoxin-6	P30041	PRDX6_HUMAN	11713.8	16579.8	19515.5	16741.3	19603.2
libDIA-22xlib	P13010	P13010	XRCC5	X-ray repair cross-complementing protein 5	P13010	XRCC5_HUMAN	10552.6	9392.13	10745.7	10600.9	8078.52	12189.4	12659.6	11348.9	7714.51	9575.47			libDIA-6xlib	P10412;P16402;P16403	P10412;P16402;P16403	HIST1H1E;HIST1H1D;HIST1H1C	Histone H1.4;Histone H1.3;Histone H1.2	P10412;P16402;P16403	H14_HUMAN;H13_HUMAN;H12_HUMAN	45437.1	60545.1	112366	95393.4	73297	64839	68829.1	95064.6	148648	75768.6			dirDIA	P30043	P30043	BLVRB	Flavin reductase (NADPH)	P30043	BLVRB_HUMAN	2643.47	2015.93	2857.04	3780.79	2481.76
libDIA-22xlib	P13073	P13073	COX4I1	Cytochrome c oxidase subunit 4 isoform 1, mitochondrial	P13073	COX41_HUMAN	3536.4	3303.76	3460.9	3831.9	3579.58	4240.62	2642.93	2040.12	5099.6	2022.23			libDIA-6xlib	P10599	P10599	TXN	Thioredoxin	P10599	THIO_HUMAN	19932	37829.8	44012.8	82150.5	75156.9	49806.4	38917.4	59171.2	75226.9	56024.7			dirDIA	P30044	P30044	PRDX5	Peroxiredoxin-5, mitochondrial	P30044	PRDX5_HUMAN	6014.14	9607.2	10461.5	8202.15	9804.97
libDIA-22xlib	P13473	P13473	LAMP2	Lysosome-associated membrane glycoprotein 2	P13473	LAMP2_HUMAN	1250.29	994.695	5442.72	9906.96	4255.05	6996.54	7775.13	4167.47	1589.68	3530.5			libDIA-6xlib	P10606	P10606	COX5B	Cytochrome c oxidase subunit 5B, mitochondrial	P10606	COX5B_HUMAN	2561.15	5724.62	7888.84	6777.71	7723.63	10743.6	7039.58	5313.78	10181.7	7983.25			dirDIA	P30048	P30048	PRDX3	Thioredoxin-dependent peroxide reductase, mitochondrial	P30048	PRDX3_HUMAN	2912.57	2754.9	3173.62	2932.77	4666.3
libDIA-22xlib	P13489	P13489	RNH1	Ribonuclease inhibitor	P13489	RINI_HUMAN	2804.73	2902.91	2743.5	2610.91	2020.11	3126.09	3047.74	2011.87	2973.29	2133.58			libDIA-6xlib	P10620	P10620	MGST1	Microsomal glutathione S-transferase 1	P10620	MGST1_HUMAN	3738.7	Filtered	Filtered	Filtered	825.017	914.895	1119.21	2902.8	Filtered	1503.07			dirDIA	P30049	P30049	ATP5D	ATP synthase subunit delta, mitochondrial	P30049	ATPD_HUMAN	1	122.291	532.475	533.558	1058.28
libDIA-22xlib	P13639	P13639	EEF2	Elongation factor 2	P13639	EF2_HUMAN	52489.5	46320.7	42486.1	47725.8	29886.6	39759.8	43634.5	48642.1	21608.5	35810.5			libDIA-6xlib	P10768	P10768	ESD	S-formylglutathione hydrolase	P10768	ESTD_HUMAN	Filtered	487.688	Filtered	Filtered	710.232	Filtered	711.705	Filtered	Filtered	324.091			dirDIA	P30050	P30050	RPL12	60S ribosomal protein L12	P30050	RL12_HUMAN	9593.34	22169	18480.5	11029.2	7205.96
libDIA-22xlib	P13645	P13645	KRT10	Keratin, type I cytoskeletal 10	P13645	K1C10_HUMAN	34771.7	31315.2	24652.5	247866	54898.6	185536	33581.1	32489.9	262000	49044.7			libDIA-6xlib	P10809	P10809	HSPD1	60 kDa heat shock protein, mitochondrial	P10809	CH60_HUMAN	11093.6	29897.4	32618.5	18373.4	20351.2	20609.4	27887.9	8576.35	10617	8324.73			dirDIA	P30085	P30085	CMPK1	UMP-CMP kinase	P30085	KCY_HUMAN	2505.87	1881.07	2809.16	3870.53	2655.2
libDIA-22xlib	P13646	P13646	KRT13	Keratin, type I cytoskeletal 13	P13646	K1C13_HUMAN	5267.2	4267.57	3686.47	8053.92	12471.5	15363.4	5540.16	2255.77	26709.6	4438.29			libDIA-6xlib	P11021	P11021	HSPA5	78 kDa glucose-regulated protein	P11021	GRP78_HUMAN	7230.67	10873.3	16374.7	11382.7	14167.8	12100	13218	9462.74	12736.1	4999.98			dirDIA	P30086	P30086	PEBP1	Phosphatidylethanolamine-binding protein 1	P30086	PEBP1_HUMAN	4754.65	8057.42	12497	9619.34	10694.3
libDIA-22xlib	P13647	P13647	KRT5	Keratin, type II cytoskeletal 5	P13647	K2C5_HUMAN	2177.76	2102.18	1903.09	23862.1	3350.75	13883.3	4072.8	1884.31	50824.5	6991.32			libDIA-6xlib	P11142	P11142	HSPA8	Heat shock cognate 71 kDa protein	P11142	HSP7C_HUMAN	33999.4	39633.8	62013.1	58763.1	46547.4	49160.9	51024.1	32986.2	41163.8	22990.6			dirDIA	P30101	P30101	PDIA3	Protein disulfide-isomerase A3	P30101	PDIA3_HUMAN	2797.16	4130.97	5547.5	3974.25	4877.95
libDIA-22xlib	P13667	P13667	PDIA4	Protein disulfide-isomerase A4	P13667	PDIA4_HUMAN	1288.76	1440.91	4471.79	2612.5	3085.89	1879.85	2404.79	1327.36	2490.11	1193.76			libDIA-6xlib	P11166	P11166	SLC2A1	Solute carrier family 2, facilitated glucose transporter member 1	P11166	GTR1_HUMAN	2402.71	3916.22	3587.93	3253.42	4260.39	5949.51	3298.71	4012.86	6680.97	2708.47			dirDIA	P30153	P30153	PPP2R1A	Serine/threonine-protein phosphatase 2A 65 kDa regulatory subunit A alpha isoform	P30153	2AAA_HUMAN	1165.13	1217.17	2196.22	1396.25	1390.59
libDIA-22xlib	P13693	P13693	TPT1	Translationally-controlled tumor protein	P13693	TCTP_HUMAN	Filtered	Filtered	2901.99	1324.97	519.404	553.47	827.388	Filtered	Filtered	362.383			libDIA-6xlib	P11172	P11172	UMPS	Uridine 5'-monophosphate synthase	P11172	UMPS_HUMAN	2700.71	2380.55	2481.01	2454.93	1669.75	2351.65	2269.37	3375.45	3758.3	1683.88			dirDIA	P30419	P30419	NMT1	Glycylpeptide N-tetradecanoyltransferase 1	P30419	NMT1_HUMAN	2751.72	4204.07	2236.14	2501.03	1890.69
libDIA-22xlib	P13726	P13726	F3	Tissue factor	P13726	TF_HUMAN	Filtered	Filtered	1108.15	835.151	Filtered	1427.21	Filtered	394.145	Filtered	Filtered			libDIA-6xlib	P11177	P11177	PDHB	Pyruvate dehydrogenase E1 component subunit beta, mitochondrial	P11177	ODPB_HUMAN	1090.29	1892.33	Filtered	1351.7	1669.54	2152.88	1764.77	1855.72	1869.98	Filtered			dirDIA	P30626	P30626	SRI	Sorcin	P30626	SORCN_HUMAN	4987.52	6846.04	4734.91	3467.51	4986.77
libDIA-22xlib	P13796	P13796	LCP1	Plastin-2	P13796	PLSL_HUMAN	5198.59	5027.52	4633.31	6842.5	5052.57	4310.15	4901.82	4637.25	4122.58	4528.19			libDIA-6xlib	P11216	P11216	PYGB	Glycogen phosphorylase, brain form	P11216	PYGB_HUMAN	5013.2	4837.52	4361.62	4587.87	3924.76	4740.51	5696.24	7857.11	4099.86	5557.12			dirDIA	P30740	P30740	SERPINB1	Leukocyte elastase inhibitor	P30740	ILEU_HUMAN	3208.87	4353.45	2537.66	3455	4739.74
libDIA-22xlib	P13797	P13797	PLS3	Plastin-3	P13797	PLST_HUMAN	12123	9623.66	9693.33	11208.1	8058.43	10307.6	13622	11765.6	5209.94	8131.39			libDIA-6xlib	P11226	P11226	MBL2	Mannose-binding protein C	P11226	MBL2_HUMAN	2687.24	1511.99	3632.47	3948.35	2144.79	5152.28	3490.72	10696.5	1182.35	4195.68			dirDIA	P30838	P30838	ALDH3A1	Aldehyde dehydrogenase, dimeric NADP-preferring	P30838	AL3A1_HUMAN	1083.81	970.381	Filtered	301.356	747.978
libDIA-22xlib	P13804	P13804	ETFA	Electron transfer flavoprotein subunit alpha, mitochondrial	P13804	ETFA_HUMAN	956.507	996.558	2201.59	1071.67	1505.53	758.232	1089.81	2059.25	1419.81	624.032			libDIA-6xlib	P11234	P11234	RALB	Ras-related protein Ral-B	P11234	RALB_HUMAN	882.89	671.816	1274.53	1581.74	1228.42	2825.7	1537.56	3185.76	Filtered	925.906			dirDIA	P31153	P31153	MAT2A	S-adenosylmethionine synthase isoform type-2	P31153	METK2_HUMAN	3762.15	4894.73	5524.95	4624.06	3598.98
libDIA-22xlib	P13861	P13861	PRKAR2A	cAMP-dependent protein kinase type II-alpha regulatory subunit	P13861	KAP2_HUMAN	1286.23	1664.69	1582.79	1912.29	1214.07	1358.09	797.407	577.46	1345.35	1278.31			libDIA-6xlib	P11279	P11279	LAMP1	Lysosome-associated membrane glycoprotein 1	P11279	LAMP1_HUMAN	1033.6	2026.89	12030.3	10834.3	5834.18	7165.93	3189.1	2161.82	8447.01	3183.04			dirDIA	P31939	P31939	ATIC	Bifunctional purine biosynthesis protein PURH	P31939	PUR9_HUMAN	2654.84	4008.95	3774.58	3006.05	3097.17
libDIA-22xlib	P13928;Q5VT79	P13928;Q5VT79	ANXA8;ANXA8L1	Annexin A8;Annexin A8-like protein 1	P13928;Q5VT79	ANXA8_HUMAN;AXA81_HUMAN	1269.36	1251.6	918.54	1301.7	2157.55	780.571	2190.78	883.978	348.532	1918.15			libDIA-6xlib	P11387	P11387	TOP1	DNA topoisomerase 1	P11387	TOP1_HUMAN	1666.73	2132.75	2142.31	1783.33	1410.8	2430.94	1507.92	3046.28	1946.35	2445.16			dirDIA	P31942	P31942	HNRNPH3	Heterogeneous nuclear ribonucleoprotein H3	P31942	HNRH3_HUMAN	2676.42	3195.54	3544.43	2750.72	3032.8
libDIA-22xlib	P13984	P13984	GTF2F2	General transcription factor IIF subunit 2	P13984	T2FB_HUMAN	1399.22	636.64	872.407	1439.07	836.491	1684.28	1316.15	1226.11	Filtered	578.512			libDIA-6xlib	P11388;Q02880	P11388;Q02880	TOP2A;TOP2B	DNA topoisomerase 2-alpha;DNA topoisomerase 2-beta	P11388;Q02880	TOP2A_HUMAN;TOP2B_HUMAN	933.706	Filtered	2425.62	1675.55	1137.95	582.628	1423.57	1989.86	2402.52	680.727			dirDIA	P31943	P31943	HNRNPH1	Heterogeneous nuclear ribonucleoprotein H	P31943	HNRH1_HUMAN	11148.6	15279	13946.6	11141.4	11804.8
libDIA-22xlib	P13995	P13995	MTHFD2	Bifunctional methylenetetrahydrofolate dehydrogenase/cyclohydrolase, mitochondrial	P13995	MTDC_HUMAN	Filtered	Filtered	1428.73	922.432	Filtered	1062.47	1267.69	2220.54	1030.57	1605.12			libDIA-6xlib	P11413	P11413	G6PD	Glucose-6-phosphate 1-dehydrogenase	P11413	G6PD_HUMAN	13084.2	15982.1	16104	21106.3	15951.8	14930.3	16762.1	18171.7	12532.5	16548.8			dirDIA	P31946	P31946	YWHAB	14-3-3 protein beta/alpha	P31946	1433B_HUMAN	3552.01	7042.82	9363.33	3710.7	7390.86
libDIA-22xlib	P14174	P14174	MIF	Macrophage migration inhibitory factor	P14174	MIF_HUMAN	6120.08	9713.36	11792.5	10754.5	8640.42	9026.47	7630.82	7685.8	13717.1	6313.09			libDIA-6xlib	P11586	P11586	MTHFD1	C-1-tetrahydrofolate synthase, cytoplasmic	P11586	C1TC_HUMAN	10472.1	15671.9	8586.68	9913.68	6748.44	9875.88	9632.27	10350	9166.1	8046.65			dirDIA	P31947	P31947	SFN	14-3-3 protein sigma	P31947	1433S_HUMAN	73.52	383.365	383.547	327.064	479.805
libDIA-22xlib	P14314	P14314	PRKCSH	Glucosidase 2 subunit beta	P14314	GLU2B_HUMAN	Filtered	1662.09	1926.75	1570.45	1500.4	1852.55	1691.26	889.934	1697.69	1232.96			libDIA-6xlib	P11766	P11766	ADH5	Alcohol dehydrogenase class-3	P11766	ADHX_HUMAN	Filtered	Filtered	Filtered	Filtered	756.716	Filtered	Filtered	Filtered	Filtered	Filtered			dirDIA	P31948	P31948	STIP1	Stress-induced-phosphoprotein 1	P31948	STIP1_HUMAN	15767.2	18495.6	20497.5	19410.4	15751.6
libDIA-22xlib	P14324	P14324	FDPS	Farnesyl pyrophosphate synthase	P14324	FPPS_HUMAN	1197.57	597.114	892.669	1085.72	1185.48	1298.83	1229.45	2057.87	Filtered	1481.23			libDIA-6xlib	P11940	P11940	PABPC1	Polyadenylate-binding protein 1	P11940	PABP1_HUMAN	20762.1	16374.5	15398.6	19738.3	9687.16	15089.7	18539.6	21004.8	11075.2	17553.8			dirDIA	P32119	P32119	PRDX2	Peroxiredoxin-2	P32119	PRDX2_HUMAN	2730.87	4438.74	4842.03	3629.36	6342.73
libDIA-22xlib	P14550	P14550	AKR1A1	Alcohol dehydrogenase [NADP(+)]	P14550	AK1A1_HUMAN	436.461	Filtered	Filtered	Filtered	458.773	Filtered	Filtered	Filtered	207.016	586.458			libDIA-6xlib	P12004	P12004	PCNA	Proliferating cell nuclear antigen	P12004	PCNA_HUMAN	878.545	1915.25	3819.96	2369.76	1587.2	1770.24	1886.62	525.9	2933.83	707.026			dirDIA	P32969	P32969	RPL9	60S ribosomal protein L9	P32969	RL9_HUMAN	14834.6	13173.4	11693.2	13604.5	11128.6
libDIA-22xlib	P14618	P14618	PKM	Pyruvate kinase PKM	P14618	KPYM_HUMAN	201877	224664	183524	184902	151478	208675	210300	277644	206127	274392			libDIA-6xlib	P12081	P12081	HARS	Histidine--tRNA ligase, cytoplasmic	P12081	SYHC_HUMAN	1401.71	2745.06	1570.22	1670.21	1766.68	1651.46	1907.04	1681.31	3153.18	2468.19			dirDIA	P33316	P33316	DUT	Deoxyuridine 5'-triphosphate nucleotidohydrolase, mitochondrial	P33316	DUT_HUMAN	709.398	813.673	652.468	585.496	499.424
libDIA-22xlib	P14625	P14625	HSP90B1	Endoplasmin	P14625	ENPL_HUMAN	13086	18701.3	20471.6	17126.8	15504.7	19486	19488.9	10086.4	15107.8	7539.93			libDIA-6xlib	P12236	P12236	SLC25A6	ADP/ATP translocase 3	P12236	ADT3_HUMAN	3301.09	2852.42	3787.67	2975.99	2637.48	4290.42	3305.13	7942.27	4693.6	4754.5			dirDIA	P33992	P33992	MCM5	DNA replication licensing factor MCM5	P33992	MCM5_HUMAN	4658.66	2448.85	3263.87	2800.77	2069.28
libDIA-22xlib	P14678;P63162	P14678;P63162	SNRPB;SNRPN	Small nuclear ribonucleoprotein-associated proteins B and B';Small nuclear ribonucleoprotein-associated protein N	P14678;P63162	RSMB_HUMAN;RSMN_HUMAN	12258.4	10951.4	9466.56	7710.75	7196.09	8765.94	8240.35	9669.38	2413.44	8236.92			libDIA-6xlib	P12268	P12268	IMPDH2	Inosine-5'-monophosphate dehydrogenase 2	P12268	IMDH2_HUMAN	5992.28	5076.27	6914.55	9503.52	4433.59	6468.54	6833.68	8323.52	3198.01	6969.38			dirDIA	P33993	P33993	MCM7	DNA replication licensing factor MCM7	P33993	MCM7_HUMAN	2942.16	3007.71	2588.12	2632.9	2139.33
libDIA-22xlib	P14866	P14866	HNRNPL	Heterogeneous nuclear ribonucleoprotein L	P14866	HNRPL_HUMAN	1559.87	1875.64	1376.21	2055.68	1712.1	1416.8	1373.79	1557.52	2195.27	1353.64			libDIA-6xlib	P12270	P12270	TPR	Nucleoprotein TPR	P12270	TPR_HUMAN	10515.9	4815.32	10144.1	14410.1	3678.49	10876.4	17968.1	3976.35	2885.4	12120.1			dirDIA	P34897	P34897	SHMT2	Serine hydroxymethyltransferase, mitochondrial	P34897	GLYM_HUMAN	1641.37	1206.03	2306.02	1696.31	1359.62
libDIA-22xlib	P14868	P14868	DARS	Aspartate--tRNA ligase, cytoplasmic	P14868	SYDC_HUMAN	5231.96	4296.87	4212.6	4947.02	2915.12	6444.17	7433.47	6212.35	2907.76	5171.46			libDIA-6xlib	P12273	P12273	PIP	Prolactin-inducible protein	P12273	PIP_HUMAN	1527.8	Filtered	Filtered	3071.07	1530.42	1423.94	599.563	1152.28	978.499	1065.36			dirDIA	P34932	P34932	HSPA4	Heat shock 70 kDa protein 4	P34932	HSP74_HUMAN	1362.35	1883.93	2194.11	1052.48	1504.12
libDIA-22xlib	P14923	P14923	JUP	Junction plakoglobin	P14923	PLAK_HUMAN	431.05	1370.86	986.844	880.35	1128.72	1151.54	1129.53	1616.82	2828.32	1006.18			libDIA-6xlib	P12429	P12429	ANXA3	Annexin A3	P12429	ANXA3_HUMAN	3819.46	5332.39	5635.8	5022.79	6281.74	4496.48	4672.8	2385.27	5135.11	2348.21			dirDIA	P35030	P35030	PRSS3	Trypsin-3	P35030	TRY3_HUMAN	37098.7	45658.3	57217.7	50837.4	33763.8
libDIA-22xlib	P14927	P14927	UQCRB	Cytochrome b-c1 complex subunit 7	P14927	QCR7_HUMAN	Filtered	Filtered	Filtered	Filtered	Filtered	Filtered	Filtered	Filtered	1114.82	Filtered			libDIA-6xlib	P12814	P12814	ACTN1	Alpha-actinin-1	P12814	ACTN1_HUMAN	8604.23	8949.16	13974.6	11389.7	14083.5	10798.7	11583.5	10261.2	7920.7	9392.28			dirDIA	P35080	P35080	PFN2	Profilin-2	P35080	PROF2_HUMAN	974.243	845.505	1185.71	1242.6	1479.66
libDIA-22xlib	P15121	P15121	AKR1B1	Aldose reductase	P15121	ALDR_HUMAN	26273.5	22389.6	27405.3	23790.2	25120.6	24574.2	25973.3	36020.1	24308	22439.2			libDIA-6xlib	P12956	P12956	XRCC6	X-ray repair cross-complementing protein 6	P12956	XRCC6_HUMAN	10719.5	10583.6	15488.3	12119.2	10506.1	14382.5	14860.3	18729	11934.1	11588.4			dirDIA	P35232	P35232	PHB	Prohibitin	P35232	PHB_HUMAN	5913.57	7426.11	7902.52	6850.86	7738.36
libDIA-22xlib	P15144	P15144	ANPEP	Aminopeptidase N	P15144	AMPN_HUMAN	Filtered	1235.54	469.007	1798.41	1272.92	1897.86	1129.61	1839.1	Filtered	531.275			libDIA-6xlib	P13010	P13010	XRCC5	X-ray repair cross-complementing protein 5	P13010	XRCC5_HUMAN	9950.55	9355.93	10419.6	10644.7	8443.52	11664.2	12312.6	11132.3	8870.02	9541.25			dirDIA	P35237	P35237	SERPINB6	Serpin B6	P35237	SPB6_HUMAN	4493.44	3161.46	5109.23	3190.82	3360.17
libDIA-22xlib	P15153	P15153	RAC2	Ras-related C3 botulinum toxin substrate 2	P15153	RAC2_HUMAN	10866.7	8729.38	14474.3	10972	10257.6	11179.2	8515.85	13568.2	5547.12	9473.74			libDIA-6xlib	P13073	P13073	COX4I1	Cytochrome c oxidase subunit 4 isoform 1, mitochondrial	P13073	COX41_HUMAN	1888.07	2916.69	2808.3	2535.47	3199.69	3665.37	1795.84	2142.03	5275.87	1898.09			dirDIA	P35241	P35241	RDX	Radixin	P35241	RADI_HUMAN	15285.3	12248.9	11234.9	12197.7	11717.2
libDIA-22xlib	P15170;Q8IYD1	P15170;Q8IYD1	GSPT1;GSPT2	Eukaryotic peptide chain release factor GTP-binding subunit ERF3A;Eukaryotic peptide chain release factor GTP-binding subunit ERF3B	P15170;Q8IYD1	ERF3A_HUMAN;ERF3B_HUMAN	3303.05	1671.08	887.261	1210.04	953.794	1323.82	1746.43	1547.97	1311.1	1664.33			libDIA-6xlib	P13473	P13473	LAMP2	Lysosome-associated membrane glycoprotein 2	P13473	LAMP2_HUMAN	1180.08	264.421	5266.42	9917.84	4450.05	6729.11	7572.75	4062.93	1840.06	3522.98			dirDIA	P35268	P35268	RPL22	60S ribosomal protein L22	P35268	RL22_HUMAN	39947.6	38366.6	40206.1	29177.6	28683.8
libDIA-22xlib	P15259;P18669	P15259;P18669	PGAM2;PGAM1	Phosphoglycerate mutase 2;Phosphoglycerate mutase 1	P15259;P18669	PGAM2_HUMAN;PGAM1_HUMAN	Filtered	640.7	Filtered	Filtered	189.39	Filtered	Filtered	Filtered	1311.14	328.75			libDIA-6xlib	P13489	P13489	RNH1	Ribonuclease inhibitor	P13489	RINI_HUMAN	3360.02	3726.56	3857.54	3227.19	2681.26	3872.54	3794.42	2664.69	4812.44	2228.49			dirDIA	P35270	P35270	SPR	Sepiapterin reductase	P35270	SPRE_HUMAN	182.95	536.003	531.414	539.814	474.545
libDIA-22xlib	P15311	P15311	EZR	Ezrin	P15311	EZRI_HUMAN	5425.94	5268.66	4021.41	2985.38	3800.73	3661.77	4307.83	5248.04	4980.92	5388.43			libDIA-6xlib	P13639	P13639	EEF2	Elongation factor 2	P13639	EF2_HUMAN	47280.4	44892.4	35587.7	35402.7	27237.4	30597.7	30054.2	36664.6	26732.4	32660.2			dirDIA	P35527	P35527	KRT9	Keratin, type I cytoskeletal 9	P35527	K1C9_HUMAN	13683.1	15624	19189.3	7329.4	11616.1
libDIA-22xlib	P15374	P15374	UCHL3	Ubiquitin carboxyl-terminal hydrolase isozyme L3	P15374	UCHL3_HUMAN	Filtered	Filtered	1998.18	Filtered	1123.16	801.62	975.562	Filtered	1772.81	451.917			libDIA-6xlib	P13645	P13645	KRT10	Keratin, type I cytoskeletal 10	P13645	K1C10_HUMAN	34216.3	33263.8	25570.6	278806	62024.7	197160	34696.9	34288.8	354620	54472.1			dirDIA	P35579	P35579	MYH9	Myosin-9	P35579	MYH9_HUMAN	46821.4	51133.6	39016.3	40285.9	30244.7
libDIA-22xlib	P15428	P15428	HPGD	15-hydroxyprostaglandin dehydrogenase [NAD(+)]	P15428	PGDH_HUMAN	5937.38	22113.5	15948.3	4154.54	6723.67	14063.6	11199.9	4074.3	11151.9	7426.08			libDIA-6xlib	P13646	P13646	KRT13	Keratin, type I cytoskeletal 13	P13646	K1C13_HUMAN	4963.91	4242.34	3553.92	8049.36	13007	14647	5363.59	2203.75	30692.2	4427.91			dirDIA	P35613	P35613	BSG	Basigin	P35613	BASI_HUMAN	3480.51	6423.97	6096.14	4554.26	7281.38
libDIA-22xlib	P15531	P15531	NME1	Nucleoside diphosphate kinase A	P15531	NDKA_HUMAN	4096.72	4812.17	5136.3	6427.71	5185.38	4431.76	6026.73	10283.1	8246.6	3289.83			libDIA-6xlib	P13647	P13647	KRT5	Keratin, type II cytoskeletal 5	P13647	K2C5_HUMAN	2407.85	2487.04	2084.62	27113.1	4151.54	15767.6	4519.08	2139.94	68108.9	8021.47			dirDIA	P35637	P35637	FUS	RNA-binding protein FUS	P35637	FUS_HUMAN	6502.68	8308.42	15930.3	9337.48	9907.83
libDIA-22xlib	P15559	P15559	NQO1	NAD(P)H dehydrogenase [quinone] 1	P15559	NQO1_HUMAN	4236.21	4091.91	2875.55	2242.54	2502.38	1527.97	2123.54	3287.74	5411.12	2957.32			libDIA-6xlib	P13667	P13667	PDIA4	Protein disulfide-isomerase A4	P13667	PDIA4_HUMAN	1205.19	1494.77	3942.1	2417.13	3041.51	1790.08	2274.26	1161.44	2686.86	938.617			dirDIA	P35659	P35659	DEK	Protein DEK	P35659	DEK_HUMAN	1720.31	1772.43	1896.22	2230.94	1182.17
libDIA-22xlib	P15586	P15586	GNS	N-acetylglucosamine-6-sulfatase	P15586	GNS_HUMAN	Filtered	Filtered	598.157	283.604	868.208	Filtered	288.778	Filtered	537.267	Filtered			libDIA-6xlib	P13693	P13693	TPT1	Translationally-controlled tumor protein	P13693	TCTP_HUMAN	136.771	Filtered	718.732	1304.64	420.323	501.376	810.46	Filtered	363.82	362.689			dirDIA	P35908	P35908	KRT2	Keratin, type II cytoskeletal 2 epidermal	P35908	K22E_HUMAN	11253.4	8737.62	13742.6	192357	29436.7
libDIA-22xlib	P15880	P15880	RPS2	40S ribosomal protein S2	P15880	RS2_HUMAN	6193.73	5273.96	3442.95	3959.46	3378.45	4064.62	3585.57	4653.82	5226.12	5187.25			libDIA-6xlib	P13726	P13726	F3	Tissue factor	P13726	TF_HUMAN	Filtered	Filtered	1022.19	836.13	Filtered	1179.36	Filtered	Filtered	Filtered	Filtered			dirDIA	P35998	P35998	PSMC2	26S protease regulatory subunit 7	P35998	PRS7_HUMAN	1611.71	2401.33	1204.28	1344.38	1422.22
libDIA-22xlib	P15924	P15924	DSP	Desmoplakin	P15924	DESP_HUMAN	1369.49	1305.24	1522.2	1352.43	1801.53	1407.74	1265.85	1374.74	2882.59	1598.3			libDIA-6xlib	P13796	P13796	LCP1	Plastin-2	P13796	PLSL_HUMAN	3520.58	3139.37	1910.2	2796.58	3037.54	2160.63	2782.3	4733.54	3087.33	2833.97			dirDIA	P36542	P36542	ATP5C1	ATP synthase subunit gamma, mitochondrial	P36542	ATPG_HUMAN	1335.9	1308.71	1622.15	1404.08	1536.5
libDIA-22xlib	P16070	P16070	CD44	CD44 antigen	P16070	CD44_HUMAN	1509.85	1613.71	3039.61	2059.3	3123.92	1640.1	1578.03	1460.07	7396.9	1454.34			libDIA-6xlib	P13797	P13797	PLS3	Plastin-3	P13797	PLST_HUMAN	10440.9	8775.89	8740.35	10094.2	7565.17	8875.42	11950.8	10347.6	5571.05	7423.18			dirDIA	P36578	P36578	RPL4	60S ribosomal protein L4	P36578	RL4_HUMAN	13904.4	14020.4	14280.1	12148.5	8151.16
libDIA-22xlib	P16104;Q96QV6	P16104;Q96QV6	H2AFX;HIST1H2AA	Histone H2AX;Histone H2A type 1-A	P16104;Q96QV6	H2AX_HUMAN;H2A1A_HUMAN	416763	509417	531633	416739	281103	336287	350983	552702	397115	246689			libDIA-6xlib	P13798	P13798	APEH	Acylamino-acid-releasing enzyme	P13798	ACPH_HUMAN	Filtered	Filtered	Filtered	Filtered	618.591	Filtered	Filtered	Filtered	254.218	Filtered			dirDIA	P36957	P36957	DLST	Dihydrolipoyllysine-residue succinyltransferase component of 2-oxoglutarate dehydrogenase complex, mitochondrial	P36957	ODO2_HUMAN	8086.65	15916.5	13366	7900.73	10916.2
libDIA-22xlib	P16144	P16144	ITGB4	Integrin beta-4	P16144	ITB4_HUMAN	959.871	1181.18	1083.76	617.582	687.543	1667.74	1248.19	1859.78	1314.53	1173.89			libDIA-6xlib	P13804	P13804	ETFA	Electron transfer flavoprotein subunit alpha, mitochondrial	P13804	ETFA_HUMAN	1271.3	1458.07	1549.55	1103.72	2061.49	1107.75	1498.16	1789.84	1045.41	791.264			dirDIA	P37108	P37108	SRP14	Signal recognition particle 14 kDa protein	P37108	SRP14_HUMAN	2545.15	2708.69	2541.4	2020.82	2407.95
libDIA-22xlib	P16152	P16152	CBR1	Carbonyl reductase [NADPH] 1	P16152	CBR1_HUMAN	2057.65	1748.18	2126.82	1262.7	2633.73	1433.02	1603.41	1631.7	1466.82	1549.74			libDIA-6xlib	P13861	P13861	PRKAR2A	cAMP-dependent protein kinase type II-alpha regulatory subunit	P13861	KAP2_HUMAN	1363.21	2011.33	2218.67	1262.3	1271.08	928.309	807.367	690.053	2075.22	526.527			dirDIA	P37235	P37235	HPCAL1	Hippocalcin-like protein 1	P37235	HPCL1_HUMAN	3323.95	3563.59	1005.02	1999.3	2253.63
libDIA-22xlib	P16401	P16401	HIST1H1B	Histone H1.5	P16401	H15_HUMAN	20538.4	26877.9	55116.8	42447.8	28993.4	57265.3	42250.1	46073.1	78329.4	47204.5			libDIA-6xlib	P13928;Q5VT79	P13928;Q5VT79	ANXA8;ANXA8L1	Annexin A8;Annexin A8-like protein 1	P13928;Q5VT79	ANXA8_HUMAN;AXA81_HUMAN	1199.52	640.27	922.978	1354.68	2445.56	596.622	1514.67	77.9424	143.951	1915.16			dirDIA	P37802	P37802	TAGLN2	Transgelin-2	P37802	TAGL2_HUMAN	9866.82	15409.5	19535.3	12556	8939.6
libDIA-22xlib	P16435	P16435	POR	NADPH--cytochrome P450 reductase	P16435	NCPR_HUMAN	1017.17	791.258	1532.39	851.08	1305.64	869.873	1676.88	478.41	2186.09	785.489			libDIA-6xlib	P13984	P13984	GTF2F2	General transcription factor IIF subunit 2	P13984	T2FB_HUMAN	1680.45	Filtered	1248.9	1635.46	1073.08	1802.47	1399.49	1273.87	Filtered	Filtered			dirDIA	P37837	P37837	TALDO1	Transaldolase	P37837	TALDO_HUMAN	3235.02	3998.17	7500.57	5003.11	6738.59
libDIA-22xlib	P16520;P62873;P62879;Q9HAV0	P16520;P62873;P62879;Q9HAV0	GNB3;GNB1;GNB2;GNB4	Guanine nucleotide-binding protein G(I)/G(S)/G(T) subunit beta-3;Guanine nucleotide-binding protein G(I)/G(S)/G(T) subunit beta-1;Guanine nucleotide-binding protein G(I)/G(S)/G(T) subunit beta-2;Guanine nucleotide-binding protein subunit beta-4	P16520;P62873;P62879;Q9HAV0	GBB3_HUMAN;GBB1_HUMAN;GBB2_HUMAN;GBB4_HUMAN	Filtered	Filtered	Filtered	Filtered	245.751	Filtered	Filtered	Filtered	855.844	Filtered			libDIA-6xlib	P13995	P13995	MTHFD2	Bifunctional methylenetetrahydrofolate dehydrogenase/cyclohydrolase, mitochondrial	P13995	MTDC_HUMAN	Filtered	Filtered	1103.76	946.449	689.338	1135.25	1626.93	1206.51	1691.65	1371.62			dirDIA	P38159	P38159	RBMX	RNA-binding motif protein, X chromosome	P38159	RBMX_HUMAN	3487.52	4875.55	5897.48	3557.96	3700.92
libDIA-22xlib	P16615	P16615	ATP2A2	Sarcoplasmic/endoplasmic reticulum calcium ATPase 2	P16615	AT2A2_HUMAN	285.097	516.019	1328.97	760.15	504.952	1098	1143.12	1069.75	956.13	506.31			libDIA-6xlib	P14174	P14174	MIF	Macrophage migration inhibitory factor	P14174	MIF_HUMAN	4954.92	7975.85	9943.71	8924.11	7906.33	7321.37	6554.5	6593.96	23941.2	9169.49			dirDIA	P38646	P38646	HSPA9	Stress-70 protein, mitochondrial	P38646	GRP75_HUMAN	5239.71	9056.97	11300.9	8078.5	8916.34
libDIA-22xlib	P16930	P16930	FAH	Fumarylacetoacetase	P16930	FAAA_HUMAN	4626.31	3807.94	4268.38	6108.98	2929.69	5275.91	4376.54	3157.02	2065.57	2456.18			libDIA-6xlib	P14314	P14314	PRKCSH	Glucosidase 2 subunit beta	P14314	GLU2B_HUMAN	740.928	1979.46	2380.93	1369.19	1746.13	1766.65	1771.69	1095.15	2464.36	1287.68			dirDIA	P38919	P38919	EIF4A3	Eukaryotic initiation factor 4A-III	P38919	IF4A3_HUMAN	2221.93	2285.6	1875.15	1225.85	2094.59
libDIA-22xlib	P16949	P16949	STMN1	Stathmin	P16949	STMN1_HUMAN	8690.97	17161.8	17961.6	21736.4	23471.2	21972.9	19862.7	13239.4	36130.1	28827.9			libDIA-6xlib	P14324	P14324	FDPS	Farnesyl pyrophosphate synthase	P14324	FPPS_HUMAN	833.244	1333.8	931.834	1086.85	1201.24	1222.22	1047.99	2020.66	807.161	1484.37			dirDIA	P39019	P39019	RPS19	40S ribosomal protein S19	P39019	RS19_HUMAN	13456.7	13482.6	13458.6	29167.5	12621.2
libDIA-22xlib	P16989	P16989	YBX3	Y-box-binding protein 3	P16989	YBOX3_HUMAN	2641.52	4465.34	5583.57	4018.72	5263.39	2820.55	3264.26	3799.61	6408.11	6284.14			libDIA-6xlib	P14406	P14406	COX7A2	Cytochrome c oxidase subunit 7A2, mitochondrial	P14406	CX7A2_HUMAN	4859.3	Filtered	7629.86	4923.43	6687.36	9236.63	9780.78	8630.39	Filtered	Filtered			dirDIA	P39023	P39023	RPL3	60S ribosomal protein L3	P39023	RL3_HUMAN	6057.3	7637.86	8435.25	6007.11	5405.02
libDIA-22xlib	P17096	P17096	HMGA1	High mobility group protein HMG-I/HMG-Y	P17096	HMGA1_HUMAN	28119.4	45379.7	53888.9	50256.5	41860.4	19340.7	25215.5	9111.25	20237.3	24124.5			libDIA-6xlib	P14550	P14550	AKR1A1	Alcohol dehydrogenase [NADP(+)]	P14550	AK1A1_HUMAN	557.472	Filtered	Filtered	Filtered	Filtered	Filtered	Filtered	Filtered	409.775	741.712			dirDIA	P39656	P39656	DDOST	Dolichyl-diphosphooligosaccharide--protein glycosyltransferase 48 kDa subunit	P39656	OST48_HUMAN	2415.25	3175.48	3820.15	2709.13	2222.46
libDIA-22xlib	P17301	P17301	ITGA2	Integrin alpha-2	P17301	ITA2_HUMAN	Filtered	928.363	779.3	500.884	1004.63	817.275	531.127	237.745	1028.89	306.039			libDIA-6xlib	P14618	P14618	PKM	Pyruvate kinase PKM	P14618	KPYM_HUMAN	190107	223931	177844	184882	158252	199531	204084	272323	236589	273298			dirDIA	P39687	P39687	ANP32A	Acidic leucine-rich nuclear phosphoprotein 32 family member A	P39687	AN32A_HUMAN	3630.23	4086.96	7505.65	8117.93	8530.58
libDIA-22xlib	P17655	P17655	CAPN2	Calpain-2 catalytic subunit	P17655	CAN2_HUMAN	10598.3	15751.2	12507.4	15329.8	8797.21	11655.1	12679	6075.5	9945.9	6609.15			libDIA-6xlib	P14625	P14625	HSP90B1	Endoplasmin	P14625	ENPL_HUMAN	12155.2	18483.3	19682.8	16690.8	15991.3	18397.9	18985.9	9842.49	17122.2	7461.75			dirDIA	P39748	P39748	FEN1	Flap endonuclease 1	P39748	FEN1_HUMAN	11377.2	11923.3	17206.3	11470.3	5564.36
libDIA-22xlib	P17812	P17812	CTPS1	CTP synthase 1	P17812	PYRG1_HUMAN	1532.07	1517.26	1591	1137.48	1401.85	1694.67	1049.38	1674.32	1858.77	1469.54			libDIA-6xlib	P14678;P63162	P14678;P63162	SNRPB;SNRPN	Small nuclear ribonucleoprotein-associated proteins B and B';Small nuclear ribonucleoprotein-associated protein N	P14678;P63162	RSMB_HUMAN;RSMN_HUMAN	10098.6	8969.08	7516.21	6448.89	6127.86	6980.76	6625.18	8538.97	5492.04	6967.04			dirDIA	P40121	P40121	CAPG	Macrophage-capping protein	P40121	CAPG_HUMAN	1242.06	1047.09	1616.05	1295.13	961.779
libDIA-22xlib	P17844	P17844	DDX5	Probable ATP-dependent RNA helicase DDX5	P17844	DDX5_HUMAN	8079.59	7546.85	7382.53	5656.91	4942.46	9821.44	7467.59	10836.9	5674.84	6331.64			libDIA-6xlib	P14866	P14866	HNRNPL	Heterogeneous nuclear ribonucleoprotein L	P14866	HNRPL_HUMAN	1539.74	1560.4	1869.78	2194.93	1429.6	837.902	1340.91	2173.63	1975.3	1075.22			dirDIA	P40227	P40227	CCT6A	T-complex protein 1 subunit zeta	P40227	TCPZ_HUMAN	3111.49	3727.07	4297.59	3642.12	4094.95
libDIA-22xlib	P17931	P17931	LGALS3	Galectin-3	P17931	LEG3_HUMAN	4054.55	2665.12	6066.53	2668.7	3154.22	2850.25	3238.97	4349.18	2768.4	1978.96			libDIA-6xlib	P14868	P14868	DARS	Aspartate--tRNA ligase, cytoplasmic	P14868	SYDC_HUMAN	5231.77	4620.72	4272.85	5161.3	3169.38	6422.56	7619.14	6457.37	3489.66	5401.3			dirDIA	P40429;Q6NVV1	P40429;Q6NVV1	RPL13A;RPL13AP3	60S ribosomal protein L13a;Putative 60S ribosomal protein L13a protein RPL13AP3	P40429;Q6NVV1	RL13A_HUMAN;R13P3_HUMAN	10199.2	20283.8	25259	19057.2	8215.74
libDIA-22xlib	P17980	P17980	PSMC3	26S protease regulatory subunit 6A	P17980	PRS6A_HUMAN	4924.55	2805.67	4445.96	6032.99	2825	5341.99	4058.88	1259.38	3004.76	2592.47			libDIA-6xlib	P14923	P14923	JUP	Junction plakoglobin	P14923	PLAK_HUMAN	583.77	830.032	778.28	723.752	902.363	860.334	999.754	1274.28	2909.6	773.204			dirDIA	P40616	P40616	ARL1	ADP-ribosylation factor-like protein 1	P40616	ARL1_HUMAN	2291.23	1709.95	2179.45	1835.4	1410.25
libDIA-22xlib	P17987	P17987	TCP1	T-complex protein 1 subunit alpha	P17987	TCPA_HUMAN	4516.51	5291.13	5136.06	3910.61	4344.68	4305.51	4214.19	5843.23	4070.76	5618			libDIA-6xlib	P14927	P14927	UQCRB	Cytochrome b-c1 complex subunit 7	P14927	QCR7_HUMAN	Filtered	Filtered	Filtered	Filtered	1394.81	728.992	Filtered	Filtered	835.59	Filtered			dirDIA	P40925	P40925	MDH1	Malate dehydrogenase, cytoplasmic	P40925	MDHC_HUMAN	2463.42	1160.91	5237.87	3257.88	4432.05
libDIA-22xlib	P18031	P18031	PTPN1	Tyrosine-protein phosphatase non-receptor type 1	P18031	PTN1_HUMAN	787.204	2116.76	Filtered	Filtered	Filtered	Filtered	2350.4	1656.96	Filtered	96.174			libDIA-6xlib	P15104	P15104	GLUL	Glutamine synthetase	P15104	GLNA_HUMAN	517.627	470.349	343.324	Filtered	Filtered	Filtered	755.233	Filtered	Filtered	543.231			dirDIA	P40926	P40926	MDH2	Malate dehydrogenase, mitochondrial	P40926	MDHM_HUMAN	4577.58	4500.01	4873.14	3882.88	5074.42
libDIA-22xlib	P18077	P18077	RPL35A	60S ribosomal protein L35a	P18077	RL35A_HUMAN	1662.38	4167.38	6426.64	5122.52	2148.28	3576.07	4266.66	3014.88	3212.68	4188.31			libDIA-6xlib	P15121	P15121	AKR1B1	Aldose reductase	P15121	ALDR_HUMAN	25801.3	22881.3	27191.7	24531.3	27229.5	24484.5	26455.6	36901.3	28720	23227.4			dirDIA	P41091	P41091	EIF2S3	Eukaryotic translation initiation factor 2 subunit 3	P41091	IF2G_HUMAN	2591.79	2874.69	1558.21	933.047	1708.05
libDIA-22xlib	P18085	P18085	ARF4	ADP-ribosylation factor 4	P18085	ARF4_HUMAN	8614.85	3358.44	5455.08	5289.21	4689.32	7094.62	6499.41	8252.31	2152.4	4264.61			libDIA-6xlib	P15144	P15144	ANPEP	Aminopeptidase N	P15144	AMPN_HUMAN	216.05	1011.11	1831.23	1164.11	1699.11	2646.52	1802.69	1606.42	Filtered	Filtered			dirDIA	P41250	P41250	GARS	Glycine--tRNA ligase	P41250	SYG_HUMAN	1264.99	1414.86	3005.6	1164.21	1527.29
libDIA-22xlib	P18124	P18124	RPL7	60S ribosomal protein L7	P18124	RL7_HUMAN	13078.7	14893.1	19934.7	17573.8	11364.2	13916.2	15324.2	13579.3	13234.5	12904.1			libDIA-6xlib	P15153	P15153	RAC2	Ras-related C3 botulinum toxin substrate 2	P15153	RAC2_HUMAN	6173.18	7988.83	22431.9	9670.83	17280.8	9441.93	7606.4	11901.6	5694.91	5666.83			dirDIA	P41252	P41252	IARS	Isoleucine--tRNA ligase, cytoplasmic	P41252	SYIC_HUMAN	4562.48	3881.8	3140.33	3065.72	2379.52
libDIA-22xlib	P18206	P18206	VCL	Vinculin	P18206	VINC_HUMAN	5319.87	5250.26	5840.56	4769.97	7938.85	3682.08	4232.05	5532.99	5813.85	5095.87			libDIA-6xlib	P15170;Q8IYD1	P15170;Q8IYD1	GSPT1;GSPT2	Eukaryotic peptide chain release factor GTP-binding subunit ERF3A;Eukaryotic peptide chain release factor GTP-binding subunit ERF3B	P15170;Q8IYD1	ERF3A_HUMAN;ERF3B_HUMAN	2991.6	2247.4	862.195	1286.66	937.154	1228.6	1599.95	1511	1507.3	1627.31			dirDIA	P42166;P42167	P42166;P42167	TMPO	Lamina-associated polypeptide 2, isoform alpha;Lamina-associated polypeptide 2, isoforms beta/gamma	P42166;P42167	LAP2A_HUMAN;LAP2B_HUMAN	3023.74	5219.47	6948.97	5155.24	4053.47
libDIA-22xlib	P18583	P18583	SON	Protein SON	P18583	SON_HUMAN	Filtered	Filtered	507.797	Filtered	928.771	Filtered	Filtered	Filtered	484.255	364.498			libDIA-6xlib	P15311	P15311	EZR	Ezrin	P15311	EZRI_HUMAN	4924.24	4914.12	3692.37	2747.67	3673.32	4434.56	3781.72	4626	5392.19	4936.18			dirDIA	P42677	P42677	RPS27	40S ribosomal protein S27	P42677	RS27_HUMAN	2862.64	2463.11	1820.75	1585.56	2756.02
libDIA-22xlib	P18621	P18621	RPL17	60S ribosomal protein L17	P18621	RL17_HUMAN	7232.36	9076.87	11624.2	9161.11	6612.2	7294.33	7655.31	7995.36	11174.6	6086.49			libDIA-6xlib	P15374	P15374	UCHL3	Ubiquitin carboxyl-terminal hydrolase isozyme L3	P15374	UCHL3_HUMAN	Filtered	Filtered	1777.08	596.47	1077.68	603.366	887.944	1.02906	1680.81	293.512			dirDIA	P42704	P42704	LRPPRC	Leucine-rich PPR motif-containing protein, mitochondrial	P42704	LPPRC_HUMAN	1936.42	1766.18	2432.96	2796.22	1819.69
libDIA-22xlib	P18754	P18754	RCC1	Regulator of chromosome condensation	P18754	RCC1_HUMAN	6824.12	7728.82	5893.78	7028.45	4878.18	5799.62	5346.11	6603.03	5917.67	5365.01			libDIA-6xlib	P15531	P15531	NME1	Nucleoside diphosphate kinase A	P15531	NDKA_HUMAN	8033.24	13155	15541.4	16321.2	13433.9	8747.67	11615	10157.9	9637.76	7521.93			dirDIA	P42766	P42766	RPL35	60S ribosomal protein L35	P42766	RL35_HUMAN	3566.01	928.706	364.709	Filtered	1585.34
libDIA-22xlib	P18859	P18859	ATP5J	ATP synthase-coupling factor 6, mitochondrial	P18859	ATP5J_HUMAN	Filtered	1521.05	3476.24	4285.61	3387.82	1361.94	1548.61	Filtered	6064.51	3849.01			libDIA-6xlib	P15559	P15559	NQO1	NAD(P)H dehydrogenase [quinone] 1	P15559	NQO1_HUMAN	3610.38	3810.31	3977.47	2309.5	2668.01	1539.91	2059	3365.33	6935.12	2973.27			dirDIA	P42771	P42771	CDKN2A	Cyclin-dependent kinase inhibitor 2A	P42771	CDN2A_HUMAN	1531.56	1543.12	1302.94	1435.62	1437.86
libDIA-22xlib	P19256	P19256	CD58	Lymphocyte function-associated antigen 3	P19256	LFA3_HUMAN	Filtered	Filtered	357.899	415.114	376.191	Filtered	380.236	Filtered	646.218	Filtered			libDIA-6xlib	P15586	P15586	GNS	N-acetylglucosamine-6-sulfatase	P15586	GNS_HUMAN	Filtered	Filtered	Filtered	Filtered	644.49	Filtered	Filtered	Filtered	602.714	Filtered			dirDIA	P43034	P43034	PAFAH1B1	Platelet-activating factor acetylhydrolase IB subunit alpha	P43034	LIS1_HUMAN	927.767	1556.35	Filtered	847.072	983.573
libDIA-22xlib	P19338	P19338	NCL	Nucleolin	P19338	NUCL_HUMAN	23144.6	27726.8	26560	24158.6	21305.6	22345.7	24828	29698.8	20602.3	17475.5			libDIA-6xlib	P15880	P15880	RPS2	40S ribosomal protein S2	P15880	RS2_HUMAN	5448.83	3319.49	2785.03	4038.89	3094.84	3040.01	2764.06	4148.91	6248.85	4091.3			dirDIA	P43243	P43243	MATR3	Matrin-3	P43243	MATR3_HUMAN	3727.58	3570.35	4108.24	4173.08	4680.16
libDIA-22xlib	P19367	P19367	HK1	Hexokinase-1	P19367	HXK1_HUMAN	2729.11	3109.28	2542.61	2309.95	3513.68	2677.03	2578.89	3417.69	3245.62	3262.22			libDIA-6xlib	P15924	P15924	DSP	Desmoplakin	P15924	DESP_HUMAN	33870.5	31576.7	32643.9	31764	26166	1158.74	36029.4	32919.5	3237.62	24973.2			dirDIA	P43246	P43246	MSH2	DNA mismatch repair protein Msh2	P43246	MSH2_HUMAN	5266.25	2212.55	3076.29	2690.81	2438.74
libDIA-22xlib	P19388	P19388	POLR2E	DNA-directed RNA polymerases I, II, and III subunit RPABC1	P19388	RPAB1_HUMAN	Filtered	1392.88	1638.02	Filtered	1240.96	1488.71	1648.24	Filtered	Filtered	Filtered			libDIA-6xlib	P16070	P16070	CD44	CD44 antigen	P16070	CD44_HUMAN	1425.18	1610.08	3058.03	1938.68	3371.25	1545.01	1532.36	2443.07	8662.52	1513.79			dirDIA	P43487	P43487	RANBP1	Ran-specific GTPase-activating protein	P43487	RANG_HUMAN	1278.1	1030.68	1965.03	2629.71	1841.99
libDIA-22xlib	P19404	P19404	NDUFV2	NADH dehydrogenase [ubiquinone] flavoprotein 2, mitochondrial	P19404	NDUV2_HUMAN	1114.28	1294.86	1995.21	1493.24	1304.19	1482.53	1330.16	1130.45	1496.65	Filtered			libDIA-6xlib	P16104;Q96QV6	P16104;Q96QV6	H2AFX;HIST1H2AA	Histone H2AX;Histone H2A type 1-A	P16104;Q96QV6	H2AX_HUMAN;H2A1A_HUMAN	393395	508254	516591	417197	294096	321800	340783	542671	456593	246235			dirDIA	P43490	P43490	NAMPT	Nicotinamide phosphoribosyltransferase	P43490	NAMPT_HUMAN	5209.84	9571.53	7054.32	5442.84	4440.82
libDIA-22xlib	P19525	P19525	EIF2AK2	Interferon-induced, double-stranded RNA-activated protein kinase	P19525	E2AK2_HUMAN	1795.88	1763.32	1074.19	1927.13	949.385	1822.4	1820.41	1647.71	1035.26	1893.83			libDIA-6xlib	P16144	P16144	ITGB4	Integrin beta-4	P16144	ITB4_HUMAN	693.217	1172.99	815.033	546.78	201.185	964.147	589.077	991.786	870.389	761.184			dirDIA	P45880	P45880	VDAC2	Voltage-dependent anion-selective channel protein 2	P45880	VDAC2_HUMAN	4383.12	5887.66	6138.93	4915.05	8040.46
libDIA-22xlib	P19623	P19623	SRM	Spermidine synthase	P19623	SPEE_HUMAN	1915.38	2532.12	1870.61	2268.27	1965.24	2266.37	3355.18	2363.29	1072.52	1086.17			libDIA-6xlib	P16152	P16152	CBR1	Carbonyl reductase [NADPH] 1	P16152	CBR1_HUMAN	1942.21	2225.3	2066.64	1514.09	2486.04	1503.13	1799.42	1932.66	2292.24	1736.88			dirDIA	P45974	P45974	USP5	Ubiquitin carboxyl-terminal hydrolase 5	P45974	UBP5_HUMAN	2833.73	2784.85	3599.77	3072.94	3772.56
libDIA-22xlib	P20042	P20042	EIF2S2	Eukaryotic translation initiation factor 2 subunit 2	P20042	IF2B_HUMAN	7986.65	8447.87	7886.58	8739.32	6932.36	10478.3	11592.9	11456.5	5157.25	8517.51			libDIA-6xlib	P16220	P16220	CREB1	Cyclic AMP-responsive element-binding protein 1	P16220	CREB1_HUMAN	Filtered	687.389	1022.59	940.529	801.032	1071.53	1187.62	Filtered	1540.28	Filtered			dirDIA	P46060	P46060	RANGAP1	Ran GTPase-activating protein 1	P46060	RAGP1_HUMAN	1125.19	1333.25	2193.93	2026.68	1565.76
libDIA-22xlib	P20073	P20073	ANXA7	Annexin A7	P20073	ANXA7_HUMAN	3551.89	3476.08	2670.55	1965.77	2756.98	1936.14	2455.38	3059.9	1613.36	1888.29			libDIA-6xlib	P16401	P16401	HIST1H1B	Histone H1.5	P16401	H15_HUMAN	19405.7	26816.6	53557.3	42494.5	30321.3	54798.3	41028.8	45236.9	90002	47104.3			dirDIA	P46776	P46776	RPL27A	60S ribosomal protein L27a	P46776	RL27A_HUMAN	70672.7	72227.4	79159	75528.5	36036.2
libDIA-22xlib	P20290	P20290	BTF3	Transcription factor BTF3	P20290	BTF3_HUMAN	1145.58	1498.92	802.678	Filtered	643.607	Filtered	Filtered	Filtered	701.102	1140.86			libDIA-6xlib	P16435	P16435	POR	NADPH--cytochrome P450 reductase	P16435	NCPR_HUMAN	746.184	1142.05	1148.02	665.265	1143.3	832.41	1270.71	469.711	2063.76	1016.76			dirDIA	P46777	P46777	RPL5	60S ribosomal protein L5	P46777	RL5_HUMAN	4029.77	5996.36	3734.69	1878.4	2865.72
libDIA-22xlib	P20340;Q9NRW1	P20340;Q9NRW1	RAB6A;RAB6B	Ras-related protein Rab-6A;Ras-related protein Rab-6B	P20340;Q9NRW1	RAB6A_HUMAN;RAB6B_HUMAN	1499.43	1237.45	1387.96	1784.17	2136.4	1450.73	1602.04	Filtered	1531.91	1023.14			libDIA-6xlib	P16615	P16615	ATP2A2	Sarcoplasmic/endoplasmic reticulum calcium ATPase 2	P16615	AT2A2_HUMAN	431.654	514.9	1290.06	770.561	528.05	1056.22	1110.94	856.771	1103.1	557.942			dirDIA	P46778	P46778	RPL21	60S ribosomal protein L21	P46778	RL21_HUMAN	125.549	603.254	Filtered	Filtered	Filtered
libDIA-22xlib	P20618	P20618	PSMB1	Proteasome subunit beta type-1	P20618	PSB1_HUMAN	1749.19	3238.75	5277.37	3719.24	3955.53	3314.81	4089.46	2568.53	5817.23	3882.25			libDIA-6xlib	P16930	P16930	FAH	Fumarylacetoacetase	P16930	FAAA_HUMAN	4367.03	3799.22	5668.85	6115.71	2178.59	5164.02	4299.46	3099.75	2330.24	2178.94			dirDIA	P46779	P46779	RPL28	60S ribosomal protein L28	P46779	RL28_HUMAN	Filtered	Filtered	Filtered	Filtered	853.243
libDIA-22xlib	P20674	P20674	COX5A	Cytochrome c oxidase subunit 5A, mitochondrial	P20674	COX5A_HUMAN	735.42	1812.25	1566.72	1299.68	2408.43	1103.78	728.079	686.881	3992.6	1044.21			libDIA-6xlib	P16949	P16949	STMN1	Stathmin	P16949	STMN1_HUMAN	8214.58	14077.6	14858.4	18109.5	19529.4	17904.7	16413.8	10406.3	35072.2	23236.4			dirDIA	P46781	P46781	RPS9	40S ribosomal protein S9	P46781	RS9_HUMAN	28784.3	34992.8	29574.2	21680.6	19293.3
libDIA-22xlib	P20700	P20700	LMNB1	Lamin-B1	P20700	LMNB1_HUMAN	1020.29	2300.55	3290.56	2449.67	2043.15	2373.81	2380.06	1625.6	2115.2	1256.73			libDIA-6xlib	P16989	P16989	YBX3	Y-box-binding protein 3	P16989	YBOX3_HUMAN	2509.83	4512.29	5465.07	4919.92	6574.03	2698.49	3183.71	3732.34	7388.1	6289.07			dirDIA	P46782	P46782	RPS5	40S ribosomal protein S5	P46782	RS5_HUMAN	13608.9	3424.41	1398.41	1315.47	4266.12
libDIA-22xlib	P20810	P20810	CAST	Calpastatin	P20810	ICAL_HUMAN	2719.59	3158.29	3651.38	5969.57	3630.42	3724.3	3117.54	3143.03	7828.87	4039.11			libDIA-6xlib	P17096	P17096	HMGA1	High mobility group protein HMG-I/HMG-Y	P17096	HMGA1_HUMAN	23831.5	40391	47865.6	46040.1	41595.1	17413.9	21935.1	8945.88	20708.6	21670.5			dirDIA	P46783	P46783	RPS10	40S ribosomal protein S10	P46783	RS10_HUMAN	36391.9	28548.2	25366.9	21885.5	23557.4
libDIA-22xlib	P20839	P20839	IMPDH1	Inosine-5'-monophosphate dehydrogenase 1	P20839	IMDH1_HUMAN	1518.85	595.892	1348.77	1145.92	655.728	785.212	890.48	1273.46	589.086	Filtered			libDIA-6xlib	P17174	P17174	GOT1	Aspartate aminotransferase, cytoplasmic	P17174	AATC_HUMAN	Filtered	Filtered	937.648	821.256	1222.94	Filtered	Filtered	Filtered	9272.95	752.328			dirDIA	P46821	P46821	MAP1B	Microtubule-associated protein 1B	P46821	MAP1B_HUMAN	5688.42	5550.57	5443.07	5478.5	2992.76
libDIA-22xlib	P20962	P20962	PTMS	Parathymosin	P20962	PTMS_HUMAN	Filtered	270.028	1470.95	3749.25	3737.41	511.702	649.628	1171.01	8548.43	820.808			libDIA-6xlib	P17301	P17301	ITGA2	Integrin alpha-2	P17301	ITA2_HUMAN	559.536	856.228	756.477	474.873	974.78	588.059	470.139	382.167	990.967	293.313			dirDIA	P46940	P46940	IQGAP1	Ras GTPase-activating-like protein IQGAP1	P46940	IQGA1_HUMAN	11549.1	11074	9669.23	9173.27	7732.7
libDIA-22xlib	P21266	P21266	GSTM3	Glutathione S-transferase Mu 3	P21266	GSTM3_HUMAN	375.984	332.693	Filtered	816.927	797.197	1135.25	1022.24	Filtered	954.977	333.148			libDIA-6xlib	P17655	P17655	CAPN2	Calpain-2 catalytic subunit	P17655	CAN2_HUMAN	10004	15691.2	12176.6	15351.1	9200.57	11163.8	12612.8	5965.29	11434.6	6595.07			dirDIA	P47756	P47756	CAPZB	F-actin-capping protein subunit beta	P47756	CAPZB_HUMAN	2094.7	3400.37	2818.89	3217.21	2139.81
libDIA-22xlib	P21291	P21291	CSRP1	Cysteine and glycine-rich protein 1	P21291	CSRP1_HUMAN	Filtered	Filtered	461.797	Filtered	377.688	Filtered	528.396	Filtered	1224.68	475.887			libDIA-6xlib	P17676	P17676	CEBPB	CCAAT/enhancer-binding protein beta	P17676	CEBPB_HUMAN	Filtered	Filtered	Filtered	Filtered	680.223	Filtered	Filtered	Filtered	1929.89	Filtered			dirDIA	P47895	P47895	ALDH1A3	Aldehyde dehydrogenase family 1 member A3	P47895	AL1A3_HUMAN	3767.59	4022.01	4944.25	3054.2	3319.87
libDIA-22xlib	P21333	P21333	FLNA	Filamin-A	P21333	FLNA_HUMAN	17012.7	20473.5	22644.6	16230.5	17293.1	15953.7	15267	20191.4	23044.7	18929.5			libDIA-6xlib	P17812	P17812	CTPS1	CTP synthase 1	P17812	PYRG1_HUMAN	1542.07	1521.68	1510.24	1145.68	1503.21	1638.44	1106.84	1734.47	2143.27	1489.44			dirDIA	P47897	P47897	QARS	Glutamine--tRNA ligase	P47897	SYQ_HUMAN	1421.31	1803.96	1222.47	1106.51	751.414
libDIA-22xlib	P21796	P21796	VDAC1	Voltage-dependent anion-selective channel protein 1	P21796	VDAC1_HUMAN	2193.94	3943.16	3418.06	2180.13	4008.97	3029.44	3217.63	2460.34	4373.6	1768.79			libDIA-6xlib	P17844	P17844	DDX5	Probable ATP-dependent RNA helicase DDX5	P17844	DDX5_HUMAN	7479.34	7417.82	7086.8	5577.03	5105.41	9256.71	7168.87	10355.6	6311.42	6127.38			dirDIA	P47914	P47914	RPL29	60S ribosomal protein L29	P47914	RL29_HUMAN	1581.63	Filtered	Filtered	Filtered	1106.5
libDIA-22xlib	P21926	P21926	CD9	CD9 antigen	P21926	CD9_HUMAN	Filtered	Filtered	525.309	857.778	569.154	2172.79	1885	789.567	Filtered	Filtered			libDIA-6xlib	P17858	P17858	PFKL	ATP-dependent 6-phosphofructokinase, liver type	P17858	PFKAL_HUMAN	1439.53	1655.64	1014.49	1031.66	1161.43	1779.66	1022.99	1485.39	Filtered	1217.61			dirDIA	P48047	P48047	ATP5O	ATP synthase subunit O, mitochondrial	P48047	ATPO_HUMAN	815.15	1242.4	1135.4	603.356	1209.79
libDIA-22xlib	P21980	P21980	TGM2	Protein-glutamine gamma-glutamyltransferase 2	P21980	TGM2_HUMAN	11243.9	14208.8	16821.3	10903.2	16678.2	13715.6	14352.4	10282.7	17448.2	9549.79			libDIA-6xlib	P17931	P17931	LGALS3	Galectin-3	P17931	LEG3_HUMAN	1724.67	1487.94	796.578	1272.1	1472.99	887.167	1259.26	1190.38	1139.95	810.912			dirDIA	P48357	P48357	LEPR	Leptin receptor	P48357	LEPR_HUMAN	72156.5	86049.4	44580.2	45017.8	40497.8
libDIA-22xlib	P22061	P22061	PCMT1	Protein-L-isoaspartate(D-aspartate) O-methyltransferase	P22061	PIMT_HUMAN	Filtered	724.75	Filtered	148.974	337.285	Filtered	Filtered	Filtered	437.65	Filtered			libDIA-6xlib	P17980	P17980	PSMC3	26S protease regulatory subunit 6A	P17980	PRS6A_HUMAN	3598.57	3314.34	6218.04	4247.3	3487.92	4166.92	4237.85	1236.55	3917.31	2729.72			dirDIA	P48444	P48444	ARCN1	Coatomer subunit delta	P48444	COPD_HUMAN	1446.88	1523.37	643.297	1387.9	843.642
libDIA-22xlib	P22087	P22087	FBL	rRNA 2'-O-methyltransferase fibrillarin	P22087	FBRL_HUMAN	2187.92	2071.79	3783.19	4090.13	1820.09	2134.24	2398.1	2840.92	4327.33	2571.44			libDIA-6xlib	P17987	P17987	TCP1	T-complex protein 1 subunit alpha	P17987	TCPA_HUMAN	4339.18	5317.27	4952.69	3900.89	4465.64	4010.68	3921.9	5761.43	4768.7	5711.33			dirDIA	P48634	P48634	PRRC2A	Protein PRRC2A	P48634	PRC2A_HUMAN	2432.92	971.516	971.747	1507.37	1349.54
libDIA-22xlib	P22102	P22102	GART	Trifunctional purine biosynthetic protein adenosine-3	P22102	PUR2_HUMAN	5155.12	6058.14	2434.58	4036.11	3730.38	Filtered	Filtered	3263.13	5795.38	2225.94			libDIA-6xlib	P18031	P18031	PTPN1	Tyrosine-protein phosphatase non-receptor type 1	P18031	PTN1_HUMAN	631.014	835.95	757.881	Filtered	1562.63	Filtered	1139.71	1322.13	997.941	493.809			dirDIA	P48643	P48643	CCT5	T-complex protein 1 subunit epsilon	P48643	TCPE_HUMAN	3313.17	5577.94	4619.77	6782.23	4188.06
libDIA-22xlib	P22234	P22234	PAICS	Multifunctional protein ADE2	P22234	PUR6_HUMAN	6114.45	5223.49	5056.86	5664.29	3992.02	5454.59	6185.32	5418.89	4151.17	6716.63			libDIA-6xlib	P18077	P18077	RPL35A	60S ribosomal protein L35a	P18077	RL35A_HUMAN	1568.28	3686.6	5443.04	4602.58	1917.93	2914.02	3667.38	2658.47	4300.9	3587.88			dirDIA	P49207	P49207	RPL34	60S ribosomal protein L34	P49207	RL34_HUMAN	8251.61	4780.85	8645.35	6128.65	5572.66
libDIA-22xlib	P22307	P22307	SCP2	Non-specific lipid-transfer protein	P22307	NLTP_HUMAN	1218.93	1556.53	2488.21	1456.71	1132.79	1354.08	1579.94	309.144	1149.3	392.278			libDIA-6xlib	P18085	P18085	ARF4	ADP-ribosylation factor 4	P18085	ARF4_HUMAN	8175.49	4794.27	5382.26	5275.16	4861.69	6782.98	6284.74	8091.9	2507.37	4310.7			dirDIA	P49327	P49327	FASN	Fatty acid synthase	P49327	FAS_HUMAN	7984.2	9085.08	7508.09	6888.34	6289.44
libDIA-22xlib	P22314	P22314	UBA1	Ubiquitin-like modifier-activating enzyme 1	P22314	UBA1_HUMAN	1439.44	1205.46	1040.72	810.142	659.126	1051.43	1033.44	1337.47	737.7	1070.9			libDIA-6xlib	P18124	P18124	RPL7	60S ribosomal protein L7	P18124	RL7_HUMAN	12700.5	15318.5	19919.9	17927.6	12206.7	13692.3	15100.5	13555.4	15460.4	12236.1			dirDIA	P49368	P49368	CCT3	T-complex protein 1 subunit gamma	P49368	TCPG_HUMAN	6537.72	5652.48	6248.54	6564.78	5303.31
libDIA-22xlib	P22459	P22459	KCNA4	Potassium voltage-gated channel subfamily A member 4	P22459	KCNA4_HUMAN	1431.75	2639.99	3130.21	930.784	1925.74	1949.09	2232.51	1319.69	505.51	1219.48			libDIA-6xlib	P18206	P18206	VCL	Vinculin	P18206	VINC_HUMAN	4784.71	5757.24	6006.26	4600.64	8692.37	4933.69	3898.92	5919.86	7134.41	5573.25			dirDIA	P49411	P49411	TUFM	Elongation factor Tu, mitochondrial	P49411	EFTU_HUMAN	10371.5	10617.3	11362.1	10439	9935.67
libDIA-22xlib	P22626	P22626	HNRNPA2B1	Heterogeneous nuclear ribonucleoproteins A2/B1	P22626	ROA2_HUMAN	30186.7	45251.8	73931.5	52920.3	45665	50552.9	50113.9	38978.3	49554.2	22002.9			libDIA-6xlib	P18621	P18621	RPL17	60S ribosomal protein L17	P18621	RL17_HUMAN	7074.94	9573.25	11918.6	9698.04	7392.64	7454.21	7949.03	8134.16	13677.8	6581.59			dirDIA	P49585;Q9Y5K3	P49585;Q9Y5K3	PCYT1A;PCYT1B	Choline-phosphate cytidylyltransferase A;Choline-phosphate cytidylyltransferase B	P49585;Q9Y5K3	PCY1A_HUMAN;PCY1B_HUMAN	2069.89	2905.41	1895.85	1722.22	1927.49
libDIA-22xlib	P22676	P22676	CALB2	Calretinin	P22676	CALB2_HUMAN	2562.47	3029.37	3745.91	2869.33	3733.26	2728.57	2947.37	1567.1	2491.75	1351.02			libDIA-6xlib	P18669	P18669	PGAM1	Phosphoglycerate mutase 1	P18669	PGAM1_HUMAN	Filtered	615.101	Filtered	Filtered	1	Filtered	614.554	Filtered	1356.41	697.022			dirDIA	P49588	P49588	AARS	Alanine--tRNA ligase, cytoplasmic	P49588	SYAC_HUMAN	1276.07	1630.33	1551.05	1410.83	1481.5
libDIA-22xlib	P22695	P22695	UQCRC2	Cytochrome b-c1 complex subunit 2, mitochondrial	P22695	QCR2_HUMAN	1314	Filtered	Filtered	704.408	1047.8	730.826	Filtered	874.244	Filtered	994.834			libDIA-6xlib	P18754	P18754	RCC1	Regulator of chromosome condensation	P18754	RCC1_HUMAN	5974.17	7107.61	5307.12	6307.77	4731.98	5021.78	4913.16	5850.89	6378.71	4950.92			dirDIA	P49736	P49736	MCM2	DNA replication licensing factor MCM2	P49736	MCM2_HUMAN	1392.94	1047.18	1336.91	1088.89	890.471
libDIA-22xlib	P23193	P23193	TCEA1	Transcription elongation factor A protein 1	P23193	TCEA1_HUMAN	Filtered	Filtered	Filtered	Filtered	Filtered	Filtered	488.741	Filtered	Filtered	Filtered			libDIA-6xlib	P18859	P18859	ATP5J	ATP synthase-coupling factor 6, mitochondrial	P18859	ATP5J_HUMAN	Filtered	1517.5	3475.97	4290.31	3543.12	1303.18	1503.71	Filtered	6972.27	3840.73			dirDIA	P49748	P49748	ACADVL	Very long-chain specific acyl-CoA dehydrogenase, mitochondrial	P49748	ACADV_HUMAN	1197.33	1071.86	1604.33	1061.24	1055.64
libDIA-22xlib	P23229	P23229	ITGA6	Integrin alpha-6	P23229	ITA6_HUMAN	1076.54	1196.46	2126.73	1624	1107.07	2073.14	1155.63	1035.59	1809.37	743.882			libDIA-6xlib	P19256	P19256	CD58	Lymphocyte function-associated antigen 3	P19256	LFA3_HUMAN	Filtered	Filtered	347.622	415.588	393.547	Filtered	369.164	Filtered	742.793	Filtered			dirDIA	P49755	P49755	TMED10	Transmembrane emp24 domain-containing protein 10	P49755	TMEDA_HUMAN	123.645	560.922	645.591	389.477	516.851
libDIA-22xlib	P23246	P23246	SFPQ	Splicing factor, proline- and glutamine-rich	P23246	SFPQ_HUMAN	1855.33	2714.91	3359.49	2064.58	1941.67	3046.17	2386.08	2995.45	1797.24	2430.24			libDIA-6xlib	P19338	P19338	NCL	Nucleolin	P19338	NUCL_HUMAN	21846.8	27619.8	25808.5	24184.1	22231.1	21195.5	24108.8	29159.9	23705.5	17438.4			dirDIA	P49915	P49915	GMPS	GMP synthase [glutamine-hydrolyzing]	P49915	GUAA_HUMAN	6603.76	5507.75	6647.8	5446.9	4906.5
libDIA-22xlib	P23284	P23284	PPIB	Peptidyl-prolyl cis-trans isomerase B	P23284	PPIB_HUMAN	7841.87	8728.18	12977.3	8365.91	10342.2	9721.36	8580.67	10494.6	13415.4	7819.21			libDIA-6xlib	P19367	P19367	HK1	Hexokinase-1	P19367	HXK1_HUMAN	2725.88	2945.92	3170.89	2484.82	3709.51	2758.73	2493.52	3875.18	3609.81	3382.5			dirDIA	P50395	P50395	GDI2	Rab GDP dissociation inhibitor beta	P50395	GDIB_HUMAN	4550.26	6027.5	6549.13	4905.72	5997.39
libDIA-22xlib	P23396	P23396	RPS3	40S ribosomal protein S3	P23396	RS3_HUMAN	83404	70794.4	67023.3	64491.2	43576.2	85445.5	71457.7	95484.8	50259.1	71540.1			libDIA-6xlib	P19404	P19404	NDUFV2	NADH dehydrogenase [ubiquinone] flavoprotein 2, mitochondrial	P19404	NDUV2_HUMAN	1051.84	Filtered	2019.42	1494.84	1363.92	1532.44	1291.61	1110	1611.38	Filtered			dirDIA	P50454	P50454	SERPINH1	Serpin H1	P50454	SERPH_HUMAN	2818.29	3781.68	4697.3	3294	4349.48
libDIA-22xlib	P23468	P23468	PTPRD	Receptor-type tyrosine-protein phosphatase delta	P23468	PTPRD_HUMAN	Filtered	Filtered	Filtered	Filtered	4019.24	Filtered	Filtered	5377.37	7898.37	Filtered			libDIA-6xlib	P19525	P19525	EIF2AK2	Interferon-induced, double-stranded RNA-activated protein kinase	P19525	E2AK2_HUMAN	1557.66	1506.76	917.646	1189.23	745.796	1274.02	1331.22	2047.6	844.069	1120.58			dirDIA	P50502;Q8IZP2	P50502;Q8IZP2	ST13;ST13P4	Hsc70-interacting protein;Putative protein FAM10A4	P50502;Q8IZP2	F10A1_HUMAN;ST134_HUMAN	4605.45	6602.81	4510.05	5497.79	3561.52
libDIA-22xlib	P23526	P23526	AHCY	Adenosylhomocysteinase	P23526	SAHH_HUMAN	6670.13	6625.27	8409.85	7035.63	5998.17	7154.87	8395.61	7572.55	5184.07	8320.45			libDIA-6xlib	P19623	P19623	SRM	Spermidine synthase	P19623	SPEE_HUMAN	1883.78	3424.87	2191.71	2312.42	2055.46	2791.39	3326.22	2421.46	1506.75	1300.36			dirDIA	P50570;Q05193;Q9UQ16	P50570;Q05193;Q9UQ16	DNM2;DNM1;DNM3	Dynamin-2;Dynamin-1;Dynamin-3	P50570;Q05193;Q9UQ16	DYN2_HUMAN;DYN1_HUMAN;DYN3_HUMAN	5485.06	4722.21	3837.86	4397.72	2090.15
libDIA-22xlib	P23528	P23528	CFL1	Cofilin-1	P23528	COF1_HUMAN	10155.2	17441.9	30042.5	26312.4	24332.8	22099.1	22711.5	12074.3	13867.4	14980.1			libDIA-6xlib	P20042	P20042	EIF2S2	Eukaryotic translation initiation factor 2 subunit 2	P20042	IF2B_HUMAN	7028.75	7804.37	7365.62	8267.54	7008.18	9067.67	10581.9	10256.6	5401.89	7946.16			dirDIA	P50851	P50851	LRBA	Lipopolysaccharide-responsive and beige-like anchor protein	P50851	LRBA_HUMAN	2688.12	2520.56	3086.33	3148.45	1374.09
libDIA-22xlib	P23588	P23588	EIF4B	Eukaryotic translation initiation factor 4B	P23588	IF4B_HUMAN	1586.9	4177.9	11979.9	7475.36	3317.57	6249.4	4300.83	4970.25	5701.36	2932.33			libDIA-6xlib	P20073	P20073	ANXA7	Annexin A7	P20073	ANXA7_HUMAN	3351.23	3468.16	2379.28	1905.51	2883.32	1855.05	2384.24	2569.01	1854.85	1884.27			dirDIA	P50914	P50914	RPL14	60S ribosomal protein L14	P50914	RL14_HUMAN	18678.3	15911	20102.1	39233.3	10799.8
libDIA-22xlib	P23919	P23919	DTYMK	Thymidylate kinase	P23919	KTHY_HUMAN	12239.9	22596.7	16846.7	12921.7	9356.02	19078.8	16338.2	12707.1	8699.33	7949.01			libDIA-6xlib	P20290	P20290	BTF3	Transcription factor BTF3	P20290	BTF3_HUMAN	1786.27	2465.7	856.913	500.476	642.538	Filtered	Filtered	Filtered	Filtered	1004.88			dirDIA	P50990	P50990	CCT8	T-complex protein 1 subunit theta	P50990	TCPQ_HUMAN	9296.21	9690.94	10902.4	10973.9	7637.45
libDIA-22xlib	P23921	P23921	RRM1	Ribonucleoside-diphosphate reductase large subunit	P23921	RIR1_HUMAN	894.267	966.572	384.61	908.113	629.301	868.83	1552.43	1859.24	788.932	1428.84			libDIA-6xlib	P20340;Q9NRW1	P20340;Q9NRW1	RAB6A;RAB6B	Ras-related protein Rab-6A;Ras-related protein Rab-6B	P20340;Q9NRW1	RAB6A_HUMAN;RAB6B_HUMAN	1415.48	1844.26	1348.68	1786.14	2064.8	1241.87	1555.63	1249.35	1767.04	991.187			dirDIA	P50991	P50991	CCT4	T-complex protein 1 subunit delta	P50991	TCPD_HUMAN	11367.5	13868.9	13392.5	11123.2	10152.6
libDIA-22xlib	P24534	P24534	EEF1B2	Elongation factor 1-beta	P24534	EF1B_HUMAN	11220.3	16714.1	11325.8	8569.25	11462.8	7779.14	7872.18	2746.4	9922.66	8693.34			libDIA-6xlib	P20618	P20618	PSMB1	Proteasome subunit beta type-1	P20618	PSB1_HUMAN	1651.07	3216.29	5123.18	3710.65	4153.03	3153.73	4035.98	2521.91	6361.28	3871.67			dirDIA	P50995	P50995	ANXA11	Annexin A11	P50995	ANX11_HUMAN	4587.29	4195.39	751.07	4069.69	3374.88
libDIA-22xlib	P24539	P24539	ATP5F1	ATP synthase F(0) complex subunit B1, mitochondrial	P24539	AT5F1_HUMAN	911.495	745.486	Filtered	358.728	661.097	934.523	1158.99	935.054	Filtered	916.96			libDIA-6xlib	P20674	P20674	COX5A	Cytochrome c oxidase subunit 5A, mitochondrial	P20674	COX5A_HUMAN	694.22	1808.12	1522.16	1301.17	2518.77	1056.21	707.051	674.425	4595.92	1041.94			dirDIA	P51114	P51114	FXR1	Fragile X mental retardation syndrome-related protein 1	P51114	FXR1_HUMAN	431.304	521.075	1790.56	381.238	970.811
libDIA-22xlib	P24666	P24666	ACP1	Low molecular weight phosphotyrosine protein phosphatase	P24666	PPAC_HUMAN	2383.4	3266.81	4243.71	2973.22	3328.94	4426.82	4096.19	2197.94	2585.19	1619.96			libDIA-6xlib	P20700	P20700	LMNB1	Lamin-B1	P20700	LMNB1_HUMAN	965.967	2374.25	3464.81	2820.14	2367.3	2387.43	2089.72	1771.24	2652.03	1399.54			dirDIA	P51149	P51149	RAB7A	Ras-related protein Rab-7a	P51149	RAB7A_HUMAN	5724.59	6021.64	8789.61	6476.85	6917.59
libDIA-22xlib	P24941	P24941	CDK2	Cyclin-dependent kinase 2	P24941	CDK2_HUMAN	Filtered	1307.2	1528.05	935.606	910.449	Filtered	573.795	716.534	401.42	1194.37			libDIA-6xlib	P20810	P20810	CAST	Calpastatin	P20810	ICAL_HUMAN	2778.95	2697.81	3399.98	5102.21	3730.99	2308.31	1836.23	3385.85	8200.51	3411.42			dirDIA	P51571	P51571	SSR4	Translocon-associated protein subunit delta	P51571	SSRD_HUMAN	1340.85	995.171	1534.84	2160.22	1835.66
libDIA-22xlib	P25205	P25205	MCM3	DNA replication licensing factor MCM3	P25205	MCM3_HUMAN	7575.87	5067.03	6302.6	6462.27	3651.9	8133.22	8467.51	8158.09	4123.26	6695.86			libDIA-6xlib	P20839	P20839	IMPDH1	Inosine-5'-monophosphate dehydrogenase 1	P20839	IMDH1_HUMAN	1433.72	594.684	1298.6	1147.25	685.715	952.067	1100.86	1250.33	Filtered	2723.24			dirDIA	P51648	P51648	ALDH3A2	Fatty aldehyde dehydrogenase	P51648	AL3A2_HUMAN	1147.67	547.542	1214.78	689.482	466.126
libDIA-22xlib	P25311	P25311	AZGP1	Zinc-alpha-2-glycoprotein	P25311	ZA2G_HUMAN	Filtered	Filtered	Filtered	Filtered	Filtered	Filtered	Filtered	Filtered	Filtered	860.979			libDIA-6xlib	P20936	P20936	RASA1	Ras GTPase-activating protein 1	P20936	RASA1_HUMAN	1322.96	Filtered	1313.37	1248.8	563.549	1030.26	523.63	1175.38	Filtered	984.989			dirDIA	P51659	P51659	HSD17B4	Peroxisomal multifunctional enzyme type 2	P51659	DHB4_HUMAN	1499.68	2632.28	3086.55	1712.54	2091.51
libDIA-22xlib	P25398	P25398	RPS12	40S ribosomal protein S12	P25398	RS12_HUMAN	5075.54	7066.02	8791.24	11307.9	6611.86	8072.34	9442.18	3916.02	7235.29	3763.95			libDIA-6xlib	P20962	P20962	PTMS	Parathymosin	P20962	PTMS_HUMAN	Filtered	Filtered	1429.31	3753.34	3908.72	489.668	630.784	1149.75	9827.96	823.964			dirDIA	P51858	P51858	HDGF	Hepatoma-derived growth factor	P51858	HDGF_HUMAN	2947.54	6198.04	9946	6614.18	5059.92
libDIA-22xlib	P25685	P25685	DNAJB1	DnaJ homolog subfamily B member 1	P25685	DNJB1_HUMAN	1400.5	1475.77	1938.76	1322.66	1553.1	2046.41	1959.16	1280.95	1197.35	1053.94			libDIA-6xlib	P21127;Q9UQ88	P21127;Q9UQ88	CDK11B;CDK11A	Cyclin-dependent kinase 11B;Cyclin-dependent kinase 11A	P21127;Q9UQ88	CD11B_HUMAN;CD11A_HUMAN	Filtered	Filtered	Filtered	2441.21	Filtered	Filtered	506.071	3149.63	1507.31	Filtered			dirDIA	P51991	P51991	HNRNPA3	Heterogeneous nuclear ribonucleoprotein A3	P51991	ROA3_HUMAN	2079.81	2808.82	3249.48	3087.66	2851.47
libDIA-22xlib	P25705	P25705	ATP5A1	ATP synthase subunit alpha, mitochondrial	P25705	ATPA_HUMAN	9308.88	12724.7	16253.8	12624.3	15524.5	18816	18816.9	19116.4	19086.4	14690.4			libDIA-6xlib	P21266	P21266	GSTM3	Glutathione S-transferase Mu 3	P21266	GSTM3_HUMAN	341.015	322.877	732.858	927.737	1060.7	1263.88	1144.07	Filtered	1094.33	332.891			dirDIA	P52209	P52209	PGD	6-phosphogluconate dehydrogenase, decarboxylating	P52209	6PGD_HUMAN	7185.73	7883.87	6475.5	7243.53	4777.12
libDIA-22xlib	P25786	P25786	PSMA1	Proteasome subunit alpha type-1	P25786	PSA1_HUMAN	1690.52	1485.86	3126.13	2900.19	2994.96	2699.74	2309.31	2321.93	3641.35	2972.05			libDIA-6xlib	P21291	P21291	CSRP1	Cysteine and glycine-rich protein 1	P21291	CSRP1_HUMAN	Filtered	Filtered	445.379	Filtered	701.31	Filtered	Filtered	Filtered	1079.03	569.04			dirDIA	P52272	P52272	HNRNPM	Heterogeneous nuclear ribonucleoprotein M	P52272	HNRPM_HUMAN	4592.27	4647.79	7358.35	4289.08	4812.68
libDIA-22xlib	P25787	P25787	PSMA2	Proteasome subunit alpha type-2	P25787	PSA2_HUMAN	1099.76	1303.47	4230.97	2280.77	1012.44	1599.69	2859.89	2860.29	1594.76	772.614			libDIA-6xlib	P21333	P21333	FLNA	Filamin-A	P21333	FLNA_HUMAN	12998.4	16152.5	20911.2	14554.1	17106.6	13414.1	13081.8	19738.5	22894.8	14640.6			dirDIA	P52292	P52292	KPNA2	Importin subunit alpha-1	P52292	IMA1_HUMAN	4370.32	2153.23	4041.22	2979.28	2095.95
libDIA-22xlib	P25788	P25788	PSMA3	Proteasome subunit alpha type-3	P25788	PSA3_HUMAN	373.506	Filtered	1134.76	839.067	887.434	664.375	334.456	Filtered	1812.01	618.891			libDIA-6xlib	P21399	P21399	ACO1	Cytoplasmic aconitate hydratase	P21399	ACOC_HUMAN	Filtered	Filtered	7623.96	Filtered	558.995	1215.13	Filtered	711.117	Filtered	1464.8			dirDIA	P52565	P52565	ARHGDIA	Rho GDP-dissociation inhibitor 1	P52565	GDIR1_HUMAN	1042.72	1620.91	3580.66	2857.44	4788.58
libDIA-22xlib	P25789	P25789	PSMA4	Proteasome subunit alpha type-4	P25789	PSA4_HUMAN	2333.41	3080.31	4907.41	4116.73	4663.99	3420.35	3562.6	1832.24	6323.66	3419.72			libDIA-6xlib	P21589	P21589	NT5E	5'-nucleotidase	P21589	5NTD_HUMAN	Filtered	Filtered	Filtered	790.176	516.042	Filtered	Filtered	Filtered	Filtered	Filtered			dirDIA	P52566	P52566	ARHGDIB	Rho GDP-dissociation inhibitor 2	P52566	GDIR2_HUMAN	1931.8	2593.25	4670.8	2800.48	4516.03
libDIA-22xlib	P25815	P25815	S100P	Protein S100-P	P25815	S100P_HUMAN	4628.38	6133.81	5033.66	5286.64	7447.77	10886.2	7967.79	5184.08	10516.7	7002.42			libDIA-6xlib	P21796	P21796	VDAC1	Voltage-dependent anion-selective channel protein 1	P21796	VDAC1_HUMAN	1903.46	3280.31	3180.6	1872.3	3967.43	2866.85	3081.85	2167.82	4422.65	1686.34			dirDIA	P52597	P52597	HNRNPF	Heterogeneous nuclear ribonucleoprotein F	P52597	HNRPF_HUMAN	911.249	720.755	561.746	1099.67	907.803
libDIA-22xlib	P26006	P26006	ITGA3	Integrin alpha-3	P26006	ITA3_HUMAN	1029.75	1000.27	1480.6	1397.75	1047.43	2067.7	2016	Filtered	1948.05	1026.09			libDIA-6xlib	P21926	P21926	CD9	CD9 antigen	P21926	CD9_HUMAN	Filtered	Filtered	Filtered	858.697	633.688	2035.37	1830.38	775.06	Filtered	627.964			dirDIA	P52701	P52701	MSH6	DNA mismatch repair protein Msh6	P52701	MSH6_HUMAN	3521.54	2580.71	2811.55	2890.62	1363.42
libDIA-22xlib	P26038	P26038	MSN	Moesin	P26038	MOES_HUMAN	7628.16	9561.38	6690.73	4455.91	7266.5	5306.16	5697.81	8105.29	13411.2	7217.81			libDIA-6xlib	P21980	P21980	TGM2	Protein-glutamine gamma-glutamyltransferase 2	P21980	TGM2_HUMAN	9596.25	14248.4	15939.1	10276	17039.4	12111.5	13845.4	10096	20059.8	8561.72			dirDIA	P52907	P52907	CAPZA1	F-actin-capping protein subunit alpha-1	P52907	CAZA1_HUMAN	2624.8	4380.02	6261.43	3632.26	5870.89
libDIA-22xlib	P26196	P26196	DDX6	Probable ATP-dependent RNA helicase DDX6	P26196	DDX6_HUMAN	1346.98	Filtered	Filtered	Filtered	Filtered	557.059	532.621	991.635	Filtered	1720.72			libDIA-6xlib	P22087	P22087	FBL	rRNA 2'-O-methyltransferase fibrillarin	P22087	FBRL_HUMAN	1848.61	1565.96	4364.68	3422.47	1592.38	1605.35	1804.56	2332.87	3234.17	2015.16			dirDIA	P53396	P53396	ACLY	ATP-citrate synthase	P53396	ACLY_HUMAN	1471.17	1351.58	1437.42	1478.65	1883.38
libDIA-22xlib	P26358	P26358	DNMT1	DNA (cytosine-5)-methyltransferase 1	P26358	DNMT1_HUMAN	710.083	471.544	733.871	823.671	597.77	696.866	943.363	1078.94	Filtered	750.72			libDIA-6xlib	P22102	P22102	GART	Trifunctional purine biosynthetic protein adenosine-3	P22102	PUR2_HUMAN	2432.93	3931.94	2878.89	1999.58	2329.17	2315.55	1890.03	2184.81	2613.78	2360.99			dirDIA	P53618	P53618	COPB1	Coatomer subunit beta	P53618	COPB_HUMAN	2784.14	2249.04	1899.01	3313.09	2033.82
libDIA-22xlib	P26368	P26368	U2AF2	Splicing factor U2AF 65 kDa subunit	P26368	U2AF2_HUMAN	8285.37	5326.36	8955.74	10470	6731.78	12847	13799.2	12160.8	3249.63	7309.99			libDIA-6xlib	P22234	P22234	PAICS	Multifunctional protein ADE2	P22234	PUR6_HUMAN	4807.62	4152.44	4055.72	4767.82	3482.95	4395.6	5041.64	4354.61	3681.77	5562.79			dirDIA	P53621	P53621	COPA	Coatomer subunit alpha	P53621	COPA_HUMAN	2876.76	2603.75	2308.39	2662.21	1686.93
libDIA-22xlib	P26373	P26373	RPL13	60S ribosomal protein L13	P26373	RL13_HUMAN	13544.7	13210.6	13719.7	12248	8352.64	12573.2	14322.7	19162.5	7359.8	11614			libDIA-6xlib	P22307	P22307	SCP2	Non-specific lipid-transfer protein	P22307	NLTP_HUMAN	521.218	1487.87	1000.05	639.87	965.368	1178.76	879.904	427.997	868.159	Filtered			dirDIA	P53999	P53999	SUB1	Activated RNA polymerase II transcriptional coactivator p15	P53999	TCP4_HUMAN	7206.13	17521.9	27581.7	23515.3	18605.6
libDIA-22xlib	P26447	P26447	S100A4	Protein S100-A4	P26447	S10A4_HUMAN	6377.95	6385.98	3893.73	14279.9	6340.48	8643.25	7628.97	5888.8	4442.7	3383.31			libDIA-6xlib	P22314	P22314	UBA1	Ubiquitin-like modifier-activating enzyme 1	P22314	UBA1_HUMAN	923.837	966.762	924.269	688.566	781.033	627.56	920.795	1206.08	1021.8	679.862			dirDIA	P54136	P54136	RARS	Arginine--tRNA ligase, cytoplasmic	P54136	SYRC_HUMAN	3498.74	4520.81	4361.03	2771.01	2661.53
libDIA-22xlib	P26583	P26583	HMGB2	High mobility group protein B2	P26583	HMGB2_HUMAN	2719.66	2797.7	2498.19	2604.35	1658.09	1222.67	1245.67	2810.17	5980.63	1879.57			libDIA-6xlib	P22626	P22626	HNRNPA2B1	Heterogeneous nuclear ribonucleoproteins A2/B1	P22626	ROA2_HUMAN	29965.2	44877.8	68818.1	54747.6	48571.3	50662.2	51096.3	39183.8	52799.3	22303.5			dirDIA	P54577	P54577	YARS	Tyrosine--tRNA ligase, cytoplasmic	P54577	SYYC_HUMAN	1396.53	1875.93	878.378	655.291	798.038
libDIA-22xlib	P26599	P26599	PTBP1	Polypyrimidine tract-binding protein 1	P26599	PTBP1_HUMAN	6658.08	7115.58	9246.13	10462.1	6602.46	7259.45	6948.97	14709.9	4714.07	5686.54			libDIA-6xlib	P22676	P22676	CALB2	Calretinin	P22676	CALB2_HUMAN	2505.27	3163.77	4055.48	3102.86	4063.53	2710.6	3285.4	1612.18	3088.08	1501.67			dirDIA	P54578	P54578	USP14	Ubiquitin carboxyl-terminal hydrolase 14	P54578	UBP14_HUMAN	4743.63	4949.21	7118.24	5944.52	5811.94
libDIA-22xlib	P26639	P26639	TARS	Threonine--tRNA ligase, cytoplasmic	P26639	SYTC_HUMAN	4550.3	4500.21	4310.81	4798.76	3751.48	5142.44	5010.37	6623.15	4887.53	5785.03			libDIA-6xlib	P22695	P22695	UQCRC2	Cytochrome b-c1 complex subunit 2, mitochondrial	P22695	QCR2_HUMAN	1240.29	Filtered	Filtered	705.25	1065.76	811.943	859.068	745.729	Filtered	753.232			dirDIA	P54725	P54725	RAD23A	UV excision repair protein RAD23 homolog A	P54725	RD23A_HUMAN	2378.57	3440.23	6920.63	4434.18	7381.39
libDIA-22xlib	P26640	P26640	VARS	Valine--tRNA ligase	P26640	SYVC_HUMAN	5740.85	4182.31	3515.03	3952.89	1970.98	3666.97	3314.23	5776.14	2152.35	3398.03			libDIA-6xlib	P23193	P23193	TCEA1	Transcription elongation factor A protein 1	P23193	TCEA1_HUMAN	394.024	Filtered	Filtered	Filtered	Filtered	Filtered	659.447	Filtered	Filtered	Filtered			dirDIA	P54727	P54727	RAD23B	UV excision repair protein RAD23 homolog B	P54727	RD23B_HUMAN	1813.91	3056.52	3717.98	4292.07	4157.93
libDIA-22xlib	P26641	P26641	EEF1G	Elongation factor 1-gamma	P26641	EF1G_HUMAN	14215.5	10379.2	7489.16	11279.8	9132.62	9032.83	12435.4	10876.8	7784.71	9334.69			libDIA-6xlib	P23229	P23229	ITGA6	Integrin alpha-6	P23229	ITA6_HUMAN	1013.76	1056.23	1873.54	1605.28	1157.83	1983.82	1122.21	1042.37	2079.38	898.02			dirDIA	P55010	P55010	EIF5	Eukaryotic translation initiation factor 5	P55010	IF5_HUMAN	3680.49	4312.08	5440.39	3611.11	4841.71
libDIA-22xlib	P26885	P26885	FKBP2	Peptidyl-prolyl cis-trans isomerase FKBP2	P26885	FKBP2_HUMAN	1379.14	1536.09	2791.54	1626.04	1589.26	1982.62	1944.71	2311.79	1272.79	1027.74			libDIA-6xlib	P23246	P23246	SFPQ	Splicing factor, proline- and glutamine-rich	P23246	SFPQ_HUMAN	2248.31	2983.69	3622.95	2501.63	2430.96	3621.44	2962.71	3084.73	1978.24	2810.5			dirDIA	P55036	P55036	PSMD4	26S proteasome non-ATPase regulatory subunit 4	P55036	PSMD4_HUMAN	1908.57	1714.22	808.644	630.761	912.061
libDIA-22xlib	P27348	P27348	YWHAQ	14-3-3 protein theta	P27348	1433T_HUMAN	20413.4	39972	31287.6	27183.2	26274.8	27112.3	31479.6	23036.1	21159.4	12171.9			libDIA-6xlib	P23258	P23258	TUBG1	Tubulin gamma-1 chain	P23258	TBG1_HUMAN	1462.17	2100.41	1365.64	1739.37	572.029	1855.58	1911.01	2013.27	2006.57	1349.02			dirDIA	P55060	P55060	CSE1L	Exportin-2	P55060	XPO2_HUMAN	4577.44	2802.2	4017.31	2824.48	2537.42
libDIA-22xlib	P27361	P27361	MAPK3	Mitogen-activated protein kinase 3	P27361	MK03_HUMAN	2955.09	3804.43	Filtered	1783.95	2151.5	2350.1	2620.95	3104.17	1757.87	1651.85			libDIA-6xlib	P23284	P23284	PPIB	Peptidyl-prolyl cis-trans isomerase B	P23284	PPIB_HUMAN	7404.38	8708.22	12608	8375.16	10805.6	9302.52	8298.19	10451.5	15415	7791.21			dirDIA	P55072	P55072	VCP	Transitional endoplasmic reticulum ATPase	P55072	TERA_HUMAN	4970.73	6452.11	6697.71	4118.08	5786.79
libDIA-22xlib	P27635	P27635	RPL10	60S ribosomal protein L10	P27635	RL10_HUMAN	3571.51	2745.15	2085.87	2907.51	2180.39	2419.34	2130.93	4594.52	3008.69	3166.21			libDIA-6xlib	P23396	P23396	RPS3	40S ribosomal protein S3	P23396	RS3_HUMAN	78802.2	70544.7	64898.3	64566.2	45528.4	81834	69413.8	93854.4	57513.3	71299.5			dirDIA	P55209	P55209	NAP1L1	Nucleosome assembly protein 1-like 1	P55209	NP1L1_HUMAN	1471.64	2019.24	3890.17	4137.23	3625.49
libDIA-22xlib	P27694	P27694	RPA1	Replication protein A 70 kDa DNA-binding subunit	P27694	RFA1_HUMAN	Filtered	940.115	358.019	320.606	626.995	652.979	790.824	Filtered	263.139	Filtered			libDIA-6xlib	P23526	P23526	AHCY	Adenosylhomocysteinase	P23526	SAHH_HUMAN	6279.9	6574.4	7917.34	6600.89	6286.81	6786.54	7967.94	7442.66	5962.85	8289.2			dirDIA	P55327	P55327	TPD52	Tumor protein D52	P55327	TPD52_HUMAN	1831.72	2167.22	2648.05	2417.89	1440.34
libDIA-22xlib	P27695	P27695	APEX1	DNA-(apurinic or apyrimidinic site) lyase	P27695	APEX1_HUMAN	4084.98	5825.45	4032.24	3464.71	2764.53	3492.92	4053.37	3330.34	2939.71	4890.22			libDIA-6xlib	P23528	P23528	CFL1	Cofilin-1	P23528	COF1_HUMAN	9544.04	17396.8	29194.1	26341.4	25477.2	21148.1	22073	11855.2	15939.9	14948.4			dirDIA	P55769	P55769	SNU13	NHP2-like protein 1	P55769	NH2L1_HUMAN	1221.17	834.651	832.82	236.257	889.29
libDIA-22xlib	P27708	P27708	CAD	CAD protein	P27708	PYR1_HUMAN	2685.97	1743.34	Filtered	2025.4	1696.13	1775.89	1287.82	2262.12	Filtered	1334.49			libDIA-6xlib	P23588	P23588	EIF4B	Eukaryotic translation initiation factor 4B	P23588	IF4B_HUMAN	5154.88	5399.39	8098.35	11037.7	5299.98	5959.68	3607.06	1885	10288.3	3967.43			dirDIA	P55854;P61956;Q6EEV6	P55854;P61956;Q6EEV6	SUMO3;SUMO2;SUMO4	Small ubiquitin-related modifier 3;Small ubiquitin-related modifier 2;Small ubiquitin-related modifier 4	P55854;P61956;Q6EEV6	SUMO3_HUMAN;SUMO2_HUMAN;SUMO4_HUMAN	2063.44	3916.4	12664.1	6632.19	9268.73
libDIA-22xlib	P27797	P27797	CALR	Calreticulin	P27797	CALR_HUMAN	899.851	362.698	2044.55	873.997	1122.73	1002.52	Filtered	458.939	Filtered	1062.28			libDIA-6xlib	P23919	P23919	DTYMK	Thymidylate kinase	P23919	KTHY_HUMAN	11887.8	22843.6	16671.9	13283.3	10081.6	18608.8	16203.9	12682.9	10074	8234.74			dirDIA	P55884	P55884	EIF3B	Eukaryotic translation initiation factor 3 subunit B	P55884	EIF3B_HUMAN	7603.87	6651.67	6902.98	6548.37	4956.57
libDIA-22xlib	P27816	P27816	MAP4	Microtubule-associated protein 4	P27816	MAP4_HUMAN	10624.5	10596.6	9392.16	8050.33	8450.11	10077.8	8890.26	10614.3	5966.67	7194.14			libDIA-6xlib	P23921	P23921	RRM1	Ribonucleoside-diphosphate reductase large subunit	P23921	RIR1_HUMAN	1577.46	909.541	373.73	909.019	658.021	831.48	1507.44	1369.63	907.035	1126.07			dirDIA	P55957	P55957	BID	BH3-interacting domain death agonist	P55957	BID_HUMAN	Filtered	606.028	1489.55	592.009	1235.19
libDIA-22xlib	P27824	P27824	CANX	Calnexin	P27824	CALX_HUMAN	1553.55	1410	2532.65	3068.59	1476.8	1891.9	2069.05	1330.33	2539.67	547.298			libDIA-6xlib	P24534	P24534	EEF1B2	Elongation factor 1-beta	P24534	EF1B_HUMAN	9580.93	14814.8	9601.05	7500.86	11022	6796.01	6769.69	2340.71	20131.2	7696.24			dirDIA	P56182	P56182	RRP1	Ribosomal RNA processing protein 1 homolog A	P56182	RRP1_HUMAN	18185.6	7195.7	18778.7	44029	325.144
libDIA-22xlib	P28062	P28062	PSMB8	Proteasome subunit beta type-8	P28062	PSB8_HUMAN	744.744	793.387	918.64	413.791	733.65	759.384	648.227	608.26	1329.87	469.447			libDIA-6xlib	P24539	P24539	ATP5F1	ATP synthase F(0) complex subunit B1, mitochondrial	P24539	AT5F1_HUMAN	860.31	743.775	477.872	397.908	695.5	894.326	1127.34	931.746	Filtered	915.064			dirDIA	P56192	P56192	MARS	Methionine--tRNA ligase, cytoplasmic	P56192	SYMC_HUMAN	1414.88	886.088	1081.24	1468.57	958.7
libDIA-22xlib	P28066	P28066	PSMA5	Proteasome subunit alpha type-5	P28066	PSA5_HUMAN	1589.44	2938.57	4387.97	2902.06	3031.71	2731.59	2380.18	1854.53	4116.46	1973.17			libDIA-6xlib	P24666	P24666	ACP1	Low molecular weight phosphotyrosine protein phosphatase	P24666	PPAC_HUMAN	2249.9	3370.8	4290.35	3098.31	3608.87	4366.52	4229.06	2260.46	3115.49	1733.87			dirDIA	P56537	P56537	EIF6	Eukaryotic translation initiation factor 6	P56537	IF6_HUMAN	2190.42	2986.28	4282.75	3470.61	3898.59
libDIA-22xlib	P28070	P28070	PSMB4	Proteasome subunit beta type-4	P28070	PSB4_HUMAN	393.227	1832.39	2071.34	1848.53	1718	2357.58	1109.68	493.777	2670.79	1551.78			libDIA-6xlib	P25205	P25205	MCM3	DNA replication licensing factor MCM3	P25205	MCM3_HUMAN	7137.78	4977.85	6198.24	6410.56	3827.73	7592.08	8313.99	7925.21	4718.15	6674.07			dirDIA	P58107	P58107	EPPK1	Epiplakin	P58107	EPIPL_HUMAN	Filtered	Filtered	673.048	777.822	478.546
libDIA-22xlib	P28072	P28072	PSMB6	Proteasome subunit beta type-6	P28072	PSB6_HUMAN	Filtered	1838.02	2167.58	1835.82	2266.73	1291.15	1072.59	2097.91	3742.61	1916.62			libDIA-6xlib	P25311	P25311	AZGP1	Zinc-alpha-2-glycoprotein	P25311	ZA2G_HUMAN	Filtered	Filtered	Filtered	Filtered	Filtered	Filtered	Filtered	Filtered	308.629	709.07			dirDIA	P59998	P59998	ARPC4	Actin-related protein 2/3 complex subunit 4	P59998	ARPC4_HUMAN	6497.83	8237.09	7448.33	6929.66	7882.59
libDIA-22xlib	P28074	P28074	PSMB5	Proteasome subunit beta type-5	P28074	PSB5_HUMAN	295.8	742.239	1193.58	1607.38	611.208	Filtered	738.078	1836.07	1342.94	648.559			libDIA-6xlib	P25398	P25398	RPS12	40S ribosomal protein S12	P25398	RS12_HUMAN	5177.81	7870.33	9308.39	12397.7	7550.41	8279.04	9512.75	4021.04	9348.11	4131.65			dirDIA	P60174	P60174	TPI1	Triosephosphate isomerase	P60174	TPIS_HUMAN	1830.42	1425.02	2161.97	1727.9	2454.76
libDIA-22xlib	P28331	P28331	NDUFS1	NADH-ubiquinone oxidoreductase 75 kDa subunit, mitochondrial	P28331	NDUS1_HUMAN	963.698	343.66	684.117	463.516	421.458	1379.83	778.799	Filtered	477.292	486.586			libDIA-6xlib	P25685	P25685	DNAJB1	DnaJ homolog subfamily B member 1	P25685	DNJB1_HUMAN	1200.27	1189.14	1522.88	1236.69	1295.32	1924.4	1847.17	1300.53	1292.15	978.155			dirDIA	P60228	P60228	EIF3E	Eukaryotic translation initiation factor 3 subunit E	P60228	EIF3E_HUMAN	998.189	904.915	546.898	595.231	583.593
libDIA-22xlib	P28482	P28482	MAPK1	Mitogen-activated protein kinase 1	P28482	MK01_HUMAN	2449.06	2776.81	2094.31	2028.42	2192.22	2066.46	2142.54	3312.58	3659.52	3041.02			libDIA-6xlib	P25705	P25705	ATP5A1	ATP synthase subunit alpha, mitochondrial	P25705	ATPA_HUMAN	8786.87	12691.3	15835.5	12653.7	16266	18005.4	18133.4	18769.5	21943.4	14652.1			dirDIA	P60660	P60660	MYL6	Myosin light polypeptide 6	P60660	MYL6_HUMAN	20723.7	31468.8	33063.7	33558.5	30767.4
libDIA-22xlib	P28838	P28838	LAP3	Cytosol aminopeptidase	P28838	AMPL_HUMAN	922.012	1277.48	1090.36	1237.83	1175.51	1177.49	1036.52	1463.82	1181.9	1183.56			libDIA-6xlib	P25786	P25786	PSMA1	Proteasome subunit alpha type-1	P25786	PSA1_HUMAN	750.166	953.706	2913.82	2067.02	2651.19	1605.85	1181.59	1166.36	4166.7	2122.52			dirDIA	P60709;P63261	P60709;P63261	ACTB;ACTG1	Actin, cytoplasmic 1;Actin, cytoplasmic 2	P60709;P63261	ACTB_HUMAN;ACTG_HUMAN	266942	292843	418517	379696	592590
libDIA-22xlib	P29034	P29034	S100A2	Protein S100-A2	P29034	S10A2_HUMAN	3127.01	5207.93	5784.4	4633.59	5910.23	5168.26	3842.92	3542.6	7117.87	3787.84			libDIA-6xlib	P25787	P25787	PSMA2	Proteasome subunit alpha type-2	P25787	PSA2_HUMAN	690.946	1452.39	2451.31	2283.38	1392.94	1530.83	1640.97	2808.34	2597.54	811.288			dirDIA	P60842	P60842	EIF4A1	Eukaryotic initiation factor 4A-I	P60842	IF4A1_HUMAN	29711.6	25628.7	33002.9	28946.3	25966.1
libDIA-22xlib	P29373	P29373	CRABP2	Cellular retinoic acid-binding protein 2	P29373	RABP2_HUMAN	1884	1676.89	2430.65	2490.53	1525.72	2320.91	3111.42	1302.27	Filtered	845.717			libDIA-6xlib	P25788	P25788	PSMA3	Proteasome subunit alpha type-3	P25788	PSA3_HUMAN	499.457	Filtered	859.119	880.187	1036.22	762.743	462.483	Filtered	1889.05	553.187			dirDIA	P60866	P60866	RPS20	40S ribosomal protein S20	P60866	RS20_HUMAN	7490.63	8256.67	8220.22	6925.36	7414.44
libDIA-22xlib	P29401	P29401	TKT	Transketolase	P29401	TKT_HUMAN	12816.8	7992.26	9024.91	14226.3	8428.88	11157.8	14142.7	13254.8	4243.69	12303.5			libDIA-6xlib	P25789	P25789	PSMA4	Proteasome subunit alpha type-4	P25789	PSA4_HUMAN	2045.59	2963.76	4389.94	3854.47	4585.58	3104.94	3333.96	2296.87	6958.31	3179.14			dirDIA	P60900	P60900	PSMA6	Proteasome subunit alpha type-6	P60900	PSA6_HUMAN	4749.29	7635.54	10661.2	6561.98	9224
libDIA-22xlib	P29590	P29590	PML	Protein PML	P29590	PML_HUMAN	482.433	808.352	1158.44	Filtered	1182.93	1408.6	639.084	1405.03	1169.14	815.11			libDIA-6xlib	P25815	P25815	S100P	Protein S100-P	P25815	S100P_HUMAN	3912.17	5650.88	4239.53	4814.23	7175.99	9825.35	6797.27	4968.75	11181.7	6415.46			dirDIA	P60903	P60903	S100A10	Protein S100-A10	P60903	S10AA_HUMAN	58734.6	46771.5	131474	66097.9	48243.6
libDIA-22xlib	P29692	P29692	EEF1D	Elongation factor 1-delta	P29692	EF1D_HUMAN	11899.3	15047.3	15698.8	13817.5	11316.7	13813.1	15251.9	4055.72	15444	5458.13			libDIA-6xlib	P26006	P26006	ITGA3	Integrin alpha-3	P26006	ITA3_HUMAN	979.332	Filtered	1438.84	1409.87	1095.4	1978.68	1961.5	Filtered	2239.62	Filtered			dirDIA	P60953	P60953	CDC42	Cell division control protein 42 homolog	P60953	CDC42_HUMAN	2098.25	140.683	764.53	754.093	1107.02
libDIA-22xlib	P30040	P30040	ERP29	Endoplasmic reticulum resident protein 29	P30040	ERP29_HUMAN	1342.5	1112.69	2350.98	2467.48	1462.22	2081.94	1561.41	1674.37	1342.89	783.724			libDIA-6xlib	P26038	P26038	MSN	Moesin	P26038	MOES_HUMAN	6689.01	9117.63	6025.64	4000.43	7129.5	5085.4	5261.91	7748.48	15241.7	7302.24			dirDIA	P60981	P60981	DSTN	Destrin	P60981	DEST_HUMAN	4775.62	6463.15	6773.99	4745.21	4941.15
libDIA-22xlib	P30041	P30041	PRDX6	Peroxiredoxin-6	P30041	PRDX6_HUMAN	12278.5	16601	19641.3	17825.5	18817.7	21288	24146.4	24936	11076.5	8190.92			libDIA-6xlib	P26196	P26196	DDX6	Probable ATP-dependent RNA helicase DDX6	P26196	DDX6_HUMAN	3385.33	1896.09	1938.56	2679.32	2008.91	1905.84	2006.08	3462.82	598.681	2130.21			dirDIA	P61024	P61024	CKS1B	Cyclin-dependent kinases regulatory subunit 1	P61024	CKS1_HUMAN	Filtered	Filtered	1233.98	1146.81	1012.33
libDIA-22xlib	P30043	P30043	BLVRB	Flavin reductase (NADPH)	P30043	BLVRB_HUMAN	3643.3	3392.79	2342.06	4241.23	2797.59	3688.14	4910.78	4851.37	1003.02	3281.52			libDIA-6xlib	P26358	P26358	DNMT1	DNA (cytosine-5)-methyltransferase 1	P26358	DNMT1_HUMAN	Filtered	Filtered	1742.46	1333.72	1029.57	583.92	630.653	767.065	1120.28	1060.13			dirDIA	P61026	P61026	RAB10	Ras-related protein Rab-10	P61026	RAB10_HUMAN	1799.44	440.432	Filtered	2032.37	3308.42
libDIA-22xlib	P30044	P30044	PRDX5	Peroxiredoxin-5, mitochondrial	P30044	PRDX5_HUMAN	5782.75	9173.96	10125.5	7990.43	8743.76	12580.1	12500.9	7395.46	7114.76	4968.09			libDIA-6xlib	P26368	P26368	U2AF2	Splicing factor U2AF 65 kDa subunit	P26368	U2AF2_HUMAN	8109.88	5632.82	9254.02	10850.8	7198.5	12739.9	13909.3	12386.8	3780.91	7646.51			dirDIA	P61086	P61086	UBE2K	Ubiquitin-conjugating enzyme E2 K	P61086	UBE2K_HUMAN	2804.29	3098.25	4516.13	4396.68	3701.03
libDIA-22xlib	P30048	P30048	PRDX3	Thioredoxin-dependent peroxide reductase, mitochondrial	P30048	PRDX3_HUMAN	2211.91	2003.25	2684.23	2969.46	3338.03	3730.51	3652.27	2947.95	1277.81	1632.67			libDIA-6xlib	P26373	P26373	RPL13	60S ribosomal protein L13	P26373	RL13_HUMAN	18431.9	19425.5	20006.7	18331.1	9321.57	18363.3	20784.5	18377.8	9894.78	17096.2			dirDIA	P61088	P61088	UBE2N	Ubiquitin-conjugating enzyme E2 N	P61088	UBE2N_HUMAN	5226.78	20575.1	19071.8	8587.23	6086.09
libDIA-22xlib	P30049	P30049	ATP5D	ATP synthase subunit delta, mitochondrial	P30049	ATPD_HUMAN	Filtered	672.39	1484.97	1060.91	2277.17	600.872	Filtered	Filtered	3933.17	828.333			libDIA-6xlib	P26447	P26447	S100A4	Protein S100-A4	P26447	S10A4_HUMAN	6276.71	6502.91	4138.65	14400.8	6834.51	8455.71	7592.65	5775.06	5335.73	3507.42			dirDIA	P61106	P61106	RAB14	Ras-related protein Rab-14	P61106	RAB14_HUMAN	354.989	1041.88	1142.95	869.884	717.966
libDIA-22xlib	P30050	P30050	RPL12	60S ribosomal protein L12	P30050	RL12_HUMAN	10490.3	11545.4	18996.1	11997.7	7009.11	12661.5	12917.1	9501.92	8258.35	9069.22			libDIA-6xlib	P26583	P26583	HMGB2	High mobility group protein B2	P26583	HMGB2_HUMAN	3137.79	2950.57	3117.22	5616.22	3798.09	1436.44	1150.23	3313.24	8785.86	1970			dirDIA	P61160	P61160	ACTR2	Actin-related protein 2	P61160	ARP2_HUMAN	3919.65	6345.24	6317.3	4796.44	6025.38
libDIA-22xlib	P30084	P30084	ECHS1	Enoyl-CoA hydratase, mitochondrial	P30084	ECHM_HUMAN	Filtered	607.893	Filtered	691.245	898.298	1188.05	1510.7	1173.12	Filtered	983.85			libDIA-6xlib	P26599	P26599	PTBP1	Polypyrimidine tract-binding protein 1	P26599	PTBP1_HUMAN	6420.92	11475.8	9131.94	5661.42	7863.42	6939.71	6812.03	14019.2	7617.47	5765.65			dirDIA	P61204;P84077	P61204;P84077	ARF3;ARF1	ADP-ribosylation factor 3;ADP-ribosylation factor 1	P61204;P84077	ARF3_HUMAN;ARF1_HUMAN	43157.3	42664.1	35391.1	30886.9	24807
libDIA-22xlib	P30085	P30085	CMPK1	UMP-CMP kinase	P30085	KCY_HUMAN	3311.39	3820.65	2366.33	2975.32	2654.78	4287.78	4864.77	3700.51	3577.97	1559.1			libDIA-6xlib	P26639	P26639	TARS	Threonine--tRNA ligase, cytoplasmic	P26639	SYTC_HUMAN	4295.14	4489.9	4182.16	4812.37	3880.33	4918.31	4843.63	6034.86	5599.35	5772.71			dirDIA	P61224;P62834	P61224;P62834	RAP1B;RAP1A	Ras-related protein Rap-1b;Ras-related protein Rap-1A	P61224;P62834	RAP1B_HUMAN;RAP1A_HUMAN	3516.19	3146.49	6873.4	4537.44	5632.79
libDIA-22xlib	P30086	P30086	PEBP1	Phosphatidylethanolamine-binding protein 1	P30086	PEBP1_HUMAN	4525.67	3878.27	6181.1	4880.49	4763.87	5042.56	9098.38	8662.71	7297.35	3693.3			libDIA-6xlib	P26640	P26640	VARS	Valine--tRNA ligase	P26640	SYVC_HUMAN	5087.35	4232.69	3377.35	3595.49	2063.22	3246.74	2952.27	5110.77	2078.61	3446.7			dirDIA	P61247	P61247	RPS3A	40S ribosomal protein S3a	P61247	RS3A_HUMAN	1859.52	3028.72	2491.95	1820.48	3328.91
libDIA-22xlib	P30101	P30101	PDIA3	Protein disulfide-isomerase A3	P30101	PDIA3_HUMAN	3163.2	4554.73	6759.01	4336.99	5809.5	4786.05	5368.57	1388.24	3300.47	1949.6			libDIA-6xlib	P26641	P26641	EEF1G	Elongation factor 1-gamma	P26641	EF1G_HUMAN	26935.9	30167.3	18135.5	18977.4	21185.9	16923.4	20298.8	17837.8	25465.1	18786.5			dirDIA	P61254;Q9UNX3	P61254;Q9UNX3	RPL26;RPL26L1	60S ribosomal protein L26;60S ribosomal protein L26-like 1	P61254;Q9UNX3	RL26_HUMAN;RL26L_HUMAN	19582.7	23446	24489.2	19756.7	14494.1
libDIA-22xlib	P30153	P30153	PPP2R1A	Serine/threonine-protein phosphatase 2A 65 kDa regulatory subunit A alpha isoform	P30153	2AAA_HUMAN	1296.11	1280.54	1447.25	1469.14	1699.52	1138.84	1606.11	676.985	1851.87	1550.97			libDIA-6xlib	P26885	P26885	FKBP2	Peptidyl-prolyl cis-trans isomerase FKBP2	P26885	FKBP2_HUMAN	973.925	1311.37	2146.81	1219.97	1143.26	1539.72	1483.86	1677.38	1106.73	850.71			dirDIA	P61289	P61289	PSME3	Proteasome activator complex subunit 3	P61289	PSME3_HUMAN	701.607	661.451	1160.94	1760.53	1200.36
libDIA-22xlib	P30405	P30405	PPIF	Peptidyl-prolyl cis-trans isomerase F, mitochondrial	P30405	PPIF_HUMAN	Filtered	1258.31	1796.88	Filtered	4327.4	Filtered	1671.69	Filtered	3251.56	Filtered			libDIA-6xlib	P27348	P27348	YWHAQ	14-3-3 protein theta	P27348	1433T_HUMAN	962.737	Filtered	1377.41	977.672	1284.59	798.343	727.86	1.03221	2527.28	342.06			dirDIA	P61326;Q96A72	P61326;Q96A72	MAGOH;MAGOHB	Protein mago nashi homolog;Protein mago nashi homolog 2	P61326;Q96A72	MGN_HUMAN;MGN2_HUMAN	1163.59	1086.2	2151.75	1300.97	1907.43
libDIA-22xlib	P30519	P30519	HMOX2	Heme oxygenase 2	P30519	HMOX2_HUMAN	Filtered	Filtered	864.874	612.146	337.557	Filtered	Filtered	Filtered	580.365	Filtered			libDIA-6xlib	P27635	P27635	RPL10	60S ribosomal protein L10	P27635	RL10_HUMAN	3127.08	2301.69	1758.45	2520.12	2141.34	2052.05	1716.44	4110.8	3317.95	2905.94			dirDIA	P61353	P61353	RPL27	60S ribosomal protein L27	P61353	RL27_HUMAN	6447.79	8295.3	13506.7	7205.87	5558.09
libDIA-22xlib	P30520	P30520	ADSS	Adenylosuccinate synthetase isozyme 2	P30520	PURA2_HUMAN	878.153	1521.54	Filtered	1472.55	1466.75	1398.18	2114.32	1246.8	1286.71	1421.31			libDIA-6xlib	P27695	P27695	APEX1	DNA-(apurinic or apyrimidinic site) lyase	P27695	APEX1_HUMAN	3535.94	5326.26	3526.79	3055.96	4791.86	3341.73	3702.96	3006.78	4486.76	4452.64			dirDIA	P61604	P61604	HSPE1	10 kDa heat shock protein, mitochondrial	P61604	CH10_HUMAN	16967.2	32700.8	62842.8	52937.2	56904.9
libDIA-22xlib	P30626	P30626	SRI	Sorcin	P30626	SORCN_HUMAN	5661.42	7697.04	5390.7	3552.27	5319.09	2330.68	2873.24	1711.36	8618.78	4922.14			libDIA-6xlib	P27708	P27708	CAD	CAD protein	P27708	PYR1_HUMAN	2797.89	2132.1	1292.72	1813.28	1322.06	1651.94	1664.71	1581.67	2142.19	2232.34			dirDIA	P61803	P61803	DAD1	Dolichyl-diphosphooligosaccharide--protein glycosyltransferase subunit DAD1	P61803	DAD1_HUMAN	1766.99	951.336	769.875	561.017	707.894
libDIA-22xlib	P30740	P30740	SERPINB1	Leukocyte elastase inhibitor	P30740	ILEU_HUMAN	1465.19	1860.87	2336.14	1618.6	2048.98	1999.26	1825.25	2065.14	1826.92	2007.88			libDIA-6xlib	P27797	P27797	CALR	Calreticulin	P27797	CALR_HUMAN	1183.96	807.685	2690.6	976.318	1657.79	1096.09	2777.34	683.149	189.918	1606.75			dirDIA	P61923	P61923	COPZ1	Coatomer subunit zeta-1	P61923	COPZ1_HUMAN	3488.35	4814.09	2886.1	3577.49	3185.47
libDIA-22xlib	P30838	P30838	ALDH3A1	Aldehyde dehydrogenase, dimeric NADP-preferring	P30838	AL3A1_HUMAN	2487.34	1597.67	1131.05	326.778	1600.98	1658.11	1663.59	2746.02	1729.09	1565.26			libDIA-6xlib	P27816	P27816	MAP4	Microtubule-associated protein 4	P27816	MAP4_HUMAN	10062.2	10647.6	9166.46	8122.99	8855.94	9650.76	8639.87	10483.5	6836.44	7207.3			dirDIA	P61978	P61978	HNRNPK	Heterogeneous nuclear ribonucleoprotein K	P61978	HNRPK_HUMAN	30958	30733.2	25481.3	29468.6	21744.4
libDIA-22xlib	P30876	P30876	POLR2B	DNA-directed RNA polymerase II subunit RPB2	P30876	RPB2_HUMAN	Filtered	813.091	1564.38	Filtered	Filtered	1235.89	Filtered	Filtered	Filtered	Filtered			libDIA-6xlib	P27824	P27824	CANX	Calnexin	P27824	CALX_HUMAN	1064.82	1460.07	1783.16	2127.96	1289.67	1607.83	1903.63	1579.99	1891.45	753.861			dirDIA	P62081	P62081	RPS7	40S ribosomal protein S7	P62081	RS7_HUMAN	14527.5	11681.2	12887	12034.1	11746
libDIA-22xlib	P31040	P31040	SDHA	Succinate dehydrogenase [ubiquinone] flavoprotein subunit, mitochondrial	P31040	SDHA_HUMAN	1100.34	1182.39	1961.39	Filtered	1274.11	Filtered	954.587	1948.83	2330.07	1185.92			libDIA-6xlib	P28062	P28062	PSMB8	Proteasome subunit beta type-8	P28062	PSB8_HUMAN	632.198	791.643	892.597	644.783	1124.86	616.17	496.117	597.299	1528.8	476.931			dirDIA	P62136	P62136	PPP1CA	Serine/threonine-protein phosphatase PP1-alpha catalytic subunit	P62136	PP1A_HUMAN	2533.34	1913.89	2377	3074.67	2435.55
libDIA-22xlib	P31153	P31153	MAT2A	S-adenosylmethionine synthase isoform type-2	P31153	METK2_HUMAN	2902.43	3172.28	2927.62	2758.77	2253.87	3025.9	3217.43	4219.15	2009.07	3707.93			libDIA-6xlib	P28066	P28066	PSMA5	Proteasome subunit alpha type-5	P28066	PSA5_HUMAN	1230.91	2542.89	3616.95	2440.81	2720.27	2214.68	1945.74	1416.16	4032.45	1648.17			dirDIA	P62158	P62158	CALM1	Calmodulin	P62158	CALM_HUMAN	9214.42	22447.9	63061.4	27809.5	48950
libDIA-22xlib	P31483;Q01085	P31483;Q01085	TIA1;TIAL1	Nucleolysin TIA-1 isoform p40;Nucleolysin TIAR	P31483;Q01085	TIA1_HUMAN;TIAR_HUMAN	Filtered	Filtered	3274.25	2089.01	Filtered	Filtered	2175.2	975.652	2513.79	1873.18			libDIA-6xlib	P28070	P28070	PSMB4	Proteasome subunit beta type-4	P28070	PSB4_HUMAN	371.276	1828.2	2052.79	1859.76	1797.48	2256.98	1077.46	484.825	2073.76	1553.69			dirDIA	P62195	P62195	PSMC5	26S protease regulatory subunit 8	P62195	PRS8_HUMAN	1696.47	1670.25	1220.49	1695.64	1500.35
libDIA-22xlib	P31689	P31689	DNAJA1	DnaJ homolog subfamily A member 1	P31689	DNJA1_HUMAN	365.676	721.649	237.378	Filtered	504.599	640.742	689.614	393.814	443.516	392.274			libDIA-6xlib	P28072	P28072	PSMB6	Proteasome subunit beta type-6	P28072	PSB6_HUMAN	Filtered	1870.42	2171.31	1907.12	2383.89	1423.64	1077.89	2059.84	5955.29	1767.72			dirDIA	P62241	P62241	RPS8	40S ribosomal protein S8	P62241	RS8_HUMAN	18775.9	22781.9	23291.4	20014.6	17023.1
libDIA-22xlib	P31939	P31939	ATIC	Bifunctional purine biosynthesis protein PURH	P31939	PUR9_HUMAN	3193.95	4423.41	3783.38	3262.81	3139.75	3572.5	3992.06	3742.94	4192.95	4264.05			libDIA-6xlib	P28074	P28074	PSMB5	Proteasome subunit beta type-5	P28074	PSB5_HUMAN	279.159	497.843	1224.74	789.356	416.784	394.71	967.819	1802.79	1586.33	786.941			dirDIA	P62244	P62244	RPS15A	40S ribosomal protein S15a	P62244	RS15A_HUMAN	38937.4	26093.3	44478.4	25915.6	19828.2
libDIA-22xlib	P31942	P31942	HNRNPH3	Heterogeneous nuclear ribonucleoprotein H3	P31942	HNRH3_HUMAN	2561.27	3124.17	3306.53	2750.43	2016.35	3335.15	2740.33	1928.34	3823.24	1783.91			libDIA-6xlib	P28340	P28340	POLD1	DNA polymerase delta catalytic subunit	P28340	DPOD1_HUMAN	2598.89	1219.09	1532.79	1740.44	848.025	1587.54	Filtered	1809.55	Filtered	1219.33			dirDIA	P62249	P62249	RPS16	40S ribosomal protein S16	P62249	RS16_HUMAN	45555.7	36473.7	33838.1	30088.6	26455.5
libDIA-22xlib	P31943	P31943	HNRNPH1	Heterogeneous nuclear ribonucleoprotein H	P31943	HNRH1_HUMAN	6332.29	5821.03	7252.06	6845.73	5547.7	5093.7	4364.5	5873.9	6471.31	4441.94			libDIA-6xlib	P28482	P28482	MAPK1	Mitogen-activated protein kinase 1	P28482	MK01_HUMAN	2176.49	2507.08	2260.32	2933.21	1901.5	2038.79	1852.77	3765.37	4892.95	2825.37			dirDIA	P62258	P62258	YWHAE	14-3-3 protein epsilon	P62258	1433E_HUMAN	22755.8	41111.5	40617.8	33707.8	40143.8
libDIA-22xlib	P31944	P31944	CASP14	Caspase-14	P31944	CASPE_HUMAN	Filtered	Filtered	Filtered	Filtered	Filtered	824.332	Filtered	Filtered	226.913	Filtered			libDIA-6xlib	P28838	P28838	LAP3	Cytosol aminopeptidase	P28838	AMPL_HUMAN	1343.84	1174.05	1430.01	938.556	1245.29	1047.39	913.581	1068.92	1348.55	1260.46			dirDIA	P62263	P62263	RPS14	40S ribosomal protein S14	P62263	RS14_HUMAN	6481.23	9872.49	13235	8065.62	9026.03
libDIA-22xlib	P31946	P31946	YWHAB	14-3-3 protein beta/alpha	P31946	1433B_HUMAN	3147.89	6297.8	8489.64	3611.27	3402.42	2836.94	3818.52	Filtered	3574.65	Filtered			libDIA-6xlib	P29034	P29034	S100A2	Protein S100-A2	P29034	S10A2_HUMAN	3262.69	6053.91	6716.79	5545.75	7307.87	5832.64	4282.19	4027.53	9519.82	4505.78			dirDIA	P62266	P62266	RPS23	40S ribosomal protein S23	P62266	RS23_HUMAN	6910.04	7648.34	6306.32	5579.24	4575.71
libDIA-22xlib	P31947	P31947	SFN	14-3-3 protein sigma	P31947	1433S_HUMAN	270.547	Filtered	385.975	817.153	1265.74	588.672	1008.98	Filtered	3268.94	669.768			libDIA-6xlib	P29373	P29373	CRABP2	Cellular retinoic acid-binding protein 2	P29373	RABP2_HUMAN	1490.51	2074.35	2228.29	2077.24	1442.15	1754.14	2485.42	1319.9	1396.29	715.222			dirDIA	P62269	P62269	RPS18	40S ribosomal protein S18	P62269	RS18_HUMAN	8362.59	9450.96	7084.49	5475.89	5593.16
libDIA-22xlib	P31948	P31948	STIP1	Stress-induced-phosphoprotein 1	P31948	STIP1_HUMAN	16843.2	18889	20670.8	20753.9	15631	17090.8	23159.2	12055.5	17427	10257.8			libDIA-6xlib	P29401	P29401	TKT	Transketolase	P29401	TKT_HUMAN	7882.58	7287.75	7331.98	10004.4	5575.97	7982.94	10203.3	11024.7	5152.84	7371.33			dirDIA	P62277	P62277	RPS13	40S ribosomal protein S13	P62277	RS13_HUMAN	26587.6	29095.5	27148.9	22789.4	21593.1
libDIA-22xlib	P31949	P31949	S100A11	Protein S100-A11	P31949	S10AB_HUMAN	1338.05	404.088	Filtered	Filtered	1835.17	Filtered	Filtered	1218.4	1985.77	723.711			libDIA-6xlib	P29590	P29590	PML	Protein PML	P29590	PML_HUMAN	Filtered	Filtered	Filtered	Filtered	923.841	1325.94	858.438	1379.47	Filtered	Filtered			dirDIA	P62280	P62280	RPS11	40S ribosomal protein S11	P62280	RS11_HUMAN	1878.1	1889.27	2123.24	1455.65	2325.38
libDIA-22xlib	P32119	P32119	PRDX2	Peroxiredoxin-2	P32119	PRDX2_HUMAN	3109.19	4437.56	5182.54	3867.82	4221.15	3637.41	5102.45	2535.67	3887.05	1618.47			libDIA-6xlib	P29692	P29692	EEF1D	Elongation factor 1-delta	P29692	EF1D_HUMAN	11323.1	15012.9	15262.8	13819	11835.4	13218	14810.2	3970.54	17673	5420.02			dirDIA	P62304	P62304	SNRPE	Small nuclear ribonucleoprotein E	P62304	RUXE_HUMAN	556.533	615.174	664.561	645.264	298.023
libDIA-22xlib	P32969	P32969	RPL9	60S ribosomal protein L9	P32969	RL9_HUMAN	15662.4	18791.5	11462.6	13506.9	10683.5	14568.1	18045.6	17541.4	23617.9	13362.4			libDIA-6xlib	P30040	P30040	ERP29	Endoplasmic reticulum resident protein 29	P30040	ERP29_HUMAN	1247.2	1541.52	2525.91	2968.88	1637.99	1660.35	1363.77	1933.86	1585.49	1069.16			dirDIA	P62310	P62310	LSM3	U6 snRNA-associated Sm-like protein LSm3	P62310	LSM3_HUMAN	12125	12719.8	12090.3	21066.3	16339.9
libDIA-22xlib	P33176	P33176	KIF5B	Kinesin-1 heavy chain	P33176	KINH_HUMAN	1634.03	1557.28	1736.82	1715.2	1375.31	1802.39	1813.62	1629.34	1408.99	1678.28			libDIA-6xlib	P30041	P30041	PRDX6	Peroxiredoxin-6	P30041	PRDX6_HUMAN	11168.5	17365.1	16928.7	15490.1	17804.8	17509.9	20617.4	19093.4	12780.3	8045.06			dirDIA	P62314	P62314	SNRPD1	Small nuclear ribonucleoprotein Sm D1	P62314	SMD1_HUMAN	7017.48	4860.11	5243.78	5238.53	4117.59
libDIA-22xlib	P33316	P33316	DUT	Deoxyuridine 5'-triphosphate nucleotidohydrolase, mitochondrial	P33316	DUT_HUMAN	500.85	951.631	1378.85	592.352	501.68	780.344	1214.06	442.78	399.497	592.053			libDIA-6xlib	P30043	P30043	BLVRB	Flavin reductase (NADPH)	P30043	BLVRB_HUMAN	2908.46	3068.69	2166.25	3691.89	2643.96	3003.61	4112.82	4113.93	1296.35	4027.66			dirDIA	P62316	P62316	SNRPD2	Small nuclear ribonucleoprotein Sm D2	P62316	SMD2_HUMAN	24490.8	24129.2	21456.9	19781.4	15849.6
libDIA-22xlib	P33991	P33991	MCM4	DNA replication licensing factor MCM4	P33991	MCM4_HUMAN	995.011	654.575	1183.65	1302.21	831.998	1223.47	1376.07	1273.1	1038.74	1275.06			libDIA-6xlib	P30044	P30044	PRDX5	Peroxiredoxin-5, mitochondrial	P30044	PRDX5_HUMAN	5404.35	9269.69	10222.5	7922.69	9060.27	11532.6	11070	6730.73	8375.42	4824.47			dirDIA	P62318	P62318	SNRPD3	Small nuclear ribonucleoprotein Sm D3	P62318	SMD3_HUMAN	11512.7	9612.09	8992.9	7030.75	6067.28
libDIA-22xlib	P33992	P33992	MCM5	DNA replication licensing factor MCM5	P33992	MCM5_HUMAN	4706.43	2692.66	3279.84	3060.33	2124.2	4119.88	3339.48	4047.43	1813.09	4043.1			libDIA-6xlib	P30048	P30048	PRDX3	Thioredoxin-dependent peroxide reductase, mitochondrial	P30048	PRDX3_HUMAN	2933.16	3198.88	3125.2	3374.83	4775.57	4145.63	5643.51	3231.26	1469.17	2095.82			dirDIA	P62333	P62333	PSMC6	26S protease regulatory subunit 10B	P62333	PRS10_HUMAN	1539.94	1147.24	930.823	813.79	1014.62
libDIA-22xlib	P33993	P33993	MCM7	DNA replication licensing factor MCM7	P33993	MCM7_HUMAN	4009.81	3418.8	4292.74	3383.36	2650.17	3565.92	3483.27	3576.69	3690.68	4808.84			libDIA-6xlib	P30049	P30049	ATP5D	ATP synthase subunit delta, mitochondrial	P30049	ATPD_HUMAN	Filtered	1004.67	1961.54	1436.96	3194.87	858.005	Filtered	912.881	6122.27	1152.26			dirDIA	P62424	P62424	RPL7A	60S ribosomal protein L7a	P62424	RL7A_HUMAN	10249.6	12335.1	14419.2	13117.6	9295.3
libDIA-22xlib	P34896	P34896	SHMT1	Serine hydroxymethyltransferase, cytosolic	P34896	GLYC_HUMAN	473.651	Filtered	849.148	904.979	Filtered	Filtered	Filtered	357.909	Filtered	1008.56			libDIA-6xlib	P30050	P30050	RPL12	60S ribosomal protein L12	P30050	RL12_HUMAN	6976.42	11519	18458.7	11994.4	7397.19	8076.09	8664.36	9391.36	9494.52	9219.47			dirDIA	P62491;Q15907	P62491;Q15907	RAB11A;RAB11B	Ras-related protein Rab-11A;Ras-related protein Rab-11B	P62491;Q15907	RB11A_HUMAN;RB11B_HUMAN	2253.15	5444.06	4259.55	3126.62	3359.65
libDIA-22xlib	P34897	P34897	SHMT2	Serine hydroxymethyltransferase, mitochondrial	P34897	GLYM_HUMAN	1649.64	1863.24	2413.33	1483.74	1885.11	2158.5	1536.21	4358.16	1503.26	2859.59			libDIA-6xlib	P30084	P30084	ECHS1	Enoyl-CoA hydratase, mitochondrial	P30084	ECHM_HUMAN	Filtered	Filtered	Filtered	Filtered	839.842	Filtered	1514.9	Filtered	Filtered	Filtered			dirDIA	P62495	P62495	ETF1	Eukaryotic peptide chain release factor subunit 1	P62495	ERF1_HUMAN	7667.69	7664.54	5074.14	6017.76	4652.55
libDIA-22xlib	P34932	P34932	HSPA4	Heat shock 70 kDa protein 4	P34932	HSP74_HUMAN	1195.79	1612.27	2086.74	950.756	1451.57	1344.69	1723.85	1059.58	1529.73	1463.12			libDIA-6xlib	P30085	P30085	CMPK1	UMP-CMP kinase	P30085	KCY_HUMAN	3240.71	3811.91	3055.58	3339.74	3086.38	4454.01	5014.28	3633.26	4113.46	1740.27			dirDIA	P62701	P62701	RPS4X	40S ribosomal protein S4, X isoform	P62701	RS4X_HUMAN	13353.3	12561.9	15587.3	11938.9	9330.76
libDIA-22xlib	P35030	P35030	PRSS3	Trypsin-3	P35030	TRY3_HUMAN	36863.3	43870.7	54974.7	51372.8	30517.6	60848.8	44303.9	50910.3	15119.7	36436.4			libDIA-6xlib	P30086	P30086	PEBP1	Phosphatidylethanolamine-binding protein 1	P30086	PEBP1_HUMAN	4655.51	4568.03	6990.84	10836.3	5601.62	5607.38	10139.2	9644.12	9618.02	4417.04			dirDIA	P62736;P63267;P68032;P68133	P62736;P63267;P68032;P68133	ACTA2;ACTG2;ACTC1;ACTA1	Actin, aortic smooth muscle;Actin, gamma-enteric smooth muscle;Actin, alpha cardiac muscle 1;Actin, alpha skeletal muscle	P62736;P63267;P68032;P68133	ACTA_HUMAN;ACTH_HUMAN;ACTC_HUMAN;ACTS_HUMAN	4666.45	1770.72	Filtered	924.608	1648.35
libDIA-22xlib	P35080	P35080	PFN2	Profilin-2	P35080	PROF2_HUMAN	644.029	1027.87	1106.44	894.475	1029.28	924.176	826.663	640.271	933.37	437.209			libDIA-6xlib	P30101	P30101	PDIA3	Protein disulfide-isomerase A3	P30101	PDIA3_HUMAN	2607.45	4073.25	5919.25	3955.47	5493.43	4096.1	4747.41	1208.34	3388.4	1761.18			dirDIA	P62750	P62750	RPL23A	60S ribosomal protein L23a	P62750	RL23A_HUMAN	17865.1	18020.6	17166.7	15313	10158.6
libDIA-22xlib	P35222	P35222	CTNNB1	Catenin beta-1	P35222	CTNB1_HUMAN	Filtered	Filtered	457.611	Filtered	Filtered	Filtered	Filtered	259.38	161.913	144.236			libDIA-6xlib	P30153	P30153	PPP2R1A	Serine/threonine-protein phosphatase 2A 65 kDa regulatory subunit A alpha isoform	P30153	2AAA_HUMAN	1258.1	1363.33	1492.6	1544.88	1965.44	1175.27	1582.77	689.508	2200.99	1591.5			dirDIA	P62753	P62753	RPS6	40S ribosomal protein S6	P62753	RS6_HUMAN	42869.7	49329.5	71328.9	53605.4	35011.1
libDIA-22xlib	P35232	P35232	PHB	Prohibitin	P35232	PHB_HUMAN	6109.92	7278.99	7698.92	6883.08	7223.59	9641.47	8963.41	18295.9	9856.28	8617.7			libDIA-6xlib	P30519	P30519	HMOX2	Heme oxygenase 2	P30519	HMOX2_HUMAN	Filtered	Filtered	Filtered	818.643	Filtered	Filtered	Filtered	Filtered	778.419	Filtered			dirDIA	P62805	P62805	HIST1H4A	Histone H4	P62805	H4_HUMAN	207782	179703	291906	159777	164810
libDIA-22xlib	P35237	P35237	SERPINB6	Serpin B6	P35237	SPB6_HUMAN	4707.4	2345.02	3798.26	2562.02	2343.51	3216.54	2930.45	3335.36	2042.02	3310.55			libDIA-6xlib	P30520	P30520	ADSS	Adenylosuccinate synthetase isozyme 2	P30520	PURA2_HUMAN	1717.84	2881.07	2604.19	1893.61	1691.84	2111	1833.65	1667.64	1631.72	2267.11			dirDIA	P62826	P62826	RAN	GTP-binding nuclear protein Ran	P62826	RAN_HUMAN	5195.64	5819.58	4431.03	3949.26	6457.7
libDIA-22xlib	P35241	P35241	RDX	Radixin	P35241	RADI_HUMAN	16356.9	12864.3	11616.6	13116.2	11586.4	14239.4	11843.4	19702.2	9876.56	13702.8			libDIA-6xlib	P30533	P30533	LRPAP1	Alpha-2-macroglobulin receptor-associated protein	P30533	AMRP_HUMAN	Filtered	221.713	543.561	190.18	452.946	Filtered	614.53	Filtered	583.698	Filtered			dirDIA	P62829	P62829	RPL23	60S ribosomal protein L23	P62829	RL23_HUMAN	17325.6	20004.2	13436.8	11058.7	8990.28
libDIA-22xlib	P35249	P35249	RFC4	Replication factor C subunit 4	P35249	RFC4_HUMAN	1611.57	1035.46	2409.28	1651.06	810.54	2029.7	2531.04	667.15	1220.19	912.203			libDIA-6xlib	P30566	P30566	ADSL	Adenylosuccinate lyase	P30566	PUR8_HUMAN	Filtered	Filtered	Filtered	Filtered	377.019	Filtered	Filtered	Filtered	836.748	649.221			dirDIA	P62841	P62841	RPS15	40S ribosomal protein S15	P62841	RS15_HUMAN	3384.61	3802.15	5055.16	4797.17	3334.62
libDIA-22xlib	P35250	P35250	RFC2	Replication factor C subunit 2	P35250	RFC2_HUMAN	838.702	1526.86	1364.21	1162.98	868.407	1059.89	994.981	786.188	1404.25	1043.79			libDIA-6xlib	P30622	P30622	CLIP1	CAP-Gly domain-containing linker protein 1	P30622	CLIP1_HUMAN	Filtered	Filtered	Filtered	Filtered	503.523	Filtered	Filtered	Filtered	Filtered	Filtered			dirDIA	P62847	P62847	RPS24	40S ribosomal protein S24	P62847	RS24_HUMAN	6360.44	2324.23	3117.16	5915.85	3647.14
libDIA-22xlib	P35268	P35268	RPL22	60S ribosomal protein L22	P35268	RL22_HUMAN	42020.6	38532.5	40667.4	31061.1	27528.1	42314	37369.2	33245.5	27813.7	32374.7			libDIA-6xlib	P30626	P30626	SRI	Sorcin	P30626	SORCN_HUMAN	4961.1	6658.65	4659.38	3608.29	5217.53	1985.36	2639.82	1398.41	8684.44	2319.26			dirDIA	P62851	P62851	RPS25	40S ribosomal protein S25	P62851	RS25_HUMAN	68565.4	70473.4	49330.2	43028.2	43174.8
libDIA-22xlib	P35270	P35270	SPR	Sepiapterin reductase	P35270	SPRE_HUMAN	Filtered	Filtered	673.244	574.822	593.447	Filtered	898.63	Filtered	Filtered	507.108			libDIA-6xlib	P30740	P30740	SERPINB1	Leukocyte elastase inhibitor	P30740	ILEU_HUMAN	1503.16	1957.84	2325.5	1640.51	2135.69	2020.31	1809.6	2192.71	2146.61	2061.64			dirDIA	P62857	P62857	RPS28	40S ribosomal protein S28	P62857	RS28_HUMAN	30007.8	26323.7	64122.2	59590.4	37915.1
libDIA-22xlib	P35527	P35527	KRT9	Keratin, type I cytoskeletal 9	P35527	K1C9_HUMAN	14574.2	15733.2	19847.1	8150.49	11187.8	9763.02	4460.69	14605.3	54668.3	22166.4			libDIA-6xlib	P30838	P30838	ALDH3A1	Aldehyde dehydrogenase, dimeric NADP-preferring	P30838	AL3A1_HUMAN	1426.11	975.506	1248.02	701.688	1130.74	1123.77	1309.51	2326.97	3354.86	1286.04			dirDIA	P62861	P62861	FAU	40S ribosomal protein S30	P62861	RS30_HUMAN	36026.9	48587.4	72776.3	112710	24270.1
libDIA-22xlib	P35579	P35579	MYH9	Myosin-9	P35579	MYH9_HUMAN	48615.3	50511.7	38809.7	41941.4	28643.6	38022.9	39187.6	52601.9	29190.1	46573.7			libDIA-6xlib	P30876	P30876	POLR2B	DNA-directed RNA polymerase II subunit RPB2	P30876	RPB2_HUMAN	659.884	892.231	1031.53	Filtered	580.599	Filtered	733.369	862.159	Filtered	720.231			dirDIA	P62888	P62888	RPL30	60S ribosomal protein L30	P62888	RL30_HUMAN	656.218	773.296	720.256	275.988	700.386
libDIA-22xlib	P35606	P35606	COPB2	Coatomer subunit beta'	P35606	COPB2_HUMAN	2551.35	3192.28	1551.55	1814.72	2097.79	1301.02	1445.14	1414.15	3033.17	1395.88			libDIA-6xlib	P31040	P31040	SDHA	Succinate dehydrogenase [ubiquinone] flavoprotein subunit, mitochondrial	P31040	SDHA_HUMAN	Filtered	1179.82	1905.92	Filtered	2112.9	Filtered	929.158	2104.42	2691.29	1305.96			dirDIA	P62906	P62906	RPL10A	60S ribosomal protein L10a	P62906	RL10A_HUMAN	3790.64	3495.77	4966.33	3971.37	2899.51
libDIA-22xlib	P35613	P35613	BSG	Basigin	P35613	BASI_HUMAN	3750.07	6252.81	4523.69	3763.7	4975.45	5814.27	5195.59	2531.25	4264.53	2162.65			libDIA-6xlib	P31153	P31153	MAT2A	S-adenosylmethionine synthase isoform type-2	P31153	METK2_HUMAN	2517.6	2901.76	2711.56	2578.07	2234.26	2682.65	2855.98	3835.22	2254.99	3385.82			dirDIA	P62910	P62910	RPL32	60S ribosomal protein L32	P62910	RL32_HUMAN	1856.15	2822.08	799.716	Filtered	690.081
libDIA-22xlib	P35637	P35637	FUS	RNA-binding protein FUS	P35637	FUS_HUMAN	7318.76	8887.36	16826.2	10768.3	10410.2	9559.58	9789.01	8612.32	11004.1	11577			libDIA-6xlib	P31483;Q01085	P31483;Q01085	TIA1;TIAL1	Nucleolysin TIA-1 isoform p40;Nucleolysin TIAR	P31483;Q01085	TIA1_HUMAN;TIAR_HUMAN	2582.61	Filtered	3181.56	2091.26	2267.75	2013.95	2112.13	964.936	2874.94	1869.24			dirDIA	P62913	P62913	RPL11	60S ribosomal protein L11	P62913	RL11_HUMAN	31344.3	29484.1	28780.6	24691.5	18879.2
libDIA-22xlib	P35659	P35659	DEK	Protein DEK	P35659	DEK_HUMAN	3147.2	2761.3	3354.1	2671.8	2108.4	2298.91	3249.36	1601.28	800.727	1403.02			libDIA-6xlib	P31689	P31689	DNAJA1	DnaJ homolog subfamily A member 1	P31689	DNJA1_HUMAN	629.59	672.609	105.86	Filtered	538.609	725.55	644.713	386.655	661.368	580.661			dirDIA	P62917	P62917	RPL8	60S ribosomal protein L8	P62917	RL8_HUMAN	2232.55	7524.73	4883.16	5115.73	3684.85
libDIA-22xlib	P35754	P35754	GLRX	Glutaredoxin-1	P35754	GLRX1_HUMAN	Filtered	Filtered	1250.86	Filtered	1244.1	1593.79	Filtered	1064.56	Filtered	Filtered			libDIA-6xlib	P31930	P31930	UQCRC1	Cytochrome b-c1 complex subunit 1, mitochondrial	P31930	QCR1_HUMAN	383.577	319.438	431.415	Filtered	381.36	763.759	789.753	281.166	Filtered	Filtered			dirDIA	P62937	P62937	PPIA	Peptidyl-prolyl cis-trans isomerase A	P62937	PPIA_HUMAN	32454.2	46373.6	56765.7	59517.3	52017.1
libDIA-22xlib	P35908	P35908	KRT2	Keratin, type II cytoskeletal 2 epidermal	P35908	K22E_HUMAN	42425.6	25865.3	40562.2	450801	93410.9	302867	51240.2	38094.9	221633	69251.2			libDIA-6xlib	P31939	P31939	ATIC	Bifunctional purine biosynthesis protein PURH	P31939	PUR9_HUMAN	3051.11	4309.74	3680.19	3216.02	3264.23	3440.12	3961.36	3731.25	4850.44	4198.44			dirDIA	P62942	P62942	FKBP1A	Peptidyl-prolyl cis-trans isomerase FKBP1A	P62942	FKB1A_HUMAN	4438.71	7406.34	13676.4	12899.6	16326.3
libDIA-22xlib	P35998	P35998	PSMC2	26S protease regulatory subunit 7	P35998	PRS7_HUMAN	3147.23	3056.9	2542.59	2735.9	2692.75	3084.66	2911.59	2548.55	2279.58	2069.31			libDIA-6xlib	P31942	P31942	HNRNPH3	Heterogeneous nuclear ribonucleoprotein H3	P31942	HNRH3_HUMAN	1754.25	3093.36	3273.79	1848.99	2277.32	2335.17	2059.45	1844.13	4296.15	1688.26			dirDIA	P63000	P63000	RAC1	Ras-related C3 botulinum toxin substrate 1	P63000	RAC1_HUMAN	9860.44	9278.4	8458.63	5500.2	4073.38
libDIA-22xlib	P36507	P36507	MAP2K2	Dual specificity mitogen-activated protein kinase kinase 2	P36507	MP2K2_HUMAN	712.384	1298.78	Filtered	Filtered	Filtered	Filtered	Filtered	1094.01	1416.94	Filtered			libDIA-6xlib	P31943	P31943	HNRNPH1	Heterogeneous nuclear ribonucleoprotein H	P31943	HNRH1_HUMAN	5612.92	5639.89	7890.97	6376.68	7225.65	6371.13	4446.19	4214.68	9854.8	3924.52			dirDIA	P63010;Q10567	P63010;Q10567	AP2B1;AP1B1	AP-2 complex subunit beta;AP-1 complex subunit beta-1	P63010;Q10567	AP2B1_HUMAN;AP1B1_HUMAN	891.316	935.741	538.158	770.193	475.738
libDIA-22xlib	P36542	P36542	ATP5C1	ATP synthase subunit gamma, mitochondrial	P36542	ATPG_HUMAN	1613.31	2292.1	1687.21	3955.99	2032.81	1819.5	1486.94	2670.51	1785.22	1690.4			libDIA-6xlib	P31944	P31944	CASP14	Caspase-14	P31944	CASPE_HUMAN	1	296.888	Filtered	Filtered	1	713.971	Filtered	Filtered	103.055	1			dirDIA	P63104	P63104	YWHAZ	14-3-3 protein zeta/delta	P63104	1433Z_HUMAN	6083.76	10601.8	6513.34	4411.79	9236.69
libDIA-22xlib	P36551	P36551	CPOX	Oxygen-dependent coproporphyrinogen-III oxidase, mitochondrial	P36551	HEM6_HUMAN	Filtered	1251.34	1922.59	4536.84	1104.34	Filtered	3039.93	2959.65	1271.14	1760.95			libDIA-6xlib	P31946	P31946	YWHAB	14-3-3 protein beta/alpha	P31946	1433B_HUMAN	3166.34	6329.39	4189.08	3607.53	6490.48	2714.77	3896.67	Filtered	4425.19	Filtered			dirDIA	P63173	P63173	RPL38	60S ribosomal protein L38	P63173	RL38_HUMAN	7323.79	4074.78	6723.39	5890.68	3931.09
libDIA-22xlib	P36578	P36578	RPL4	60S ribosomal protein L4	P36578	RL4_HUMAN	14682.1	14096.8	14400.4	12967	7843.79	11022.3	13921.8	17598.8	7579.38	11550.4			libDIA-6xlib	P31947	P31947	SFN	14-3-3 protein sigma	P31947	1433S_HUMAN	254.226	Filtered	432.103	456.328	1196.45	514.952	953.751	Filtered	3584.42	427.124			dirDIA	P63208	P63208	SKP1	S-phase kinase-associated protein 1	P63208	SKP1_HUMAN	1	1877.99	3086.84	2048.14	2947.6
libDIA-22xlib	P36871	P36871	PGM1	Phosphoglucomutase-1	P36871	PGM1_HUMAN	1676.21	862.513	805.702	537.485	920.932	900.203	781.842	1426.87	739.034	853.543			libDIA-6xlib	P31948	P31948	STIP1	Stress-induced-phosphoprotein 1	P31948	STIP1_HUMAN	16113.5	19340.2	20697.3	20972.6	16804.5	16766.8	22665.3	11869	20369.5	10382.3			dirDIA	P63220	P63220	RPS21	40S ribosomal protein S21	P63220	RS21_HUMAN	249.363	2706.91	2763.41	3107.37	1788.51
libDIA-22xlib	P36915	P36915	GNL1	Guanine nucleotide-binding protein-like 1	P36915	GNL1_HUMAN	1992.52	1388.99	1814.69	3903.41	944.637	1415.47	2014.97	1657.07	Filtered	2001.37			libDIA-6xlib	P31949	P31949	S100A11	Protein S100-A11	P31949	S10AB_HUMAN	1270.57	403.221	Filtered	164.102	3172.7	Filtered	Filtered	1196.29	3845.21	724.214			dirDIA	P63241	P63241	EIF5A	Eukaryotic translation initiation factor 5A-1	P63241	IF5A1_HUMAN	8589.31	5928.5	3283.71	17596.8	7306.54
libDIA-22xlib	P36952	P36952	SERPINB5	Serpin B5	P36952	SPB5_HUMAN	1182.54	1286.49	1481.98	1099.66	1225.73	854.115	1490.32	944.92	806.635	413.37			libDIA-6xlib	P32119	P32119	PRDX2	Peroxiredoxin-2	P32119	PRDX2_HUMAN	2933.52	4427.48	5016.56	3872.06	4560.28	3480.73	4958.79	2471.71	4563.31	2244.64			dirDIA	P63244	P63244	GNB2L1	Guanine nucleotide-binding protein subunit beta-2-like 1	P63244	GBLP_HUMAN	5588.67	6607.74	6028.54	3093.19	4953.38
libDIA-22xlib	P36957	P36957	DLST	Dihydrolipoyllysine-residue succinyltransferase component of 2-oxoglutarate dehydrogenase complex, mitochondrial	P36957	ODO2_HUMAN	7099.83	12840.1	10436.4	8036.84	9310.23	10815.4	12088.4	15054.6	8340	7175.62			libDIA-6xlib	P32969	P32969	RPL9	60S ribosomal protein L9	P32969	RL9_HUMAN	14739.2	12768.8	11246.2	13744.6	11149	14074.9	17812.4	17252.5	27039.4	13346.5			dirDIA	P67936	P67936	TPM4	Tropomyosin alpha-4 chain	P67936	TPM4_HUMAN	14762.2	29769.6	47064.3	43744.9	48471
libDIA-22xlib	P37108	P37108	SRP14	Signal recognition particle 14 kDa protein	P37108	SRP14_HUMAN	2527.82	2701.32	2447.74	3329.81	2320.68	2774.51	2731.32	3057.59	2898.97	1244.17			libDIA-6xlib	P33176	P33176	KIF5B	Kinesin-1 heavy chain	P33176	KINH_HUMAN	1479.42	1503.2	1551.97	1494.45	1261.73	1629.86	1604.67	1823.36	1704.18	1534.41			dirDIA	P68104;Q5VTE0	P68104;Q5VTE0	EEF1A1;EEF1A1P5	Elongation factor 1-alpha 1;Putative elongation factor 1-alpha-like 3	P68104;Q5VTE0	EF1A1_HUMAN;EF1A3_HUMAN	523658	523873	373527	373453	368544
libDIA-22xlib	P37198	P37198	NUP62	Nuclear pore glycoprotein p62	P37198	NUP62_HUMAN	Filtered	Filtered	676.049	Filtered	Filtered	299.523	486.667	Filtered	431.338	Filtered			libDIA-6xlib	P33240	P33240	CSTF2	Cleavage stimulation factor subunit 2	P33240	CSTF2_HUMAN	1868.7	1125.06	2247.4	296.838	709.91	730.388	1085.54	858.258	1127.97	386.878			dirDIA	P68363;Q9BQE3	P68363;Q9BQE3	TUBA1B;TUBA1C	Tubulin alpha-1B chain;Tubulin alpha-1C chain	P68363;Q9BQE3	TBA1B_HUMAN;TBA1C_HUMAN	118343	84109.9	70790	80709.1	67766.7
libDIA-22xlib	P37235	P37235	HPCAL1	Hippocalcin-like protein 1	P37235	HPCL1_HUMAN	2839.39	2857.07	1063.94	3095.94	2037.31	3896.19	3644.41	1795.82	897.241	2058.26			libDIA-6xlib	P33316	P33316	DUT	Deoxyuridine 5'-triphosphate nucleotidohydrolase, mitochondrial	P33316	DUT_HUMAN	883.875	981.867	1066.7	448.333	463.963	737.663	1076.59	256.759	401.801	647.484			dirDIA	P68366	P68366	TUBA4A	Tubulin alpha-4A chain	P68366	TBA4A_HUMAN	7441.23	8317.64	6922.32	6051.25	6840.95
libDIA-22xlib	P37802	P37802	TAGLN2	Transgelin-2	P37802	TAGL2_HUMAN	9816.35	15447.7	13142.1	9009.12	9390.05	11850.6	12901.3	5638.59	15681.4	8787.76			libDIA-6xlib	P33552	P33552	CKS2	Cyclin-dependent kinases regulatory subunit 2	P33552	CKS2_HUMAN	Filtered	1261.73	Filtered	1086.04	978.259	1228.02	307.635	1740.41	Filtered	Filtered			dirDIA	P68371	P68371	TUBB4B	Tubulin beta-4B chain	P68371	TBB4B_HUMAN	27168.3	39331.1	42748.2	26678	32686.9
libDIA-22xlib	P37837	P37837	TALDO1	Transaldolase	P37837	TALDO_HUMAN	3024.18	3339.25	6167.56	4526.38	5860.67	4903.86	5429.46	1754.7	5374.49	2925.11			libDIA-6xlib	P33991	P33991	MCM4	DNA replication licensing factor MCM4	P33991	MCM4_HUMAN	716.77	Filtered	1258.27	1214.93	912.616	821.369	539.562	692.625	1402.4	873.755			dirDIA	P68400	P68400	CSNK2A1	Casein kinase II subunit alpha	P68400	CSK21_HUMAN	700.588	755.386	834.999	728.184	980.883
libDIA-22xlib	P38117	P38117	ETFB	Electron transfer flavoprotein subunit beta	P38117	ETFB_HUMAN	1701.23	2433.3	3315.78	2940.82	3448.36	3168.38	2942.98	5823.06	3879.37	1956.64			libDIA-6xlib	P33992	P33992	MCM5	DNA replication licensing factor MCM5	P33992	MCM5_HUMAN	5407.5	3118.66	3628.76	3706.89	2550.85	4674.88	3879.83	6577.65	3127.96	4621.5			dirDIA	P68431;P84243;Q16695;Q6NXT2;Q71DI3	P68431;P84243;Q16695;Q6NXT2;Q71DI3	HIST1H3A;H3F3A;HIST3H3;H3F3C;HIST2H3A	Histone H3.1;Histone H3.3;Histone H3.1t;Histone H3.3C;Histone H3.2	P68431;P84243;Q16695;Q6NXT2;Q71DI3	H31_HUMAN;H33_HUMAN;H31T_HUMAN;H3C_HUMAN;H32_HUMAN	43131.3	43138	56597.5	62308.1	50648.4
libDIA-22xlib	P38159	P38159	RBMX	RNA-binding motif protein, X chromosome	P38159	RBMX_HUMAN	4174.27	4878.75	6064.23	3879.99	4004.84	4916.49	4527.91	5876.77	4464.61	5279.74			libDIA-6xlib	P33993	P33993	MCM7	DNA replication licensing factor MCM7	P33993	MCM7_HUMAN	3515.02	3050.92	3454.44	3247.27	2669.42	3452.56	3597.05	4030.21	3795.54	4802.98			dirDIA	P78371	P78371	CCT2	T-complex protein 1 subunit beta	P78371	TCPB_HUMAN	5086.36	5675.6	5395.77	4457.74	4903.95
libDIA-22xlib	P38606	P38606	ATP6V1A	V-type proton ATPase catalytic subunit A	P38606	VATA_HUMAN	480.509	Filtered	Filtered	441.621	625.44	Filtered	255.745	Filtered	818.8	249.975			libDIA-6xlib	P34897	P34897	SHMT2	Serine hydroxymethyltransferase, mitochondrial	P34897	GLYM_HUMAN	1903.94	1293.36	1922.87	1697.56	1333.09	2105.84	1459.48	3027.48	1596.63	2053.83			dirDIA	P78395	P78395	PRAME	Melanoma antigen preferentially expressed in tumors	P78395	PRAME_HUMAN	41267.2	50389.8	56607.2	55477.8	33075.8
libDIA-22xlib	P38646	P38646	HSPA9	Stress-70 protein, mitochondrial	P38646	GRP75_HUMAN	5118.07	8346.91	10959.5	7938.11	8055.7	8551.55	8369.05	3824.7	8089.29	2579.22			libDIA-6xlib	P34932	P34932	HSPA4	Heat shock 70 kDa protein 4	P34932	HSP74_HUMAN	1377.92	1879.87	2404.4	1135.12	1799.49	1443.36	1940.95	1252.33	1983.49	1706.58			dirDIA	P78417	P78417	GSTO1	Glutathione S-transferase omega-1	P78417	GSTO1_HUMAN	859.36	1369.31	2398.49	1317.73	2253.71
libDIA-22xlib	P38919	P38919	EIF4A3	Eukaryotic initiation factor 4A-III	P38919	IF4A3_HUMAN	2806.41	4051.93	2983.02	1757.15	2621.16	2853.02	2739.45	3094.74	2861.18	2716.55			libDIA-6xlib	P35030	P35030	PRSS3	Trypsin-3	P35030	TRY3_HUMAN	36784.4	45637.6	55941	54178.7	33878.9	61894.6	45265.8	53229.2	18785.1	38685.1			dirDIA	P78527	P78527	PRKDC	DNA-dependent protein kinase catalytic subunit	P78527	PRKDC_HUMAN	3313.92	2864.3	2230.66	2424.77	1849
libDIA-22xlib	P39019	P39019	RPS19	40S ribosomal protein S19	P39019	RS19_HUMAN	10301.5	13684.5	9335.48	16014.5	8678.76	23623.2	11811.3	10592.2	7151.27	10056.2			libDIA-6xlib	P35080	P35080	PFN2	Profilin-2	P35080	PROF2_HUMAN	732.232	1005	1169.51	992.044	1203.11	884.29	808.251	628.595	1336.01	363.59			dirDIA	P81605	P81605	DCD	Dermcidin	P81605	DCD_HUMAN	10177.9	39584.8	50064.5	14463.4	5371.42
libDIA-22xlib	P39023	P39023	RPL3	60S ribosomal protein L3	P39023	RL3_HUMAN	6455.93	7062.05	6953.21	5507.99	4337.82	6621.49	5874.87	5430.16	3707.39	5532.82			libDIA-6xlib	P35222	P35222	CTNNB1	Catenin beta-1	P35222	CTNB1_HUMAN	2609.64	Filtered	448.408	3257.74	4161.17	2663.58	3742.19	Filtered	Filtered	541.181			dirDIA	P83731	P83731	RPL24	60S ribosomal protein L24	P83731	RL24_HUMAN	10697.2	12329	12214.8	10085	8915.16
libDIA-22xlib	P39656	P39656	DDOST	Dolichyl-diphosphooligosaccharide--protein glycosyltransferase 48 kDa subunit	P39656	OST48_HUMAN	3645.83	3336.72	4701.66	3582.74	3340.36	4415.74	4199.84	6597.01	3083.61	2813.31			libDIA-6xlib	P35232	P35232	PHB	Prohibitin	P35232	PHB_HUMAN	5400.31	6888.99	7249.07	6724.29	7389.69	8836.95	8381.64	17371.8	10754.7	8541.42			dirDIA	P84103	P84103	SRSF3	Serine/arginine-rich splicing factor 3	P84103	SRSF3_HUMAN	42551.3	49187.4	34091.8	38654.1	33664.7
libDIA-22xlib	P39687	P39687	ANP32A	Acidic leucine-rich nuclear phosphoprotein 32 family member A	P39687	AN32A_HUMAN	3876.21	4102.09	7645.71	8643.19	5923.56	10892.7	9951.56	3757.32	2579.78	5989.24			libDIA-6xlib	P35237	P35237	SERPINB6	Serpin B6	P35237	SPB6_HUMAN	4443.45	2339.68	3689.8	2570.44	2407.83	3076.76	2845.58	3274.85	2347.72	3308			dirDIA	P99999	P99999	CYCS	Cytochrome c	P99999	CYC_HUMAN	623.868	1651.93	Filtered	324.417	1059.4
libDIA-22xlib	P39748	P39748	FEN1	Flap endonuclease 1	P39748	FEN1_HUMAN	12064.2	17392.7	16768.6	11722.6	5187.94	20167.4	7224.38	22291.9	12528.9	11169.9			libDIA-6xlib	P35241	P35241	RDX	Radixin	P35241	RADI_HUMAN	15727.6	13041.6	11556.7	13448.7	12268.1	13848.2	11698.6	19725.5	11487.8	13900.4			dirDIA	Q00325	Q00325	SLC25A3	Phosphate carrier protein, mitochondrial	Q00325	MPCP_HUMAN	1530.69	2430.42	3499.57	1678.21	3524.86
libDIA-22xlib	P40121	P40121	CAPG	Macrophage-capping protein	P40121	CAPG_HUMAN	2044.37	2000.4	1138.23	1092.05	947.716	1968.64	1667.93	1217.05	604.72	849.84			libDIA-6xlib	P35249	P35249	RFC4	Replication factor C subunit 4	P35249	RFC4_HUMAN	2083.88	1398.54	1673.42	1658.24	1127.58	1674.09	1329.07	1322.33	1020.88	1526.57			dirDIA	Q00341	Q00341	HDLBP	Vigilin	Q00341	VIGLN_HUMAN	2217.61	1493.83	2622.85	2246.61	1488.36
libDIA-22xlib	P40227	P40227	CCT6A	T-complex protein 1 subunit zeta	P40227	TCPZ_HUMAN	4166.45	5073.49	6247.48	5279.94	5455.97	4664.48	4916.78	5560.16	3291.9	5784.68			libDIA-6xlib	P35250	P35250	RFC2	Replication factor C subunit 2	P35250	RFC2_HUMAN	702.139	1409.12	1216.43	1086.5	793.597	1014.17	974.408	772.052	1614.37	1041.63			dirDIA	Q00610	Q00610	CLTC	Clathrin heavy chain 1	Q00610	CLH1_HUMAN	3882.72	4491.98	3792.29	3314.07	2719.43
libDIA-22xlib	P40429	P40429	RPL13A	60S ribosomal protein L13a	P40429	RL13A_HUMAN	10428.9	13797.4	16116.4	13075.6	7774.74	20494.2	14594.1	33667.3	12569.6	12174.8			libDIA-6xlib	P35268	P35268	RPL22	60S ribosomal protein L22	P35268	RL22_HUMAN	39664.5	38444.4	39516.9	31095.4	28789.9	40491.1	36286.8	32642.1	31976.8	32710.9			dirDIA	Q00688	Q00688	FKBP3	Peptidyl-prolyl cis-trans isomerase FKBP3	Q00688	FKBP3_HUMAN	Filtered	Filtered	Filtered	Filtered	209.893
libDIA-22xlib	P40616	P40616	ARL1	ADP-ribosylation factor-like protein 1	P40616	ARL1_HUMAN	3821.17	1739.1	2192.78	2675.44	1774.03	2275.27	2672.07	1998.18	1705.74	1097.24			libDIA-6xlib	P35270	P35270	SPR	Sepiapterin reductase	P35270	SPRE_HUMAN	Filtered	Filtered	Filtered	Filtered	510.055	Filtered	791.919	434.433	Filtered	400.714			dirDIA	Q00839	Q00839	HNRNPU	Heterogeneous nuclear ribonucleoprotein U	Q00839	HNRPU_HUMAN	5618.18	5276.82	8211.07	5967.33	5449.23
libDIA-22xlib	P40925	P40925	MDH1	Malate dehydrogenase, cytoplasmic	P40925	MDHC_HUMAN	2930.38	1194.88	4953.07	4166.61	3959.95	3662.42	4527.35	2589.19	2570.27	2904.95			libDIA-6xlib	P35527	P35527	KRT9	Keratin, type I cytoskeletal 9	P35527	K1C9_HUMAN	13699.9	15629.4	19137.1	8103.32	11498	9244.49	4261.98	14102.1	61665.8	21632.5			dirDIA	Q01082	Q01082	SPTBN1	Spectrin beta chain, non-erythrocytic 1	Q01082	SPTB2_HUMAN	5048.15	4670.2	5120.92	4581.35	4907.37
libDIA-22xlib	P40926	P40926	MDH2	Malate dehydrogenase, mitochondrial	P40926	MDHM_HUMAN	5947.99	5516	6801.44	6064.76	6417.4	5290.13	6960.91	14832.9	4652.77	9062.07			libDIA-6xlib	P35579	P35579	MYH9	Myosin-9	P35579	MYH9_HUMAN	46559.2	51040.9	38093.1	42960	30320.5	36935	38526.9	52484.7	33934.8	47166.1			dirDIA	Q01105	Q01105	SET	Protein SET	Q01105	SET_HUMAN	6192.67	9307.71	17804.3	17830.9	23359.8
libDIA-22xlib	P40939	P40939	HADHA	Trifunctional enzyme subunit alpha, mitochondrial	P40939	ECHA_HUMAN	Filtered	801.79	770.563	505.843	718.215	412.16	707.235	571.53	535.935	828.753			libDIA-6xlib	P35606	P35606	COPB2	Coatomer subunit beta'	P35606	COPB2_HUMAN	2400.83	3025.47	1800.13	1816.81	2181.61	1244.95	1403.24	1781.78	3487.19	1392.89			dirDIA	Q01518	Q01518	CAP1	Adenylyl cyclase-associated protein 1	Q01518	CAP1_HUMAN	8815.24	6737.96	7209.25	6745.73	5027.48
libDIA-22xlib	P41091	P41091	EIF2S3	Eukaryotic translation initiation factor 2 subunit 3	P41091	IF2G_HUMAN	2720.77	2547.65	1479.53	1318.94	1337.01	1460.51	1421.08	2339.85	2024.08	2679.88			libDIA-6xlib	P35613	P35613	BSG	Basigin	P35613	BASI_HUMAN	3421.88	6479.09	4535.96	3810.37	5274.72	5480.8	5123.29	2586.58	4963.46	2138.1			dirDIA	Q01813	Q01813	PFKP	ATP-dependent 6-phosphofructokinase, platelet type	Q01813	PFKAP_HUMAN	7473.61	6237.51	6291.71	6944.01	5017.01
libDIA-22xlib	P41250	P41250	GARS	Glycine--tRNA ligase	P41250	SYG_HUMAN	1486.88	1718.21	2675.05	1764.55	1728.45	873.835	2625.02	2273.75	1815.25	1940.79			libDIA-6xlib	P35637	P35637	FUS	RNA-binding protein FUS	P35637	FUS_HUMAN	5385.17	6865.36	12581.1	8764.83	8859.01	7865.76	7653.02	6530.97	10183	9217.97			dirDIA	Q02413	Q02413	DSG1	Desmoglein-1	Q02413	DSG1_HUMAN	Filtered	Filtered	Filtered	Filtered	178.864
libDIA-22xlib	P41252	P41252	IARS	Isoleucine--tRNA ligase, cytoplasmic	P41252	SYIC_HUMAN	4224.19	3742.32	3653.22	3784.26	2658.95	4580.09	4731.99	6543.01	2201.22	3967.79			libDIA-6xlib	P35659	P35659	DEK	Protein DEK	P35659	DEK_HUMAN	1916.27	1770.6	3353.17	3626.11	2205.08	2833.85	3077.79	1572.23	1526.95	1638.78			dirDIA	Q02750	Q02750	MAP2K1	Dual specificity mitogen-activated protein kinase kinase 1	Q02750	MP2K1_HUMAN	1574.78	2027.66	1667.36	1887.04	1327.8
libDIA-22xlib	P42126	P42126	ECI1	Enoyl-CoA delta isomerase 1, mitochondrial	P42126	ECI1_HUMAN	1588.99	777.21	2835.03	806.488	1520.04	1596.82	1613.25	605.066	1044.4	1465.31			libDIA-6xlib	P35754	P35754	GLRX	Glutaredoxin-1	P35754	GLRX1_HUMAN	Filtered	Filtered	1273.11	1294.35	1312.62	1528.08	1436.87	1013.35	Filtered	139.865			dirDIA	Q02790	Q02790	FKBP4	Peptidyl-prolyl cis-trans isomerase FKBP4	Q02790	FKBP4_HUMAN	4900.75	9077.02	9052.47	8839.1	9778.9
libDIA-22xlib	P42167	P42167	TMPO	Lamina-associated polypeptide 2, isoforms beta/gamma	P42167	LAP2B_HUMAN	2068.02	2468.16	3563.68	3438.19	2612.43	2746.64	2750.15	3161.65	3140.97	1853.2			libDIA-6xlib	P35813	P35813	PPM1A	Protein phosphatase 1A	P35813	PPM1A_HUMAN	Filtered	1137.72	917.707	1182.01	795.487	835.317	1335.86	1074.86	Filtered	Filtered			dirDIA	Q02878	Q02878	RPL6	60S ribosomal protein L6	Q02878	RL6_HUMAN	6029.7	7936.47	11117.1	7869.75	7019.52
libDIA-22xlib	P42285	P42285	SKIV2L2	Superkiller viralicidic activity 2-like 2	P42285	SK2L2_HUMAN	917.106	Filtered	904.092	714.841	Filtered	549.826	542.819	Filtered	370.244	751.039			libDIA-6xlib	P35908	P35908	KRT2	Keratin, type II cytoskeletal 2 epidermal	P35908	K22E_HUMAN	12852.6	10609.3	13773.6	230997	44125.5	163114	25527.3	19998.8	75185.8	36761.3			dirDIA	Q03135	Q03135	CAV1	Caveolin-1	Q03135	CAV1_HUMAN	4289.62	5866.33	7290.01	4783.01	7089.37
libDIA-22xlib	P42330	P42330	AKR1C3	Aldo-keto reductase family 1 member C3	P42330	AK1C3_HUMAN	967.231	Filtered	Filtered	Filtered	Filtered	Filtered	Filtered	Filtered	Filtered	Filtered			libDIA-6xlib	P35998	P35998	PSMC2	26S protease regulatory subunit 7	P35998	PRS7_HUMAN	2962.6	3087.44	2399.47	2724.03	2771.84	2952.28	2830.02	2501.09	2624.08	2046.81			dirDIA	Q04323	Q04323	UBXN1	UBX domain-containing protein 1	Q04323	UBXN1_HUMAN	2486.04	2795.17	2717.69	2893.92	2530.6
libDIA-22xlib	P42677	P42677	RPS27	40S ribosomal protein S27	P42677	RS27_HUMAN	2599.16	2244.41	1756.7	1562.11	2402.08	1018.59	909.392	3488.24	3192.76	1885.15			libDIA-6xlib	P36507	P36507	MAP2K2	Dual specificity mitogen-activated protein kinase kinase 2	P36507	MP2K2_HUMAN	Filtered	1295.79	Filtered	Filtered	Filtered	Filtered	Filtered	1076.33	1629.14	Filtered			dirDIA	Q04637	Q04637	EIF4G1	Eukaryotic translation initiation factor 4 gamma 1	Q04637	IF4G1_HUMAN	11208.2	7385.58	5965.65	7734.57	6157.44
libDIA-22xlib	P42704	P42704	LRPPRC	Leucine-rich PPR motif-containing protein, mitochondrial	P42704	LPPRC_HUMAN	3149.61	2307.58	3093.87	3870.72	2375.92	3192.89	3526	5355.38	1128.59	3369.12			libDIA-6xlib	P36542	P36542	ATP5C1	ATP synthase subunit gamma, mitochondrial	P36542	ATPG_HUMAN	1522.85	1327.31	1639.53	1332.97	2138.57	1701.02	1443.85	2713.51	2108.78	1664.88			dirDIA	Q04695	Q04695	KRT17	Keratin, type I cytoskeletal 17	Q04695	K1C17_HUMAN	265.104	957.622	784.462	255.496	114.238
libDIA-22xlib	P42765	P42765	ACAA2	3-ketoacyl-CoA thiolase, mitochondrial	P42765	THIM_HUMAN	1062.51	855.638	632.71	384.715	381.007	372.895	477.063	657.873	627.381	363.039			libDIA-6xlib	P36551	P36551	CPOX	Oxygen-dependent coproporphyrinogen-III oxidase, mitochondrial	P36551	HEM6_HUMAN	Filtered	Filtered	Filtered	1922.75	571.709	823.513	Filtered	927.03	1395.8	1089.79			dirDIA	Q04828	Q04828	AKR1C1	Aldo-keto reductase family 1 member C1	Q04828	AK1C1_HUMAN	34719.4	33188.3	26005	28217.1	24700.2
libDIA-22xlib	P42766	P42766	RPL35	60S ribosomal protein L35	P42766	RL35_HUMAN	6280.62	6490.28	6668.91	9666.96	5159.64	6821.24	4960.72	7197.75	5361.74	4838.61			libDIA-6xlib	P36578	P36578	RPL4	60S ribosomal protein L4	P36578	RL4_HUMAN	10855.5	14718.6	16102.4	14934.8	9062.89	12762.5	16179.2	16194.6	6747.09	9147.01			dirDIA	Q04917	Q04917	YWHAH	14-3-3 protein eta	Q04917	1433F_HUMAN	1310.14	3436.86	6254.83	4765.34	5973.42
libDIA-22xlib	P43034	P43034	PAFAH1B1	Platelet-activating factor acetylhydrolase IB subunit alpha	P43034	LIS1_HUMAN	1123.36	1316.94	743.035	833.161	835.423	642.92	590.159	871.294	1917.45	1044.8			libDIA-6xlib	P36871	P36871	PGM1	Phosphoglucomutase-1	P36871	PGM1_HUMAN	1582.25	1000.26	801.493	485.522	970.316	1061.35	690.698	1355.27	744.084	874.099			dirDIA	Q05639	Q05639	EEF1A2	Elongation factor 1-alpha 2	Q05639	EF1A2_HUMAN	4437.87	2432.2	1585.16	2318.55	1956.93
libDIA-22xlib	P43121	P43121	MCAM	Cell surface glycoprotein MUC18	P43121	MUC18_HUMAN	Filtered	Filtered	Filtered	383.738	667.449	1050.32	Filtered	Filtered	687.189	Filtered			libDIA-6xlib	P36873	P36873	PPP1CC	Serine/threonine-protein phosphatase PP1-gamma catalytic subunit	P36873	PP1G_HUMAN	Filtered	931.982	1197.77	Filtered	1133.72	1045.8	1873.51	Filtered	Filtered	1104.2			dirDIA	Q06210	Q06210	GFPT1	Glutamine--fructose-6-phosphate aminotransferase [isomerizing] 1	Q06210	GFPT1_HUMAN	1619.79	1585.65	1366.85	1002.73	571.013
libDIA-22xlib	P43243	P43243	MATR3	Matrin-3	P43243	MATR3_HUMAN	3825.85	3576.86	4150.01	3017.82	1751.9	4119.05	5691.58	3373.27	1001.8	4540.04			libDIA-6xlib	P36952	P36952	SERPINB5	Serpin B5	P36952	SPB5_HUMAN	1128.54	1270.9	1396.67	1219.22	1281.89	616.432	1424.52	880.025	889.219	548.452			dirDIA	Q06323	Q06323	PSME1	Proteasome activator complex subunit 1	Q06323	PSME1_HUMAN	3315.42	3464.3	5154.62	5895.56	4283.12
libDIA-22xlib	P43246	P43246	MSH2	DNA mismatch repair protein Msh2	P43246	MSH2_HUMAN	1573.7	884.656	865.974	508.101	484.548	968.893	744.951	1303.16	548.874	906.641			libDIA-6xlib	P36957	P36957	DLST	Dihydrolipoyllysine-residue succinyltransferase component of 2-oxoglutarate dehydrogenase complex, mitochondrial	P36957	ODO2_HUMAN	6701.7	12810.6	10162.6	8018.21	9738.33	10349.4	11737.9	14782	9589.3	7148.25			dirDIA	Q06830	Q06830	PRDX1	Peroxiredoxin-1	Q06830	PRDX1_HUMAN	50683.2	94863.1	62566.4	40887.2	65418.1
libDIA-22xlib	P43307	P43307	SSR1	Translocon-associated protein subunit alpha	P43307	SSRA_HUMAN	1086.9	2564.74	2582.22	2419.95	2272.45	558.258	2367.52	416.855	2641.91	1139.17			libDIA-6xlib	P37108	P37108	SRP14	Signal recognition particle 14 kDa protein	P37108	SRP14_HUMAN	2523.55	2790.06	2487.5	3333.49	2540.1	2729.82	2872.73	1958.66	3332.87	1381.37			dirDIA	Q07020	Q07020	RPL18	60S ribosomal protein L18	Q07020	RL18_HUMAN	18067.8	22045.2	28007.6	19553.6	15573.4
libDIA-22xlib	P43487	P43487	RANBP1	Ran-specific GTPase-activating protein	P43487	RANG_HUMAN	2439.77	1884.09	3690.41	4693.37	2962.35	3890.02	4312.89	1741.85	1534.9	2249.25			libDIA-6xlib	P37198	P37198	NUP62	Nuclear pore glycoprotein p62	P37198	NUP62_HUMAN	Filtered	Filtered	656.974	Filtered	Filtered	129.592	472.573	Filtered	Filtered	Filtered			dirDIA	Q07021	Q07021	C1QBP	Complement component 1 Q subcomponent-binding protein, mitochondrial	Q07021	C1QBP_HUMAN	2800.29	2969.67	6848.32	8171.52	7473.7
libDIA-22xlib	P43490	P43490	NAMPT	Nicotinamide phosphoribosyltransferase	P43490	NAMPT_HUMAN	8540.98	14312.2	9518.81	8388.49	5710.92	6265.45	8703.54	5924.6	6550.37	7793.69			libDIA-6xlib	P37235	P37235	HPCAL1	Hippocalcin-like protein 1	P37235	HPCL1_HUMAN	2763.84	2869.44	923.047	2848.63	1920.81	2699.84	2692.61	1348.23	1091.83	1968.28			dirDIA	Q07065	Q07065	CKAP4	Cytoskeleton-associated protein 4	Q07065	CKAP4_HUMAN	1911.77	2622.27	3793.04	2365.09	2378.13
libDIA-22xlib	P43686	P43686	PSMC4	26S protease regulatory subunit 6B	P43686	PRS6B_HUMAN	4260.32	1539.17	2207.29	2598.41	2379.44	2905.81	2504.01	3788.26	13032.5	2068.58			libDIA-6xlib	P37802	P37802	TAGLN2	Transgelin-2	P37802	TAGL2_HUMAN	9954.42	22748.1	19300.8	13485.9	9122.06	11488.3	11830	5479.87	16538.1	6128.53			dirDIA	Q07666	Q07666	KHDRBS1	KH domain-containing, RNA-binding, signal transduction-associated protein 1	Q07666	KHDR1_HUMAN	2251.51	1220.54	Filtered	2030.11	1152.67
libDIA-22xlib	P45880	P45880	VDAC2	Voltage-dependent anion-selective channel protein 2	P45880	VDAC2_HUMAN	3570.63	4230.5	3579.24	3743.94	4945.44	5044.17	5922.47	4722.3	2784.07	3109.55			libDIA-6xlib	P37837	P37837	TALDO1	Transaldolase	P37837	TALDO_HUMAN	2694.76	3211.7	5886.18	4298.54	5843.51	4595.3	5102	1524.08	6016.02	2768.18			dirDIA	Q07955	Q07955	SRSF1	Serine/arginine-rich splicing factor 1	Q07955	SRSF1_HUMAN	5459.55	7410.13	16650.4	18228.4	12117.1
libDIA-22xlib	P45973	P45973	CBX5	Chromobox protein homolog 5	P45973	CBX5_HUMAN	Filtered	155.016	953.904	Filtered	594.991	550.526	Filtered	Filtered	793.768	Filtered			libDIA-6xlib	P38117	P38117	ETFB	Electron transfer flavoprotein subunit beta	P38117	ETFB_HUMAN	929.933	1916.45	1875.71	1453.03	1899.68	1974.07	2105.16	4404.1	2580.27	1340.63			dirDIA	Q07960	Q07960	ARHGAP1	Rho GTPase-activating protein 1	Q07960	RHG01_HUMAN	4084.11	4267.52	2812.95	3458.65	2847.99
libDIA-22xlib	P45974	P45974	USP5	Ubiquitin carboxyl-terminal hydrolase 5	P45974	UBP5_HUMAN	2758.52	2318.84	2886.59	3045.71	3007.74	2836.36	4048.53	1963.62	2757.94	1555.06			libDIA-6xlib	P38159	P38159	RBMX	RNA-binding motif protein, X chromosome	P38159	RBMX_HUMAN	3777.54	4559.2	5642.18	3774.25	4011.1	4509.39	4116.28	5358.64	4816.86	5059.15			dirDIA	Q08211	Q08211	DHX9	ATP-dependent RNA helicase A	Q08211	DHX9_HUMAN	2602.79	2148.59	3103.92	3201.63	2904.11
libDIA-22xlib	P46013	P46013	MKI67	Antigen KI-67	P46013	KI67_HUMAN	1037.07	675.753	1669.58	1564.68	Filtered	Filtered	937.068	1960.22	1415.76	599.475			libDIA-6xlib	P38606	P38606	ATP6V1A	V-type proton ATPase catalytic subunit A	P38606	VATA_HUMAN	915.362	Filtered	Filtered	1807.97	959.342	2837.44	Filtered	2118.12	520.386	Filtered			dirDIA	Q08380	Q08380	LGALS3BP	Galectin-3-binding protein	Q08380	LG3BP_HUMAN	1543.01	1700.2	2599.57	2075.19	2588.46
libDIA-22xlib	P46060	P46060	RANGAP1	Ran GTPase-activating protein 1	P46060	RAGP1_HUMAN	1819.44	2267.89	3128.12	2531.38	2119.34	2744.26	2324.03	2158.21	1650.18	2084.88			libDIA-6xlib	P38646	P38646	HSPA9	Stress-70 protein, mitochondrial	P38646	GRP75_HUMAN	5815.17	7479.69	10040.6	8631.24	8166.78	8185.52	8838.39	3610.39	7217.16	3005.45			dirDIA	Q08554	Q08554	DSC1	Desmocollin-1	Q08554	DSC1_HUMAN	1197.33	4984.46	4298.45	700.908	1
libDIA-22xlib	P46063	P46063	RECQL	ATP-dependent DNA helicase Q1	P46063	RECQ1_HUMAN	3407.6	Filtered	4403.86	3084.34	3595.5	4401.28	3643.89	3754.2	3123.8	3234.42			libDIA-6xlib	P38919	P38919	EIF4A3	Eukaryotic initiation factor 4A-III	P38919	IF4A3_HUMAN	2238.92	3206.34	2515.47	1628.12	1980.65	2121.53	2252.09	2395.41	2472.35	2258.16			dirDIA	Q08945	Q08945	SSRP1	FACT complex subunit SSRP1	Q08945	SSRP1_HUMAN	2430.18	1744.88	2142.48	2006.53	1080.18
libDIA-22xlib	P46087	P46087	NOP2	Probable 28S rRNA (cytosine(4447)-C(5))-methyltransferase	P46087	NOP2_HUMAN	1807.91	1734.78	2747.93	2110.63	1613.33	1725.91	1650.71	3169.56	1289.1	2041.02			libDIA-6xlib	P39019	P39019	RPS19	40S ribosomal protein S19	P39019	RS19_HUMAN	10120.1	14088.5	25542.4	16083.3	9150.11	22942.3	11632.7	10776.7	11703.8	10356.8			dirDIA	Q08J23	Q08J23	NSUN2	tRNA (cytosine(34)-C(5))-methyltransferase	Q08J23	NSUN2_HUMAN	1693.13	1396.63	1070.08	1180.06	1287.53
libDIA-22xlib	P46379	P46379	BAG6	Large proline-rich protein BAG6	P46379	BAG6_HUMAN	2049.79	1634.71	Filtered	1633.18	987.781	1286.43	1324.64	1507.3	841.771	1095.08			libDIA-6xlib	P39023	P39023	RPL3	60S ribosomal protein L3	P39023	RL3_HUMAN	6840.78	7261.27	7121.77	7226.48	4836.42	5108.58	5991.68	5653.36	5576.82	6510.9			dirDIA	Q09028	Q09028	RBBP4	Histone-binding protein RBBP4	Q09028	RBBP4_HUMAN	1143.44	1652.01	3048.17	1746.98	1839.53
libDIA-22xlib	P46734	P46734	MAP2K3	Dual specificity mitogen-activated protein kinase kinase 3	P46734	MP2K3_HUMAN	2826.23	3004	2293.1	2138.03	1515.01	3929.18	2062.63	2521.18	1903.43	2684.32			libDIA-6xlib	P39656	P39656	DDOST	Dolichyl-diphosphooligosaccharide--protein glycosyltransferase 48 kDa subunit	P39656	OST48_HUMAN	3405.27	3329.11	4579.83	3582.23	3490.8	4234.24	4074.47	6523.01	3550.68	2790.82			dirDIA	Q09666	Q09666	AHNAK	Neuroblast differentiation-associated protein AHNAK	Q09666	AHNK_HUMAN	20701	27521.9	39122.1	24566.7	36919.7
libDIA-22xlib	P46776	P46776	RPL27A	60S ribosomal protein L27a	P46776	RL27A_HUMAN	25958	37051.7	80402.2	41139.8	34603	32426.8	42083.4	25268.8	19763.1	15397.2			libDIA-6xlib	P39687	P39687	ANP32A	Acidic leucine-rich nuclear phosphoprotein 32 family member A	P39687	AN32A_HUMAN	2219.02	4403.46	7051.89	6211.74	6076.11	6180.43	6494.4	2935.29	4853.14	3894.25			dirDIA	Q12792	Q12792	TWF1	Twinfilin-1	Q12792	TWF1_HUMAN	2095.13	962.549	Filtered	1363.67	515.931
libDIA-22xlib	P46777	P46777	RPL5	60S ribosomal protein L5	P46777	RL5_HUMAN	4109.11	3633.71	2308.32	1458.64	1927.7	1373.14	1493.66	1364.64	2833.71	2104.4			libDIA-6xlib	P39748	P39748	FEN1	Flap endonuclease 1	P39748	FEN1_HUMAN	15805.2	34804.1	17028.6	17623.9	16438.8	20037.3	10291.1	11609.2	29010.9	10553.1			dirDIA	Q12874	Q12874	SF3A3	Splicing factor 3A subunit 3	Q12874	SF3A3_HUMAN	878.843	646.643	590.496	1192.97	443.506
libDIA-22xlib	P46778	P46778	RPL21	60S ribosomal protein L21	P46778	RL21_HUMAN	Filtered	592.259	Filtered	Filtered	Filtered	Filtered	Filtered	Filtered	Filtered	Filtered			libDIA-6xlib	P40121	P40121	CAPG	Macrophage-capping protein	P40121	CAPG_HUMAN	1643.48	1648.29	1084.83	1142.86	802.188	1400.24	1273.71	750.988	484.511	798.713			dirDIA	Q12905	Q12905	ILF2	Interleukin enhancer-binding factor 2	Q12905	ILF2_HUMAN	2067.05	1842.85	1558.65	1549.19	1464.05
libDIA-22xlib	P46779	P46779	RPL28	60S ribosomal protein L28	P46779	RL28_HUMAN	Filtered	Filtered	Filtered	Filtered	760.369	Filtered	Filtered	2329.88	1620.76	Filtered			libDIA-6xlib	P40227	P40227	CCT6A	T-complex protein 1 subunit zeta	P40227	TCPZ_HUMAN	3931.85	5056.99	6070.76	5290.27	5704.88	4462.82	4775.4	5383.56	3773.91	5772.4			dirDIA	Q12906	Q12906	ILF3	Interleukin enhancer-binding factor 3	Q12906	ILF3_HUMAN	2376.72	2589.28	3585.86	2407	2209.8
libDIA-22xlib	P46781	P46781	RPS9	40S ribosomal protein S9	P46781	RS9_HUMAN	30084.8	35426.2	29479.8	22534	18162.8	25860.4	24946.3	32495.1	16527.5	25280.5			libDIA-6xlib	P40429	P40429	RPL13A	60S ribosomal protein L13a	P40429	RL13A_HUMAN	15020.5	14665.4	24810.6	20393.1	8933.33	21032.4	21901.7	22037.4	15446.9	12795.8			dirDIA	Q12931	Q12931	TRAP1	Heat shock protein 75 kDa, mitochondrial	Q12931	TRAP1_HUMAN	1755.93	2249.48	2584.45	2861.27	1796.74
libDIA-22xlib	P46782	P46782	RPS5	40S ribosomal protein S5	P46782	RS5_HUMAN	14287.6	3430.76	1406.97	1400.4	3886.99	838.463	545.575	5363.35	10655.7	4963.01			libDIA-6xlib	P40616	P40616	ARL1	ADP-ribosylation factor-like protein 1	P40616	ARL1_HUMAN	2275.01	1735.14	1518.3	1512.04	1527.23	2177.28	2325.66	1836.29	1961.15	1007.99			dirDIA	Q12965	Q12965	MYO1E	Unconventional myosin-Ie	Q12965	MYO1E_HUMAN	2060.01	2246.02	2296.81	2072.14	1418.38
libDIA-22xlib	P46783	P46783	RPS10	40S ribosomal protein S10	P46783	RS10_HUMAN	37556.5	28390.7	37749	22983.8	22227.6	29395.2	28506.6	26607.8	11603.6	16108.8			libDIA-6xlib	P40925	P40925	MDH1	Malate dehydrogenase, cytoplasmic	P40925	MDHC_HUMAN	2339.84	1447.39	4906.41	4195.63	4401.01	3491.09	4313.25	2474.42	2870.36	3015.61			dirDIA	Q13045	Q13045	FLII	Protein flightless-1 homolog	Q13045	FLII_HUMAN	3873.64	4046.88	2298.25	2229.67	1742.43
libDIA-22xlib	P46821	P46821	MAP1B	Microtubule-associated protein 1B	P46821	MAP1B_HUMAN	5628.19	5423.24	5339.63	5456.29	2767.64	4274.48	7033.01	5794.44	3463.39	3839.61			libDIA-6xlib	P40926	P40926	MDH2	Malate dehydrogenase, mitochondrial	P40926	MDHM_HUMAN	5607.38	5451.74	6608.97	5196.45	6718.68	5078.55	6782.35	14558	5189.08	9074.99			dirDIA	Q13151	Q13151	HNRNPA0	Heterogeneous nuclear ribonucleoprotein A0	Q13151	ROA0_HUMAN	247.579	1	Filtered	116.249	122.251
libDIA-22xlib	P46926	P46926	GNPDA1	Glucosamine-6-phosphate isomerase 1	P46926	GNPI1_HUMAN	873.023	Filtered	Filtered	Filtered	1173.32	Filtered	1580.1	1006.66	Filtered	1126.32			libDIA-6xlib	P40939	P40939	HADHA	Trifunctional enzyme subunit alpha, mitochondrial	P40939	ECHA_HUMAN	1129.53	16384.6	732.282	603.834	666.683	566.036	895.638	1095.58	1297.99	864.239			dirDIA	Q13177	Q13177	PAK2	Serine/threonine-protein kinase PAK 2	Q13177	PAK2_HUMAN	2284.41	3118.21	2122.08	2220.08	2081.7
libDIA-22xlib	P46940	P46940	IQGAP1	Ras GTPase-activating-like protein IQGAP1	P46940	IQGA1_HUMAN	12313.4	11173.1	9884.36	9813.53	7471.06	11265.3	10083.5	12301.8	7162.3	12008.5			libDIA-6xlib	P41091	P41091	EIF2S3	Eukaryotic translation initiation factor 2 subunit 3	P41091	IF2G_HUMAN	2595.39	2620.38	1424.09	1273.19	1693.46	1447.03	1270.55	2198.29	2441.51	2589.19			dirDIA	Q13185	Q13185	CBX3	Chromobox protein homolog 3	Q13185	CBX3_HUMAN	1026.81	1979.95	4070.1	2469.4	2397.79
libDIA-22xlib	P46977	P46977	STT3A	Dolichyl-diphosphooligosaccharide--protein glycosyltransferase subunit STT3A	P46977	STT3A_HUMAN	301.516	Filtered	639.322	Filtered	535.052	224.54	651.485	728.364	634.291	Filtered			libDIA-6xlib	P41250	P41250	GARS	Glycine--tRNA ligase	P41250	SYG_HUMAN	1158.13	1433.02	2130.01	1381.29	1541.25	1523.57	1677.35	1541.83	1598.98	1536.05			dirDIA	Q13200	Q13200	PSMD2	26S proteasome non-ATPase regulatory subunit 2	Q13200	PSMD2_HUMAN	3305.04	2084.48	2778.35	2577.19	2488.69
libDIA-22xlib	P47756	P47756	CAPZB	F-actin-capping protein subunit beta	P47756	CAPZB_HUMAN	2382.86	4116.84	4344.09	3809.41	2720.65	3765.53	4628.94	1718.73	2459.75	1694.61			libDIA-6xlib	P41252	P41252	IARS	Isoleucine--tRNA ligase, cytoplasmic	P41252	SYIC_HUMAN	4456.34	3888.95	3171.74	3189.34	2325.76	3802.98	4166.89	4833.39	2841.92	2991.53			dirDIA	Q13242	Q13242	SRSF9	Serine/arginine-rich splicing factor 9	Q13242	SRSF9_HUMAN	2009.93	3023.15	5035.05	6827.85	4174.04
libDIA-22xlib	P47895	P47895	ALDH1A3	Aldehyde dehydrogenase family 1 member A3	P47895	AL1A3_HUMAN	2044.63	2107.69	2598.37	1566.95	1874.55	2438.03	2055.38	3441.93	1363.71	2112.66			libDIA-6xlib	P41743	P41743	PRKCI	Protein kinase C iota type	P41743	KPCI_HUMAN	Filtered	Filtered	623.087	Filtered	873.819	848.739	Filtered	871.178	Filtered	595.686			dirDIA	Q13247	Q13247	SRSF6	Serine/arginine-rich splicing factor 6	Q13247	SRSF6_HUMAN	5942.04	6151.06	10502.3	7821.33	8037.49
libDIA-22xlib	P47897	P47897	QARS	Glutamine--tRNA ligase	P47897	SYQ_HUMAN	2454.83	1679.86	1612.5	1746.34	866.083	2405.85	2072.87	2713.43	1219.28	2165.19			libDIA-6xlib	P42126	P42126	ECI1	Enoyl-CoA delta isomerase 1, mitochondrial	P42126	ECI1_HUMAN	135.446	762.987	536.529	506.606	507.216	954.198	373.613	594.103	985.995	1269.42			dirDIA	Q13283	Q13283	G3BP1	Ras GTPase-activating protein-binding protein 1	Q13283	G3BP1_HUMAN	4588.89	2770.52	3122.78	3454.96	3249.35
libDIA-22xlib	P47914	P47914	RPL29	60S ribosomal protein L29	P47914	RL29_HUMAN	1066.13	Filtered	Filtered	Filtered	782.72	Filtered	Filtered	1098.87	4218.06	Filtered			libDIA-6xlib	P42167	P42167	TMPO	Lamina-associated polypeptide 2, isoforms beta/gamma	P42167	LAP2B_HUMAN	1811.45	2385.84	3485.36	2937.13	2260.87	2737.24	2122.61	1626.73	22917.6	18638.6			dirDIA	Q13310	Q13310	PABPC4	Polyadenylate-binding protein 4	Q13310	PABP4_HUMAN	6759.56	6204.67	4696.46	4419.97	3073.77
libDIA-22xlib	P47985	P47985	UQCRFS1	Cytochrome b-c1 complex subunit Rieske, mitochondrial	P47985	UCRI_HUMAN	860.473	2899.94	4968.76	2377.63	1990.54	1626.91	3273.08	1522.81	4638.58	1217.28			libDIA-6xlib	P42224	P42224	STAT1	Signal transducer and activator of transcription 1-alpha/beta	P42224	STAT1_HUMAN	Filtered	1298.93	Filtered	949.029	656.547	Filtered	909.729	Filtered	Filtered	1054.33			dirDIA	Q13404;Q15819	Q13404;Q15819	UBE2V1;UBE2V2	Ubiquitin-conjugating enzyme E2 variant 1;Ubiquitin-conjugating enzyme E2 variant 2	Q13404;Q15819	UB2V1_HUMAN;UB2V2_HUMAN	663.775	1777.14	2616.05	2001.74	3182.42
libDIA-22xlib	P48047	P48047	ATP5O	ATP synthase subunit O, mitochondrial	P48047	ATPO_HUMAN	875.89	1183.82	1246.13	878.086	1198.34	1569.62	1545.29	2227.02	1510.93	1640.19			libDIA-6xlib	P42285	P42285	SKIV2L2	Superkiller viralicidic activity 2-like 2	P42285	SK2L2_HUMAN	865.533	Filtered	883.562	854.891	Filtered	526.193	Filtered	Filtered	Filtered	Filtered			dirDIA	Q13409	Q13409	DYNC1I2	Cytoplasmic dynein 1 intermediate chain 2	Q13409	DC1I2_HUMAN	1278.01	2045.22	3493.31	2662.35	2301.61
libDIA-22xlib	P48163	P48163	ME1	NADP-dependent malic enzyme	P48163	MAOX_HUMAN	Filtered	293.683	Filtered	730.684	735.141	691.439	880.751	1404.3	1357.44	670.843			libDIA-6xlib	P42677	P42677	RPS27	40S ribosomal protein S27	P42677	RS27_HUMAN	2741.19	2613.45	1938.85	1733.06	2837.24	1051.97	978.667	3931.25	4192.54	2075.85			dirDIA	Q13428	Q13428	TCOF1	Treacle protein	Q13428	TCOF_HUMAN	2183.16	2841.24	4231.62	2269.37	3392.33
libDIA-22xlib	P48444	P48444	ARCN1	Coatomer subunit delta	P48444	COPD_HUMAN	1404.87	1523.56	1043.38	1634.32	936.392	1165.4	1558.24	1867.61	1296.71	1526.29			libDIA-6xlib	P42704	P42704	LRPPRC	Leucine-rich PPR motif-containing protein, mitochondrial	P42704	LPPRC_HUMAN	3026.51	2316.42	3024.53	3638.62	2468.64	3054.84	3229.47	5163.96	1274.8	3255.33			dirDIA	Q13435	Q13435	SF3B2	Splicing factor 3B subunit 2	Q13435	SF3B2_HUMAN	2339.89	1989.12	4745.04	4428.48	3752.69
libDIA-22xlib	P48507	P48507	GCLM	Glutamate--cysteine ligase regulatory subunit	P48507	GSH0_HUMAN	1992.89	3361.03	4713.16	3265.88	3120.01	2626.23	3408.07	1455.73	2935.94	1258.27			libDIA-6xlib	P42766	P42766	RPL35	60S ribosomal protein L35	P42766	RL35_HUMAN	3165.35	1494.9	1191.31	4064.85	2365.62	2831.12	2323.02	2828.83	4738.71	2062.58			dirDIA	Q13442	Q13442	PDAP1	28 kDa heat- and acid-stable phosphoprotein	Q13442	HAP28_HUMAN	13249.7	12771.7	13110.4	28093.9	9449.13
libDIA-22xlib	P48556	P48556	PSMD8	26S proteasome non-ATPase regulatory subunit 8	P48556	PSMD8_HUMAN	1805.3	1790.93	1751.39	2303.86	1763.61	1902.12	1922.86	2199.42	1595.87	1522.4			libDIA-6xlib	P42771	P42771	CDKN2A	Cyclin-dependent kinase inhibitor 2A	P42771	CDN2A_HUMAN	Filtered	Filtered	Filtered	Filtered	102.928	236.549	330.994	Filtered	Filtered	Filtered			dirDIA	Q13573	Q13573	SNW1	SNW domain-containing protein 1	Q13573	SNW1_HUMAN	1941.91	1895.33	2257.91	2282.86	1844.14
libDIA-22xlib	P48637	P48637	GSS	Glutathione synthetase	P48637	GSHB_HUMAN	2131.16	3420.09	3000.52	2584.15	3024.29	2994.57	3007.53	2496.39	3230.92	2322.29			libDIA-6xlib	P43034	P43034	PAFAH1B1	Platelet-activating factor acetylhydrolase IB subunit alpha	P43034	LIS1_HUMAN	1066.04	1256.53	671.732	770.089	844.994	683.362	577.68	784.357	2122.01	936.237			dirDIA	Q13618	Q13618	CUL3	Cullin-3	Q13618	CUL3_HUMAN	703.2	783.058	497.6	432.006	249.663
libDIA-22xlib	P48643	P48643	CCT5	T-complex protein 1 subunit epsilon	P48643	TCPE_HUMAN	4181.51	6044.8	5546.04	6214.36	4465.03	5507.89	5602.49	4834.14	4094.37	5886.36			libDIA-6xlib	P43121	P43121	MCAM	Cell surface glycoprotein MUC18	P43121	MUC18_HUMAN	Filtered	Filtered	726.236	Filtered	741.024	796.723	Filtered	Filtered	676.899	Filtered			dirDIA	Q13813	Q13813	SPTAN1	Spectrin alpha chain, non-erythrocytic 1	Q13813	SPTN1_HUMAN	3732.13	3235.81	3898.67	3235.4	4231.42
libDIA-22xlib	P48735	P48735	IDH2	Isocitrate dehydrogenase [NADP], mitochondrial	P48735	IDHP_HUMAN	Filtered	Filtered	1220.63	479.635	916.613	1692.81	1181.64	Filtered	Filtered	Filtered			libDIA-6xlib	P43243	P43243	MATR3	Matrin-3	P43243	MATR3_HUMAN	3611.37	1941.02	3480.01	3021.19	1797.18	3942.74	3240.58	3878.86	836.903	4530.4			dirDIA	Q13838	Q13838	DDX39B	Spliceosome RNA helicase DDX39B	Q13838	DX39B_HUMAN	2421.58	1542.88	915.678	1553.3	1534.34
libDIA-22xlib	P48739	P48739	PITPNB	Phosphatidylinositol transfer protein beta isoform	P48739	PIPNB_HUMAN	634.341	908.733	Filtered	681.117	729.149	660.93	827.43	658.815	1687.69	1053.76			libDIA-6xlib	P43246	P43246	MSH2	DNA mismatch repair protein Msh2	P43246	MSH2_HUMAN	1491.86	1366.57	1448.79	1112.25	877.258	1124	995.162	1072.55	769.688	1273.55			dirDIA	Q14019	Q14019	COTL1	Coactosin-like protein	Q14019	COTL1_HUMAN	4103.66	6646.14	8425.75	7325.78	8234.16
libDIA-22xlib	P49189	P49189	ALDH9A1	4-trimethylaminobutyraldehyde dehydrogenase	P49189	AL9A1_HUMAN	1270.26	Filtered	1538.79	670.164	730.618	799.965	1140.9	592.368	1016.64	464.792			libDIA-6xlib	P43307	P43307	SSR1	Translocon-associated protein subunit alpha	P43307	SSRA_HUMAN	1026.2	1935.17	1546.99	1303.37	2422.48	2306.06	2314.01	409.239	3092.24	1109.47			dirDIA	Q14103	Q14103	HNRNPD	Heterogeneous nuclear ribonucleoprotein D0	Q14103	HNRPD_HUMAN	23943.6	25972.8	29627.6	30553.8	19238.2
libDIA-22xlib	P49207	P49207	RPL34	60S ribosomal protein L34	P49207	RL34_HUMAN	7962.46	4284.92	14277.9	10925.7	4696.44	7831.55	3845.1	9623.57	3933.93	4802.68			libDIA-6xlib	P43487	P43487	RANBP1	Ran-specific GTPase-activating protein	P43487	RANG_HUMAN	1749.46	1484.72	2768.61	3634.02	2477.08	3010.04	3501.34	1374.28	1536.22	1765.39			dirDIA	Q14152	Q14152	EIF3A	Eukaryotic translation initiation factor 3 subunit A	Q14152	EIF3A_HUMAN	4212.6	4215.12	2616.37	2824.25	1726.91
libDIA-22xlib	P49257	P49257	LMAN1	Protein ERGIC-53	P49257	LMAN1_HUMAN	141.841	128.383	470.136	94.2235	704.492	628.254	492.048	751.445	1220.05	Filtered			libDIA-6xlib	P43490	P43490	NAMPT	Nicotinamide phosphoribosyltransferase	P43490	NAMPT_HUMAN	8100.39	14363.2	9377.01	8576.38	6131.26	6038.51	8409.1	5736.59	7821.56	7824.65			dirDIA	Q14157	Q14157	UBAP2L	Ubiquitin-associated protein 2-like	Q14157	UBP2L_HUMAN	779.241	460.97	532.997	738.012	747.241
libDIA-22xlib	P49321	P49321	NASP	Nuclear autoantigenic sperm protein	P49321	NASP_HUMAN	1946.2	2428	3294.62	2137.07	3417.65	3165.84	2073.1	994.019	3029.54	1798.38			libDIA-6xlib	P43686	P43686	PSMC4	26S protease regulatory subunit 6B	P43686	PRS6B_HUMAN	1415.57	4455.53	4000.74	2522.18	2651.12	3066.69	2548.51	3866.54	953.329	2883.81			dirDIA	Q14166	Q14166	TTLL12	Tubulin--tyrosine ligase-like protein 12	Q14166	TTL12_HUMAN	1956.47	1848.89	3127.46	2783.96	2102.06
libDIA-22xlib	P49327	P49327	FASN	Fatty acid synthase	P49327	FAS_HUMAN	8435.47	7394.74	6702.1	6966.18	5947.38	8624.17	8063.33	13455.4	5530.86	9486.24			libDIA-6xlib	P45880	P45880	VDAC2	Voltage-dependent anion-selective channel protein 2	P45880	VDAC2_HUMAN	3190.22	4131.44	4100.54	3150.83	5866.49	4261.17	4390.45	3117.3	4396.22	3006.62			dirDIA	Q14204	Q14204	DYNC1H1	Cytoplasmic dynein 1 heavy chain 1	Q14204	DYHC1_HUMAN	28274.5	23701.1	21146.5	23296.9	14560.2
libDIA-22xlib	P49368	P49368	CCT3	T-complex protein 1 subunit gamma	P49368	TCPG_HUMAN	7056.52	5809.36	6442.79	7193.78	5323.31	6000.97	7006.21	8320.13	3495.46	5905.17			libDIA-6xlib	P45973	P45973	CBX5	Chromobox protein homolog 5	P45973	CBX5_HUMAN	Filtered	Filtered	Filtered	Filtered	820.422	Filtered	Filtered	Filtered	920.462	Filtered			dirDIA	Q14247	Q14247	CTTN	Src substrate cortactin	Q14247	SRC8_HUMAN	4063.11	4604.84	6288.71	6093.72	7454.16
libDIA-22xlib	P49406	P49406	MRPL19	39S ribosomal protein L19, mitochondrial	P49406	RM19_HUMAN	608.71	Filtered	524.655	575.258	486.376	1033.8	Filtered	Filtered	Filtered	746.602			libDIA-6xlib	P45974	P45974	USP5	Ubiquitin carboxyl-terminal hydrolase 5	P45974	UBP5_HUMAN	2128.77	2055.43	2526.83	2733.65	2657.78	2375.12	3276.39	1921.83	3244.12	1232.43			dirDIA	Q14258	Q14258	TRIM25	E3 ubiquitin/ISG15 ligase TRIM25	Q14258	TRI25_HUMAN	2371.76	1700.33	1307.24	944.617	1149.61
libDIA-22xlib	P49411	P49411	TUFM	Elongation factor Tu, mitochondrial	P49411	EFTU_HUMAN	11227.7	11284.9	11873.1	11645.5	9891.3	13722.7	12604.8	20418.4	6774.95	9596.15			libDIA-6xlib	P46013	P46013	MKI67	Antigen KI-67	P46013	KI67_HUMAN	Filtered	Filtered	1573.33	1757	Filtered	Filtered	845.942	2351.48	Filtered	716.194			dirDIA	Q14315	Q14315	FLNC	Filamin-C	Q14315	FLNC_HUMAN	2396.44	2585.68	2598.87	2399.72	3641.64
libDIA-22xlib	P49419	P49419	ALDH7A1	Alpha-aminoadipic semialdehyde dehydrogenase	P49419	AL7A1_HUMAN	Filtered	857.883	740.509	Filtered	515.991	Filtered	536.592	648.779	Filtered	2016.13			libDIA-6xlib	P46060	P46060	RANGAP1	Ran GTPase-activating protein 1	P46060	RAGP1_HUMAN	2146.74	2759.36	3347.68	1816.65	2748.2	3145.98	2618.83	2546.33	2143.38	2478.96			dirDIA	Q14320;Q9Y247	Q14320;Q9Y247	FAM50A;FAM50B	Protein FAM50A;Protein FAM50B	Q14320;Q9Y247	FA50A_HUMAN;FA50B_HUMAN	3041.1	2493.67	2005.83	2691.73	1690.99
libDIA-22xlib	P49585;Q9Y5K3	P49585;Q9Y5K3	PCYT1A;PCYT1B	Choline-phosphate cytidylyltransferase A;Choline-phosphate cytidylyltransferase B	P49585;Q9Y5K3	PCY1A_HUMAN;PCY1B_HUMAN	3829.89	2726.15	1837.6	1772.12	3283.03	2333.56	2759.43	2819.46	2036.3	2180.12			libDIA-6xlib	P46063	P46063	RECQL	ATP-dependent DNA helicase Q1	P46063	RECQ1_HUMAN	2332.53	Filtered	3222.96	2392.87	2111.1	3428.57	2533.41	2038.58	2322.76	2345.55			dirDIA	Q14444	Q14444	CAPRIN1	Caprin-1	Q14444	CAPR1_HUMAN	2182.13	1656.76	1868.5	1542.97	2003.82
libDIA-22xlib	P49588	P49588	AARS	Alanine--tRNA ligase, cytoplasmic	P49588	SYAC_HUMAN	1112.89	1599.65	1095.07	1044.83	994.056	1629.05	1536.62	1469.21	1002.06	959.231			libDIA-6xlib	P46087	P46087	NOP2	Probable 28S rRNA (cytosine(4447)-C(5))-methyltransferase	P46087	NOP2_HUMAN	1150.05	1156.7	1988.94	2198.7	1190.77	1115.37	1090.63	2221.22	1384.75	1452.33			dirDIA	Q14498	Q14498	RBM39	RNA-binding protein 39	Q14498	RBM39_HUMAN	2252.84	2299.5	2873.24	2360.82	1944.86
libDIA-22xlib	P49589	P49589	CARS	Cysteine--tRNA ligase, cytoplasmic	P49589	SYCC_HUMAN	Filtered	1056.67	Filtered	568.385	Filtered	467.075	Filtered	Filtered	712.66	Filtered			libDIA-6xlib	P46109	P46109	CRKL	Crk-like protein	P46109	CRKL_HUMAN	Filtered	Filtered	Filtered	295.538	Filtered	Filtered	Filtered	656.112	Filtered	Filtered			dirDIA	Q14566	Q14566	MCM6	DNA replication licensing factor MCM6	Q14566	MCM6_HUMAN	2568.1	1996.42	2047.12	2627.51	1900.52
libDIA-22xlib	P49721	P49721	PSMB2	Proteasome subunit beta type-2	P49721	PSB2_HUMAN	344.677	Filtered	Filtered	1113.25	1020.46	849.08	516.267	932.742	Filtered	1411.94			libDIA-6xlib	P46379	P46379	BAG6	Large proline-rich protein BAG6	P46379	BAG6_HUMAN	1934.9	1837.63	1378.26	1655.72	934.239	1231	1347.11	2115.78	967.873	862.482			dirDIA	Q14697	Q14697	GANAB	Neutral alpha-glucosidase AB	Q14697	GANAB_HUMAN	5972.42	4748.38	7820.02	6140.15	7077.14
libDIA-22xlib	P49736	P49736	MCM2	DNA replication licensing factor MCM2	P49736	MCM2_HUMAN	1679.49	1971.61	1958.46	1998.53	1400.12	1723.56	1530.93	1582.86	2347.02	1906.42			libDIA-6xlib	P46459	P46459	NSF	Vesicle-fusing ATPase	P46459	NSF_HUMAN	1409.84	1945.11	1270.3	1814.1	1430	1550.13	1327.31	1738.48	1167.78	1053.27			dirDIA	Q14764	Q14764	MVP	Major vault protein	Q14764	MVP_HUMAN	2001.8	2064.46	1778.87	1743.9	1644.88
libDIA-22xlib	P49748	P49748	ACADVL	Very long-chain specific acyl-CoA dehydrogenase, mitochondrial	P49748	ACADV_HUMAN	1117.11	1596.72	1374.31	955.553	883.417	2685.3	1560.24	3338.34	851.506	1153.22			libDIA-6xlib	P46734	P46734	MAP2K3	Dual specificity mitogen-activated protein kinase kinase 3	P46734	MP2K3_HUMAN	1028.64	1480.33	Filtered	Filtered	Filtered	Filtered	Filtered	Filtered	1000.32	1455.1			dirDIA	Q14847	Q14847	LASP1	LIM and SH3 domain protein 1	Q14847	LASP1_HUMAN	1365.89	3103.08	6867.82	8645.8	7173.77
libDIA-22xlib	P49755	P49755	TMED10	Transmembrane emp24 domain-containing protein 10	P49755	TMEDA_HUMAN	2628.69	2754.07	2198.8	2055.61	2806.1	2647.8	2451.1	3156.45	1766.71	1650.18			libDIA-6xlib	P46776	P46776	RPL27A	60S ribosomal protein L27a	P46776	RL27A_HUMAN	24502.4	36993.9	78127.2	41185	18396.3	31012.1	80491.2	24810.2	22721.2	15330.9			dirDIA	Q14914	Q14914	PTGR1	Prostaglandin reductase 1	Q14914	PTGR1_HUMAN	3244.05	5888.47	2724.85	2305.68	3847.45
libDIA-22xlib	P49773	P49773	HINT1	Histidine triad nucleotide-binding protein 1	P49773	HINT1_HUMAN	736.524	993.07	1065.38	1749.87	2956.49	551.651	358.546	1192.28	3009.95	1520.99			libDIA-6xlib	P46777	P46777	RPL5	60S ribosomal protein L5	P46777	RL5_HUMAN	3181.87	4961.83	2870.57	1491.82	1537.88	1348.92	1795.34	1235.42	2342.49	1974.53			dirDIA	Q14974	Q14974	KPNB1	Importin subunit beta-1	Q14974	IMB1_HUMAN	1572.12	828.912	1087.64	583.227	947.268
libDIA-22xlib	P49790	P49790	NUP153	Nuclear pore complex protein Nup153	P49790	NU153_HUMAN	Filtered	Filtered	864.16	Filtered	658.526	532.987	1374.41	1151.57	Filtered	Filtered			libDIA-6xlib	P46778	P46778	RPL21	60S ribosomal protein L21	P46778	RL21_HUMAN	Filtered	555.084	Filtered	Filtered	Filtered	Filtered	Filtered	Filtered	Filtered	Filtered			dirDIA	Q14CN4	Q14CN4	KRT72	Keratin, type II cytoskeletal 72	Q14CN4	K2C72_HUMAN	1	445.688	157.896	2666.56	651.185
libDIA-22xlib	P49915	P49915	GMPS	GMP synthase [glutamine-hydrolyzing]	P49915	GUAA_HUMAN	2982.05	2834.18	2056.43	2481.93	2084.83	4299.74	3489.55	4068.81	1477.57	2985.57			libDIA-6xlib	P46779	P46779	RPL28	60S ribosomal protein L28	P46779	RL28_HUMAN	Filtered	Filtered	Filtered	Filtered	398.69	Filtered	Filtered	Filtered	986.153	Filtered			dirDIA	Q15003	Q15003	NCAPH	Condensin complex subunit 2	Q15003	CND2_HUMAN	289.639	787.3	1384.76	1270.05	579.633
libDIA-22xlib	P50213	P50213	IDH3A	Isocitrate dehydrogenase [NAD] subunit alpha, mitochondrial	P50213	IDH3A_HUMAN	669.095	686.867	724.903	690.251	553.743	974.719	723.329	639.174	1977.18	257.259			libDIA-6xlib	P46781	P46781	RPS9	40S ribosomal protein S9	P46781	RS9_HUMAN	14107.5	14698.1	17072.6	13757.8	11305.2	14602.7	14358.5	17479.5	11682.3	14701.4			dirDIA	Q15029	Q15029	EFTUD2	116 kDa U5 small nuclear ribonucleoprotein component	Q15029	U5S1_HUMAN	924.105	1406.98	1220.38	747.103	744.41
libDIA-22xlib	P50238	P50238	CRIP1	Cysteine-rich protein 1	P50238	CRIP1_HUMAN	Filtered	Filtered	Filtered	Filtered	906.327	Filtered	Filtered	Filtered	2399.65	Filtered			libDIA-6xlib	P46782	P46782	RPS5	40S ribosomal protein S5	P46782	RS5_HUMAN	13493.7	3422.94	1367.26	1402.1	4271.88	830.796	529.864	5260.22	12250.7	4952.44			dirDIA	Q15046	Q15046	KARS	Lysine--tRNA ligase	Q15046	SYK_HUMAN	794.174	1081.33	787.195	1109.57	824.824
libDIA-22xlib	P50395	P50395	GDI2	Rab GDP dissociation inhibitor beta	P50395	GDIB_HUMAN	5838.73	6940.65	7109.39	5927.94	6576.96	6390.7	6385.62	6930.81	4612.31	5794.99			libDIA-6xlib	P46783	P46783	RPS10	40S ribosomal protein S10	P46783	RS10_HUMAN	41372.8	42314.1	36890.9	23928.1	23623.5	30635.7	30151.1	38784.5	36320.7	18452.1			dirDIA	Q15056	Q15056	EIF4H	Eukaryotic translation initiation factor 4H	Q15056	IF4H_HUMAN	21560.4	18033	17609.1	22630.4	8898.97
libDIA-22xlib	P50402	P50402	EMD	Emerin	P50402	EMD_HUMAN	Filtered	Filtered	Filtered	532.165	847.746	681.214	Filtered	Filtered	721.3	563.488			libDIA-6xlib	P46821	P46821	MAP1B	Microtubule-associated protein 1B	P46821	MAP1B_HUMAN	4633.25	4663.53	4485.52	4544.41	3117.09	3517.76	5629.57	4711.98	2960.56	3406.87			dirDIA	Q15084	Q15084	PDIA6	Protein disulfide-isomerase A6	Q15084	PDIA6_HUMAN	3598.29	3907.38	6180.59	4888.99	3689.94
libDIA-22xlib	P50452	P50452	SERPINB8	Serpin B8	P50452	SPB8_HUMAN	Filtered	342.95	453.686	Filtered	584.294	Filtered	483.558	Filtered	Filtered	664.768			libDIA-6xlib	P46926	P46926	GNPDA1	Glucosamine-6-phosphate isomerase 1	P46926	GNPI1_HUMAN	650.149	811.274	1286.71	Filtered	904.909	797.942	Filtered	946.688	1150.72	586.518			dirDIA	Q15121	Q15121	PEA15	Astrocytic phosphoprotein PEA-15	Q15121	PEA15_HUMAN	115.253	1	Filtered	825.675	1144.88
libDIA-22xlib	P50454	P50454	SERPINH1	Serpin H1	P50454	SERPH_HUMAN	4282.26	6070.17	7656.05	5199.16	7288.27	4553.72	4157.66	8036.49	6936.3	3406.16			libDIA-6xlib	P46940	P46940	IQGAP1	Ras GTPase-activating-like protein IQGAP1	P46940	IQGA1_HUMAN	11445.1	10998.6	9462.54	9791.5	7783.05	10759.4	9689.72	12084.4	8203.49	11691.5			dirDIA	Q15149	Q15149	PLEC	Plectin	Q15149	PLEC_HUMAN	7730.84	8647.28	12807.7	10165.9	7913.26
libDIA-22xlib	P50479	P50479	PDLIM4	PDZ and LIM domain protein 4	P50479	PDLI4_HUMAN	2636.76	2779.17	2115.03	2579.52	1886.47	1800.29	2970.82	2799.05	3401.22	2369.56			libDIA-6xlib	P46977	P46977	STT3A	Dolichyl-diphosphooligosaccharide--protein glycosyltransferase subunit STT3A	P46977	STT3A_HUMAN	284.622	436.544	Filtered	Filtered	362.33	Filtered	566.934	715.24	545.107	Filtered			dirDIA	Q15181	Q15181	PPA1	Inorganic pyrophosphatase	Q15181	IPYR_HUMAN	6407.81	9071.71	5748.61	6149.72	5806.21
libDIA-22xlib	P50502	P50502	ST13	Hsc70-interacting protein	P50502	F10A1_HUMAN	4949.51	6828.15	4649.88	6018.25	3562.75	5317.39	5279.6	2443.4	3751.82	2110.74			libDIA-6xlib	P47756	P47756	CAPZB	F-actin-capping protein subunit beta	P47756	CAPZB_HUMAN	2187.94	3671.59	3778.46	3338.92	3391.32	3089.11	4056.21	1567.11	2666.35	1365.51			dirDIA	Q15233	Q15233	NONO	Non-POU domain-containing octamer-binding protein	Q15233	NONO_HUMAN	3244.57	2944.43	4540.18	3902.77	2699.29
libDIA-22xlib	P50552	P50552	VASP	Vasodilator-stimulated phosphoprotein	P50552	VASP_HUMAN	1183.34	1161.89	Filtered	Filtered	460.509	Filtered	Filtered	Filtered	1385.43	461.14			libDIA-6xlib	P47895	P47895	ALDH1A3	Aldehyde dehydrogenase family 1 member A3	P47895	AL1A3_HUMAN	2002.93	2345.45	2597.44	1586.39	2136.93	2301.75	1972.4	3484.84	1641.05	2191.71			dirDIA	Q15274	Q15274	QPRT	Nicotinate-nucleotide pyrophosphorylase [carboxylating]	Q15274	NADC_HUMAN	1084.1	670.493	1087.12	642.853	2878.29
libDIA-22xlib	P50570	P50570	DNM2	Dynamin-2	P50570	DYN2_HUMAN	3211.58	4730.96	2141.49	4681.67	1366.16	4513.31	5180.47	3977.49	1821.2	2574.08			libDIA-6xlib	P47897	P47897	QARS	Glutamine--tRNA ligase	P47897	SYQ_HUMAN	2137.09	1564.01	1518.39	1616.95	901.985	1975	1743.21	2373.01	839.535	1714.81			dirDIA	Q15293	Q15293	RCN1	Reticulocalbin-1	Q15293	RCN1_HUMAN	1418.8	2008.82	2386.99	3043.83	3549.67
libDIA-22xlib	P50851	P50851	LRBA	Lipopolysaccharide-responsive and beige-like anchor protein	P50851	LRBA_HUMAN	1577.99	2203.75	2496.69	Filtered	444.569	1195.29	1662.56	1502.25	1076.57	834.073			libDIA-6xlib	P47914	P47914	RPL29	60S ribosomal protein L29	P47914	RL29_HUMAN	1039.35	Filtered	Filtered	Filtered	808.207	Filtered	Filtered	1124.08	4905.88	Filtered			dirDIA	Q15365	Q15365	PCBP1	Poly(rC)-binding protein 1	Q15365	PCBP1_HUMAN	6134.29	8180.37	9887.16	6988.84	7007.42
libDIA-22xlib	P50914	P50914	RPL14	60S ribosomal protein L14	P50914	RL14_HUMAN	25080.6	29952.7	38946.3	82711.8	19924.3	62163.1	66340.2	81256.3	10098.2	21225.9			libDIA-6xlib	P47985	P47985	UQCRFS1	Cytochrome b-c1 complex subunit Rieske, mitochondrial	P47985	UCRI_HUMAN	1442.12	2880.5	4851.91	2380.23	2537.37	2163.68	3163.52	2918.91	4772.46	1966.52			dirDIA	Q15366	Q15366	PCBP2	Poly(rC)-binding protein 2	Q15366	PCBP2_HUMAN	2532.94	1821.72	2807.28	2412.09	2692.75
libDIA-22xlib	P50990	P50990	CCT8	T-complex protein 1 subunit theta	P50990	TCPQ_HUMAN	10563.7	10425.8	10321.4	11549.3	8338.08	9776.03	10034.1	11412.4	10185.4	9751.65			libDIA-6xlib	P48047	P48047	ATP5O	ATP synthase subunit O, mitochondrial	P48047	ATPO_HUMAN	887.922	1559.3	1292.61	870.354	1360.88	1591.28	1694.26	2125.35	1704.47	1718.51			dirDIA	Q15370	Q15370	TCEB2	Transcription elongation factor B polypeptide 2	Q15370	ELOB_HUMAN	588.35	1676.89	1481.13	1265.65	1643.2
libDIA-22xlib	P50991	P50991	CCT4	T-complex protein 1 subunit delta	P50991	TCPD_HUMAN	4863.32	6064.87	4776.75	5055.68	3879.57	5673.71	5101.75	5704.56	4377.54	5644.03			libDIA-6xlib	P48147	P48147	PREP	Prolyl endopeptidase	P48147	PPCE_HUMAN	Filtered	Filtered	788.163	Filtered	855.21	669.653	750.666	Filtered	2526.16	619.144			dirDIA	Q15427	Q15427	SF3B4	Splicing factor 3B subunit 4	Q15427	SF3B4_HUMAN	1321.72	2282.01	2037.87	1965.9	2185.53
libDIA-22xlib	P50995	P50995	ANXA11	Annexin A11	P50995	ANX11_HUMAN	9858.63	10041.6	7933.19	7217.09	6211.69	7936.3	7471.73	7947.3	7545.92	7869.78			libDIA-6xlib	P48163	P48163	ME1	NADP-dependent malic enzyme	P48163	MAOX_HUMAN	Filtered	350.009	Filtered	840.702	844.371	617.498	890.005	1706.72	1560.65	669.581			dirDIA	Q15459	Q15459	SF3A1	Splicing factor 3A subunit 1	Q15459	SF3A1_HUMAN	602.417	795.741	911.956	754.404	360.253
libDIA-22xlib	P51114	P51114	FXR1	Fragile X mental retardation syndrome-related protein 1	P51114	FXR1_HUMAN	2526.84	3367.86	5581.24	4300.33	3053.51	2931.6	4291.34	3174.8	4381.15	3212.25			libDIA-6xlib	P48357	P48357	LEPR	Leptin receptor	P48357	LEPR_HUMAN	26832.4	86169.1	43461.8	48070.8	13953.5	15641.8	51215.2	34491.1	33147	35872.9			dirDIA	Q15631	Q15631	TSN	Translin	Q15631	TSN_HUMAN	1328.02	1638.97	2745.22	2204.01	1598.54
libDIA-22xlib	P51148	P51148	RAB5C	Ras-related protein Rab-5C	P51148	RAB5C_HUMAN	5519.33	2654.43	6910.32	3895.76	5046.48	4701.64	3898.9	7076.53	2176.47	3302.33			libDIA-6xlib	P48444	P48444	ARCN1	Coatomer subunit delta	P48444	COPD_HUMAN	1401.93	1631.18	1160.82	1508.71	903.694	897.263	1384.57	1746.81	2368.42	1572.35			dirDIA	Q15637	Q15637	SF1	Splicing factor 1	Q15637	SF01_HUMAN	963.364	Filtered	597.558	1058.65	860.61
libDIA-22xlib	P51149	P51149	RAB7A	Ras-related protein Rab-7a	P51149	RAB7A_HUMAN	5665.52	5790.92	8116.01	6993.85	6307.8	7753.32	8310.89	6835.95	6379.49	4262.27			libDIA-6xlib	P48507	P48507	GCLM	Glutamate--cysteine ligase regulatory subunit	P48507	GSH0_HUMAN	1459.53	2922.95	4128.59	3063.56	3014.39	2299.48	2996.5	1127.91	2772.07	1096.09			dirDIA	Q15645	Q15645	TRIP13	Pachytene checkpoint protein 2 homolog	Q15645	PCH2_HUMAN	5735.69	4691.01	4450.92	4496.53	3091.28
libDIA-22xlib	P51532	P51532	SMARCA4	Transcription activator BRG1	P51532	SMCA4_HUMAN	Filtered	945.245	Filtered	Filtered	620.004	813.139	896.194	1453.93	Filtered	856.771			libDIA-6xlib	P48556	P48556	PSMD8	26S proteasome non-ATPase regulatory subunit 8	P48556	PSMD8_HUMAN	1923.33	1908.21	1661.81	2437.12	2072.67	1682.24	2026.6	2190.01	2090.12	1684.6			dirDIA	Q15691	Q15691	MAPRE1	Microtubule-associated protein RP/EB family member 1	Q15691	MARE1_HUMAN	2718.15	3723	2612.73	2379.69	3333.1
libDIA-22xlib	P51571	P51571	SSR4	Translocon-associated protein subunit delta	P51571	SSRD_HUMAN	1263.05	884.572	1527.42	2304.39	1600.07	2589.01	2082.23	3742.12	Filtered	1366.88			libDIA-6xlib	P48634	P48634	PRRC2A	Protein PRRC2A	P48634	PRC2A_HUMAN	2189.41	Filtered	1060.85	1661.91	1347.32	2639.72	2146.46	Filtered	Filtered	1770.51			dirDIA	Q15717	Q15717	ELAVL1	ELAV-like protein 1	Q15717	ELAV1_HUMAN	2280.68	2526.67	2945.58	1835.44	2045.93
libDIA-22xlib	P51572	P51572	BCAP31	B-cell receptor-associated protein 31	P51572	BAP31_HUMAN	Filtered	Filtered	Filtered	Filtered	Filtered	Filtered	Filtered	Filtered	1219.37	Filtered			libDIA-6xlib	P48637	P48637	GSS	Glutathione synthetase	P48637	GSHB_HUMAN	2138.87	4923.4	3153.04	2751.87	3336.47	3029.93	3023.23	2533.6	4006.89	2478.46			dirDIA	Q15785	Q15785	TOMM34	Mitochondrial import receptor subunit TOM34	Q15785	TOM34_HUMAN	2218.68	2081.38	3238.68	2923.12	2298.9
libDIA-22xlib	P51610	P51610	HCFC1	Host cell factor 1	P51610	HCFC1_HUMAN	Filtered	Filtered	Filtered	965.107	Filtered	684.348	397.083	Filtered	553.922	Filtered			libDIA-6xlib	P48643	P48643	CCT5	T-complex protein 1 subunit epsilon	P48643	TCPE_HUMAN	3705.14	5627.73	4852.01	5739.37	4402.59	4692.48	4981.32	4523.04	4394.62	5432.63			dirDIA	Q15828	Q15828	CST6	Cystatin-M	Q15828	CYTM_HUMAN	1	1613.94	1991.02	479.418	1
libDIA-22xlib	P51648	P51648	ALDH3A2	Fatty aldehyde dehydrogenase	P51648	AL3A2_HUMAN	1213.62	712.256	1250.07	803.247	639.229	1138.6	856.42	1911.16	812.807	1026.14			libDIA-6xlib	P48729;Q8N752	P48729;Q8N752	CSNK1A1;CSNK1A1L	Casein kinase I isoform alpha;Casein kinase I isoform alpha-like	P48729;Q8N752	KC1A_HUMAN;KC1AL_HUMAN	558.309	Filtered	Filtered	Filtered	Filtered	Filtered	Filtered	Filtered	Filtered	644.856			dirDIA	Q15843	Q15843	NEDD8	NEDD8	Q15843	NEDD8_HUMAN	4080.73	4430.55	9354.88	8279.89	9526.85
libDIA-22xlib	P51659	P51659	HSD17B4	Peroxisomal multifunctional enzyme type 2	P51659	DHB4_HUMAN	1743.21	2955.6	3645.27	1818.55	2437.85	3664.93	2938.95	5024.47	2042.3	2353.91			libDIA-6xlib	P48735	P48735	IDH2	Isocitrate dehydrogenase [NADP], mitochondrial	P48735	IDHP_HUMAN	Filtered	Filtered	Filtered	Filtered	958.602	1105.46	1147.54	Filtered	Filtered	Filtered			dirDIA	Q15942	Q15942	ZYX	Zyxin	Q15942	ZYX_HUMAN	3807.73	2671.62	2178.5	2647.68	2981.23
libDIA-22xlib	P51665	P51665	PSMD7	26S proteasome non-ATPase regulatory subunit 7	P51665	PSMD7_HUMAN	Filtered	1015.02	Filtered	Filtered	761.125	Filtered	Filtered	Filtered	Filtered	984.078			libDIA-6xlib	P48739	P48739	PITPNB	Phosphatidylinositol transfer protein beta isoform	P48739	PIPNB_HUMAN	449.332	1040.94	631.462	857.794	596.854	Filtered	974.817	669.279	1976.03	984.993			dirDIA	Q16204	Q16204	CCDC6	Coiled-coil domain-containing protein 6	Q16204	CCDC6_HUMAN	2625.49	2948.71	2152.65	2374.4	2010.7
libDIA-22xlib	P51858	P51858	HDGF	Hepatoma-derived growth factor	P51858	HDGF_HUMAN	8545.48	7166.47	10948.6	7692.07	5347.19	8554.91	7049.28	3937.82	7851.07	8456.22			libDIA-6xlib	P49005	P49005	POLD2	DNA polymerase delta subunit 2	P49005	DPOD2_HUMAN	Filtered	Filtered	Filtered	Filtered	Filtered	Filtered	Filtered	Filtered	Filtered	519.469			dirDIA	Q16513	Q16513	PKN2	Serine/threonine-protein kinase N2	Q16513	PKN2_HUMAN	1623.56	2388.88	1623.24	1066	1239.07
libDIA-22xlib	P51991	P51991	HNRNPA3	Heterogeneous nuclear ribonucleoprotein A3	P51991	ROA3_HUMAN	2185.11	2709.83	3027.4	2974.79	2021.08	2146.3	2409.58	2939.16	3991.34	1304.73			libDIA-6xlib	P49023	P49023	PXN	Paxillin	P49023	PAXI_HUMAN	Filtered	Filtered	Filtered	1457.34	Filtered	Filtered	Filtered	Filtered	1321.25	1361.81			dirDIA	Q16629	Q16629	SRSF7	Serine/arginine-rich splicing factor 7	Q16629	SRSF7_HUMAN	6762.05	6275.55	4364.05	3846.12	4304.1
libDIA-22xlib	P52209	P52209	PGD	6-phosphogluconate dehydrogenase, decarboxylating	P52209	6PGD_HUMAN	7997.88	12168.8	13437.6	9032.27	8904.89	12378	11077.3	10935.3	8972.43	9675.48			libDIA-6xlib	P49207	P49207	RPL34	60S ribosomal protein L34	P49207	RL34_HUMAN	7933.35	4628.88	14799.5	11735.5	5271.87	8030.31	4039.26	10079.9	5328.44	5218.29			dirDIA	Q16630	Q16630	CPSF6	Cleavage and polyadenylation specificity factor subunit 6	Q16630	CPSF6_HUMAN	3170.72	2680.04	2438.06	2474.61	1911.47
libDIA-22xlib	P52272	P52272	HNRNPM	Heterogeneous nuclear ribonucleoprotein M	P52272	HNRPM_HUMAN	5188.89	4554.26	5401.54	4157.41	3968.42	6138.88	5210.5	4760	2559.91	4596.3			libDIA-6xlib	P49257	P49257	LMAN1	Protein ERGIC-53	P49257	LMAN1_HUMAN	Filtered	Filtered	Filtered	715.393	731.517	719.786	522.383	737.888	1081.2	Filtered			dirDIA	Q16643	Q16643	DBN1	Drebrin	Q16643	DREB_HUMAN	358.237	377.455	376.02	759.137	1138.68
libDIA-22xlib	P52292	P52292	KPNA2	Importin subunit alpha-1	P52292	IMA1_HUMAN	2500.69	1311.02	2701.64	1686.25	1226.22	1676.68	1519.54	2290.09	1613.65	1653.91			libDIA-6xlib	P49321	P49321	NASP	Nuclear autoantigenic sperm protein	P49321	NASP_HUMAN	3345.37	4320.37	4475.67	3638.62	5351.46	4954.87	3706.42	2287.06	5618.11	3260.55			dirDIA	Q16658	Q16658	FSCN1	Fascin	Q16658	FSCN1_HUMAN	2011.98	2431.16	3178.59	2805.01	3328.44
libDIA-22xlib	P52298	P52298	NCBP2	Nuclear cap-binding protein subunit 2	P52298	NCBP2_HUMAN	Filtered	1439.73	1170.12	825.079	1434.24	825.44	899.859	Filtered	1165.74	487.124			libDIA-6xlib	P49327	P49327	FASN	Fatty acid synthase	P49327	FAS_HUMAN	7340.25	7842.64	6760.49	6849.96	6253.12	7565.21	7354.27	12032.7	7684.25	8935.66			dirDIA	Q16719	Q16719	KYNU	Kynureninase	Q16719	KYNU_HUMAN	749.995	714.218	995.235	794.585	1
libDIA-22xlib	P52429	P52429	DGKE	Diacylglycerol kinase epsilon	P52429	DGKE_HUMAN	Filtered	Filtered	Filtered	Filtered	Filtered	Filtered	Filtered	Filtered	721.241	Filtered			libDIA-6xlib	P49368	P49368	CCT3	T-complex protein 1 subunit gamma	P49368	TCPG_HUMAN	6101.46	6648.62	7382.65	7180.31	6018.12	5473.68	6666.99	8641.11	6957.8	6385.76			dirDIA	Q16851	Q16851	UGP2	UTP--glucose-1-phosphate uridylyltransferase	Q16851	UGPA_HUMAN	8438.16	18868.1	2070.12	9023.46	13818.2
libDIA-22xlib	P52565	P52565	ARHGDIA	Rho GDP-dissociation inhibitor 1	P52565	GDIR1_HUMAN	805.295	1791.17	3689.49	2307.28	3253.11	1702.81	1425.16	1303.61	2155.71	1109.3			libDIA-6xlib	P49406	P49406	MRPL19	39S ribosomal protein L19, mitochondrial	P49406	RM19_HUMAN	589.11	Filtered	Filtered	663.84	508.709	989.12	531.577	1332.09	Filtered	745.024			dirDIA	Q16881	Q16881	TXNRD1	Thioredoxin reductase 1, cytoplasmic	Q16881	TRXR1_HUMAN	7600.89	11812.4	18946.5	18566.5	19685.9
libDIA-22xlib	P52566	P52566	ARHGDIB	Rho GDP-dissociation inhibitor 2	P52566	GDIR2_HUMAN	2125.9	2639.27	4575.18	2980.7	2519.66	2009.54	2635.9	777.566	3224.01	1337.04			libDIA-6xlib	P49411	P49411	TUFM	Elongation factor Tu, mitochondrial	P49411	EFTU_HUMAN	10983.6	11563.3	12013.9	12154.5	10755.7	13705.6	12770.5	20805.4	7913.6	9970.86			dirDIA	Q32MZ4	Q32MZ4	LRRFIP1	Leucine-rich repeat flightless-interacting protein 1	Q32MZ4	LRRF1_HUMAN	386.551	1323.09	1638.41	1797.22	1607.74
libDIA-22xlib	P52597	P52597	HNRNPF	Heterogeneous nuclear ribonucleoprotein F	P52597	HNRPF_HUMAN	134.522	Filtered	Filtered	Filtered	2460.67	Filtered	Filtered	Filtered	3472.16	Filtered			libDIA-6xlib	P49419	P49419	ALDH7A1	Alpha-aminoadipic semialdehyde dehydrogenase	P49419	AL7A1_HUMAN	658.188	1649.09	Filtered	Filtered	1019.09	Filtered	1116.22	472.312	1467.64	1486.85			dirDIA	Q53GQ0	Q53GQ0	HSD17B12	Very-long-chain 3-oxoacyl-CoA reductase	Q53GQ0	DHB12_HUMAN	Filtered	1	441.494	271.185	396.99
libDIA-22xlib	P52701	P52701	MSH6	DNA mismatch repair protein Msh6	P52701	MSH6_HUMAN	3796.02	2230.14	2879.92	3080.8	1319.62	2649.9	2695.63	3053.82	1076.08	3031.39			libDIA-6xlib	P49458	P49458	SRP9	Signal recognition particle 9 kDa protein	P49458	SRP09_HUMAN	Filtered	Filtered	Filtered	Filtered	692.952	Filtered	Filtered	Filtered	1242.35	Filtered			dirDIA	Q5D862	Q5D862	FLG2	Filaggrin-2	Q5D862	FILA2_HUMAN	389.746	Filtered	1.28974	777.589	745.055
libDIA-22xlib	P52788	P52788	SMS	Spermine synthase	P52788	SPSY_HUMAN	1443.79	1393.22	1951.32	1564.73	Filtered	1664.99	1493.73	Filtered	Filtered	Filtered			libDIA-6xlib	P49585;Q9Y5K3	P49585;Q9Y5K3	PCYT1A;PCYT1B	Choline-phosphate cytidylyltransferase A;Choline-phosphate cytidylyltransferase B	P49585;Q9Y5K3	PCY1A_HUMAN;PCY1B_HUMAN	2506.11	3338.36	2235.13	2101.3	2575.38	2600.35	1793.74	1872.38	2886.42	2509.17			dirDIA	Q5JTJ3	Q5JTJ3	COA6	Cytochrome c oxidase assembly factor 6 homolog	Q5JTJ3	COA6_HUMAN	Filtered	682.522	5476.77	3782.13	2908.17
libDIA-22xlib	P52815	P52815	MRPL12	39S ribosomal protein L12, mitochondrial	P52815	RM12_HUMAN	721.075	Filtered	2645.44	1115.01	731.962	2789.15	1161.31	Filtered	431.677	Filtered			libDIA-6xlib	P49588	P49588	AARS	Alanine--tRNA ligase, cytoplasmic	P49588	SYAC_HUMAN	1270.15	1048.41	1191.26	952.925	699.855	1432.59	1291.22	1185.54	2126.81	981.007			dirDIA	Q5T1J5;Q9Y6H1	Q5T1J5;Q9Y6H1	CHCHD2P9;CHCHD2	Putative coiled-coil-helix-coiled-coil-helix domain-containing protein CHCHD2P9, mitochondrial;Coiled-coil-helix-coiled-coil-helix domain-containing protein 2	Q5T1J5;Q9Y6H1	CHCH9_HUMAN;CHCH2_HUMAN	3107.23	2038.6	7269.94	6504.41	6561.13
libDIA-22xlib	P52895	P52895	AKR1C2	Aldo-keto reductase family 1 member C2	P52895	AK1C2_HUMAN	823.188	770.512	883.359	891.106	687.573	1455.31	3506.08	1089.48	885.095	1128.78			libDIA-6xlib	P49589	P49589	CARS	Cysteine--tRNA ligase, cytoplasmic	P49589	SYCC_HUMAN	432.383	1054.31	Filtered	Filtered	Filtered	447.026	Filtered	Filtered	819.438	265.277			dirDIA	Q6IBS0	Q6IBS0	TWF2	Twinfilin-2	Q6IBS0	TWF2_HUMAN	1341.27	1473.76	1302.82	1633.99	1513.31
libDIA-22xlib	P52907	P52907	CAPZA1	F-actin-capping protein subunit alpha-1	P52907	CAZA1_HUMAN	2991.13	3216.61	4329.08	3979.5	4232.06	4818.52	6371.78	1211.37	3988.05	1764.64			libDIA-6xlib	P49591	P49591	SARS	Serine--tRNA ligase, cytoplasmic	P49591	SYSC_HUMAN	3479.19	2659.76	2201.67	3533.23	3009.81	2902.6	4971.77	3169.77	1335.02	2544.54			dirDIA	Q6NZI2	Q6NZI2	PTRF	Polymerase I and transcript release factor	Q6NZI2	PTRF_HUMAN	1506.84	1318.03	4057.47	3063.93	2274.35
libDIA-22xlib	P53004	P53004	BLVRA	Biliverdin reductase A	P53004	BIEA_HUMAN	1093.8	1123.2	1237.09	1200.99	1430.05	891.593	1040.22	1767.5	974.772	1190.82			libDIA-6xlib	P49721	P49721	PSMB2	Proteasome subunit beta type-2	P49721	PSB2_HUMAN	325.279	Filtered	1815.02	998.698	1450.16	1139.57	515.821	1152.38	Filtered	1307.09			dirDIA	Q6P996	Q6P996	PDXDC1	Pyridoxal-dependent decarboxylase domain-containing protein 1	Q6P996	PDXD1_HUMAN	657.956	382.58	1450.02	936.505	992.936
libDIA-22xlib	P53367	P53367	ARFIP1	Arfaptin-1	P53367	ARFP1_HUMAN	3656.63	3731.24	2683.03	2807.28	1724.44	2808.61	1491.37	875.018	942.461	1002.29			libDIA-6xlib	P49736	P49736	MCM2	DNA replication licensing factor MCM2	P49736	MCM2_HUMAN	1553.88	1750.93	2096.6	2021.62	1241.07	1651.42	1603.03	1605.23	2663.06	1874.97			dirDIA	Q6PIU2	Q6PIU2	NCEH1	Neutral cholesterol ester hydrolase 1	Q6PIU2	NCEH1_HUMAN	1089.16	1414.03	3463.7	1796.36	1831.36
libDIA-22xlib	P53396	P53396	ACLY	ATP-citrate synthase	P53396	ACLY_HUMAN	1345.17	1365.45	1336.07	1307.34	1495.02	1206.92	1756.25	1968.46	882.017	1644.05			libDIA-6xlib	P49748	P49748	ACADVL	Very long-chain specific acyl-CoA dehydrogenase, mitochondrial	P49748	ACADV_HUMAN	1113.43	1449.67	1629.86	1135.37	837.289	2515.29	1630.16	3773.57	1129.36	1234.01			dirDIA	Q6PKG0	Q6PKG0	LARP1	La-related protein 1	Q6PKG0	LARP1_HUMAN	2077.48	2084.22	1528.97	1273.73	1026.51
libDIA-22xlib	P53597	P53597	SUCLG1	Succinyl-CoA ligase [ADP/GDP-forming] subunit alpha, mitochondrial	P53597	SUCA_HUMAN	Filtered	Filtered	Filtered	Filtered	Filtered	Filtered	Filtered	Filtered	Filtered	261.296			libDIA-6xlib	P49750	P49750	YLPM1	YLP motif-containing protein 1	P49750	YLPM1_HUMAN	424.908	Filtered	Filtered	Filtered	675.924	Filtered	989.847	Filtered	1308.71	Filtered			dirDIA	Q71UM5	Q71UM5	RPS27L	40S ribosomal protein S27-like	Q71UM5	RS27L_HUMAN	1364.37	2337.44	1277.39	665.245	815.093
libDIA-22xlib	P53602	P53602	MVD	Diphosphomevalonate decarboxylase	P53602	MVD1_HUMAN	Filtered	1125	Filtered	823.461	511.046	Filtered	897.861	Filtered	Filtered	1091.3			libDIA-6xlib	P49755	P49755	TMED10	Transmembrane emp24 domain-containing protein 10	P49755	TMEDA_HUMAN	1334.42	788.229	2177.78	834.617	2058.74	2570.04	2521.35	2435.41	2102.07	1551.07			dirDIA	Q7KZF4	Q7KZF4	SND1	Staphylococcal nuclease domain-containing protein 1	Q7KZF4	SND1_HUMAN	3307.4	3614.55	3751.82	2601.18	2726.79
libDIA-22xlib	P53618	P53618	COPB1	Coatomer subunit beta	P53618	COPB_HUMAN	4102.79	3846.7	3254.08	4663.56	2804.34	3524.78	3099.95	4334.39	2221.95	3313.55			libDIA-6xlib	P49756	P49756	RBM25	RNA-binding protein 25	P49756	RBM25_HUMAN	1202.97	1340.98	2125.88	1165.23	1600.92	1548.72	1536.34	1678.76	Filtered	1283.4			dirDIA	Q7L014	Q7L014	DDX46	Probable ATP-dependent RNA helicase DDX46	Q7L014	DDX46_HUMAN	2433.32	2332.34	2369.92	1845.11	1880.37
libDIA-22xlib	P53621	P53621	COPA	Coatomer subunit alpha	P53621	COPA_HUMAN	6442.59	5187	4254.66	5534.66	3483.8	4761.25	5476.98	6830.34	3581.35	4937.27			libDIA-6xlib	P49770	P49770	EIF2B2	Translation initiation factor eIF-2B subunit beta	P49770	EI2BB_HUMAN	Filtered	Filtered	Filtered	Filtered	472.974	369.146	Filtered	Filtered	Filtered	599.168			dirDIA	Q7L1Q6	Q7L1Q6	BZW1	Basic leucine zipper and W2 domain-containing protein 1	Q7L1Q6	BZW1_HUMAN	8523.02	7242.64	5146.58	4965.63	4210.57
libDIA-22xlib	P53985	P53985	SLC16A1	Monocarboxylate transporter 1	P53985	MOT1_HUMAN	Filtered	966.028	1541.73	859.862	742.036	1125.53	605.962	379.164	754.327	562.982			libDIA-6xlib	P49773	P49773	HINT1	Histidine triad nucleotide-binding protein 1	P49773	HINT1_HUMAN	695.268	990.902	1020.13	1751.79	3002.05	527.977	Filtered	1137.02	5286.54	1517.79			dirDIA	Q7L576;Q96F07	Q7L576;Q96F07	CYFIP1;CYFIP2	Cytoplasmic FMR1-interacting protein 1;Cytoplasmic FMR1-interacting protein 2	Q7L576;Q96F07	CYFP1_HUMAN;CYFP2_HUMAN	1041.11	336.896	Filtered	771.125	293.263
libDIA-22xlib	P53992	P53992	SEC24C	Protein transport protein Sec24C	P53992	SC24C_HUMAN	729.911	617.248	Filtered	Filtered	617.629	Filtered	Filtered	613.304	940.203	708.71			libDIA-6xlib	P49840	P49840	GSK3A	Glycogen synthase kinase-3 alpha	P49840	GSK3A_HUMAN	1127.06	Filtered	Filtered	Filtered	653.325	998.368	1090.52	1246.12	1120.38	1253.15			dirDIA	Q7RTV0	Q7RTV0	PHF5A	PHD finger-like domain-containing protein 5A	Q7RTV0	PHF5A_HUMAN	394.022	660.878	2691.8	3514.58	1959.97
libDIA-22xlib	P53999	P53999	SUB1	Activated RNA polymerase II transcriptional coactivator p15	P53999	TCP4_HUMAN	11167.9	34779.8	54022.9	49603.7	51323.6	17510.5	16965.2	13368.1	33983.8	32536.2			libDIA-6xlib	P49915	P49915	GMPS	GMP synthase [glutamine-hydrolyzing]	P49915	GUAA_HUMAN	3038.28	2892.26	2424.31	2830.41	2229.01	3189.06	3609.83	4350.01	1638	3080.4			dirDIA	Q7Z406	Q7Z406	MYH14	Myosin-14	Q7Z406	MYH14_HUMAN	1111.4	1298.17	1124.09	2240.62	1034.28
libDIA-22xlib	P54105	P54105	CLNS1A	Methylosome subunit pICln	P54105	ICLN_HUMAN	194.104	726.504	Filtered	Filtered	307.86	Filtered	Filtered	Filtered	1509.53	603.436			libDIA-6xlib	P50213	P50213	IDH3A	Isocitrate dehydrogenase [NAD] subunit alpha, mitochondrial	P50213	IDH3A_HUMAN	631.73	614.711	704.38	691.03	579.181	932.798	702.464	627.607	Filtered	256.63			dirDIA	Q7Z6Z7	Q7Z6Z7	HUWE1	E3 ubiquitin-protein ligase HUWE1	Q7Z6Z7	HUWE1_HUMAN	2160.89	2188.49	2989.15	1252.07	1149.09
libDIA-22xlib	P54136	P54136	RARS	Arginine--tRNA ligase, cytoplasmic	P54136	SYRC_HUMAN	3405.86	4083.56	3822.42	2862.6	2566.52	2580.01	2929.59	2511.12	2601.55	2564.98			libDIA-6xlib	P50238	P50238	CRIP1	Cysteine-rich protein 1	P50238	CRIP1_HUMAN	Filtered	Filtered	Filtered	Filtered	947.73	Filtered	Filtered	Filtered	2758.86	130.371			dirDIA	Q7Z794	Q7Z794	KRT77	Keratin, type II cytoskeletal 1b	Q7Z794	K2C1B_HUMAN	141.37	159.802	Filtered	Filtered	11.9936
libDIA-22xlib	P54577	P54577	YARS	Tyrosine--tRNA ligase, cytoplasmic	P54577	SYYC_HUMAN	21562.8	3829.47	4114.78	7096.92	4369.03	5305.27	6421.52	11839	20061.2	10837.2			libDIA-6xlib	P50395	P50395	GDI2	Rab GDP dissociation inhibitor beta	P50395	GDIB_HUMAN	5529.34	6919.49	7032.15	5934.82	6878.34	6013.61	6196.11	6785.97	5315.09	5796.14			dirDIA	Q86U42	Q86U42	PABPN1	Polyadenylate-binding protein 2	Q86U42	PABP2_HUMAN	1938.27	1258.99	1938.28	1869.29	1307.09
libDIA-22xlib	P54578	P54578	USP14	Ubiquitin carboxyl-terminal hydrolase 14	P54578	UBP14_HUMAN	3967.8	4252.1	4968.3	5052.99	4141.5	4506.74	4400.6	3297.65	2841.31	2480.74			libDIA-6xlib	P50402	P50402	EMD	Emerin	P50402	EMD_HUMAN	Filtered	608.572	Filtered	650.854	862.139	651.88	Filtered	Filtered	924.337	562.361			dirDIA	Q86UK0	Q86UK0	ABCA12	ATP-binding cassette sub-family A member 12	Q86UK0	ABCAC_HUMAN	9152.84	8562.84	7648.14	9541.3	8713.4
libDIA-22xlib	P54687	P54687	BCAT1	Branched-chain-amino-acid aminotransferase, cytosolic	P54687	BCAT1_HUMAN	Filtered	Filtered	Filtered	507.275	Filtered	Filtered	Filtered	Filtered	Filtered	352.56			libDIA-6xlib	P50454	P50454	SERPINH1	Serpin H1	P50454	SERPH_HUMAN	4088.63	6333.07	7885.44	5480.21	8013.72	4505.57	4200.62	8182.65	8442.66	3604.01			dirDIA	Q86V81	Q86V81	ALYREF	THO complex subunit 4	Q86V81	THOC4_HUMAN	2560.47	3042.47	4711.67	3617.06	2460.9
libDIA-22xlib	P54725	P54725	RAD23A	UV excision repair protein RAD23 homolog A	P54725	RD23A_HUMAN	2093.63	2933.31	5969.46	3939.23	6035.52	4369.33	3431.24	2537.52	5515.19	2333.77			libDIA-6xlib	P50479	P50479	PDLIM4	PDZ and LIM domain protein 4	P50479	PDLI4_HUMAN	1460.43	2772.96	Filtered	2582.38	1111.3	1563.79	2884.76	2731.84	3910.47	2382.99			dirDIA	Q86VP6	Q86VP6	CAND1	Cullin-associated NEDD8-dissociated protein 1	Q86VP6	CAND1_HUMAN	3518.02	2518.11	3071.73	3049.53	2156.83
libDIA-22xlib	P54727	P54727	RAD23B	UV excision repair protein RAD23 homolog B	P54727	RD23B_HUMAN	1906.35	3123.35	3822.83	4623.35	3988.81	4411.69	4209.81	2912.86	5144.2	2604.86			libDIA-6xlib	P50502	P50502	ST13	Hsc70-interacting protein	P50502	F10A1_HUMAN	4688.43	6812.47	4530.98	6024.81	3728.89	5088.33	5126.59	2399.05	4261.77	2101.34			dirDIA	Q86XP3	Q86XP3	DDX42	ATP-dependent RNA helicase DDX42	Q86XP3	DDX42_HUMAN	1982.28	1304.35	2716.44	2269	1341.33
libDIA-22xlib	P54819	P54819	AK2	Adenylate kinase 2, mitochondrial	P54819	KAD2_HUMAN	Filtered	2941.57	2773.56	2213.56	Filtered	1771.68	1993.98	Filtered	1602.96	Filtered			libDIA-6xlib	P50570	P50570	DNM2	Dynamin-2	P50570	DYN2_HUMAN	5290.62	5540.03	3750.16	5651.75	3116.51	4713.08	5298.27	6972.75	5297.68	4738.09			dirDIA	Q8IXS2	Q8IXS2	CCDC65	Coiled-coil domain-containing protein 65	Q8IXS2	CCD65_HUMAN	23555.6	35054.6	10467.2	5060.01	11471.7
libDIA-22xlib	P54920	P54920	NAPA	Alpha-soluble NSF attachment protein	P54920	SNAA_HUMAN	1439.68	1006.15	1649.73	1497.11	1781.95	2312.98	2194.37	9730.98	Filtered	1173.66			libDIA-6xlib	P50613	P50613	CDK7	Cyclin-dependent kinase 7	P50613	CDK7_HUMAN	Filtered	837.986	860.964	Filtered	748.376	588.97	Filtered	Filtered	Filtered	1070.53			dirDIA	Q8N1G4	Q8N1G4	LRRC47	Leucine-rich repeat-containing protein 47	Q8N1G4	LRC47_HUMAN	3456.47	2478.59	2471.08	3042.42	1758.78
libDIA-22xlib	P55010	P55010	EIF5	Eukaryotic translation initiation factor 5	P55010	IF5_HUMAN	2833.9	2922.88	5712.27	2897.76	3431.18	4071.97	5962.23	2990.56	3689.25	3289.62			libDIA-6xlib	P50851	P50851	LRBA	Lipopolysaccharide-responsive and beige-like anchor protein	P50851	LRBA_HUMAN	2654.82	2011.9	3254.86	2099.71	934.185	1600.96	2408.39	Filtered	1076.37	815.696			dirDIA	Q8NC51	Q8NC51	SERBP1	Plasminogen activator inhibitor 1 RNA-binding protein	Q8NC51	PAIRB_HUMAN	10803	18981	28268.9	11060.1	14063.2
libDIA-22xlib	P55036	P55036	PSMD4	26S proteasome non-ATPase regulatory subunit 4	P55036	PSMD4_HUMAN	843.647	1227.98	750.636	593.567	618.256	Filtered	565.914	Filtered	1022.56	464.509			libDIA-6xlib	P50914	P50914	RPL14	60S ribosomal protein L14	P50914	RL14_HUMAN	12577.6	15658.9	19721.7	41846.6	10747	30697.5	32736.7	40400.4	8407.02	11015.5			dirDIA	Q8NE71	Q8NE71	ABCF1	ATP-binding cassette sub-family F member 1	Q8NE71	ABCF1_HUMAN	1106.49	809.276	1086.84	1322.46	1338.25
libDIA-22xlib	P55060	P55060	CSE1L	Exportin-2	P55060	XPO2_HUMAN	5928.76	4306.45	4829.34	4037.85	3313.91	4355.12	4624	4566.49	1942.58	3709.15			libDIA-6xlib	P50990	P50990	CCT8	T-complex protein 1 subunit theta	P50990	TCPQ_HUMAN	10746.3	9996.81	9979.83	12094.3	8267.97	9894.12	10596.3	12906.5	9008.85	9398.58			dirDIA	Q8NI22	Q8NI22	MCFD2	Multiple coagulation factor deficiency protein 2	Q8NI22	MCFD2_HUMAN	Filtered	Filtered	375.488	472.54	147.102
libDIA-22xlib	P55072	P55072	VCP	Transitional endoplasmic reticulum ATPase	P55072	TERA_HUMAN	5879.45	8502.13	9111.64	6388.45	6646.34	7261.36	7516.78	8212.45	8100.31	7209.96			libDIA-6xlib	P50991	P50991	CCT4	T-complex protein 1 subunit delta	P50991	TCPD_HUMAN	8718.92	8422.95	8159.48	8297.68	7218.29	6629.01	7994.36	9660.98	3842.84	9054.03			dirDIA	Q8TAT6	Q8TAT6	NPLOC4	Nuclear protein localization protein 4 homolog	Q8TAT6	NPL4_HUMAN	1489.34	1292.34	1233.57	1167.44	950.862
libDIA-22xlib	P55084	P55084	HADHB	Trifunctional enzyme subunit beta, mitochondrial	P55084	ECHB_HUMAN	Filtered	1068.38	472.581	Filtered	364.322	2033.67	1109.76	807.699	560.666	Filtered			libDIA-6xlib	P50995	P50995	ANXA11	Annexin A11	P50995	ANX11_HUMAN	8931.85	9763.76	7389.31	6891.22	6204.47	7376.72	6970.38	7390.6	8326.67	7610.7			dirDIA	Q8TBC4	Q8TBC4	UBA3	NEDD8-activating enzyme E1 catalytic subunit	Q8TBC4	UBA3_HUMAN	639.184	708.68	1151.98	Filtered	673.675
libDIA-22xlib	P55145	P55145	MANF	Mesencephalic astrocyte-derived neurotrophic factor	P55145	MANF_HUMAN	Filtered	Filtered	Filtered	1364.52	Filtered	1827.22	Filtered	Filtered	1662.03	1466.39			libDIA-6xlib	P51114	P51114	FXR1	Fragile X mental retardation syndrome-related protein 1	P51114	FXR1_HUMAN	1233.4	973.624	1695.79	596.174	950.61	699.599	684.824	719.641	1614.82	1402.1			dirDIA	Q8WUM4	Q8WUM4	PDCD6IP	Programmed cell death 6-interacting protein	Q8WUM4	PDC6I_HUMAN	3738.13	4283.08	3132.14	3133.57	2525.9
libDIA-22xlib	P55209	P55209	NAP1L1	Nucleosome assembly protein 1-like 1	P55209	NP1L1_HUMAN	1734.13	2262.66	4032.16	4485.48	3561.46	2171.05	3780.92	1519.23	2043.94	1344.21			libDIA-6xlib	P51116	P51116	FXR2	Fragile X mental retardation syndrome-related protein 2	P51116	FXR2_HUMAN	613.851	Filtered	Filtered	Filtered	Filtered	Filtered	Filtered	Filtered	Filtered	Filtered			dirDIA	Q8WW12	Q8WW12	PCNP	PEST proteolytic signal-containing nuclear protein	Q8WW12	PCNP_HUMAN	2471.2	7926.5	2911.82	2987.71	3104.51
libDIA-22xlib	P55263	P55263	ADK	Adenosine kinase	P55263	ADK_HUMAN	2622.74	3098.14	3028.85	2459.49	2357.07	2015.14	2280.84	1556.03	2453.59	1306.09			libDIA-6xlib	P51148	P51148	RAB5C	Ras-related protein Rab-5C	P51148	RAB5C_HUMAN	5209.83	4197.35	6714.67	7289.87	5277.72	8447.62	5563.1	6978.69	2701.33	3282.25			dirDIA	Q8WX93	Q8WX93	PALLD	Palladin	Q8WX93	PALLD_HUMAN	1570.62	1581.83	1775.49	1264.72	361.612
libDIA-22xlib	P55265	P55265	ADAR	Double-stranded RNA-specific adenosine deaminase	P55265	DSRAD_HUMAN	1069.7	645.37	1322.51	778.198	1049.34	844.359	933.892	975.768	Filtered	718.686			libDIA-6xlib	P51149	P51149	RAB7A	Ras-related protein Rab-7a	P51149	RAB7A_HUMAN	10272.3	13797.3	13707.6	11313.4	10678.5	14601.1	16426.2	14119.6	15040.5	8906.71			dirDIA	Q8WXX5	Q8WXX5	DNAJC9	DnaJ homolog subfamily C member 9	Q8WXX5	DNJC9_HUMAN	1857.63	1993.98	1278.35	2223.04	1394.79
libDIA-22xlib	P55327	P55327	TPD52	Tumor protein D52	P55327	TPD52_HUMAN	2536.17	2616.81	2675.07	2796.03	1445.21	2543.31	3812.39	Filtered	1536.8	743.515			libDIA-6xlib	P51151;Q9NP90	P51151;Q9NP90	RAB9A;RAB9B	Ras-related protein Rab-9A;Ras-related protein Rab-9B	P51151;Q9NP90	RAB9A_HUMAN;RAB9B_HUMAN	Filtered	Filtered	Filtered	Filtered	Filtered	455.77	Filtered	Filtered	473.903	Filtered			dirDIA	Q92499	Q92499	DDX1	ATP-dependent RNA helicase DDX1	Q92499	DDX1_HUMAN	4251.88	2921.47	3186.21	3033.95	2305.41
libDIA-22xlib	P55769	P55769	SNU13	NHP2-like protein 1	P55769	NH2L1_HUMAN	1282.75	2337.69	1361.91	4054.53	1145.82	1173.18	1695.2	5084.23	1873.39	1627.33			libDIA-6xlib	P51398	P51398	DAP3	28S ribosomal protein S29, mitochondrial	P51398	RT29_HUMAN	Filtered	Filtered	Filtered	Filtered	Filtered	Filtered	Filtered	Filtered	Filtered	253.211			dirDIA	Q92522	Q92522	H1FX	Histone H1x	Q92522	H1X_HUMAN	2417.06	3576.04	3700.7	2932.53	2453.92
libDIA-22xlib	P55786	P55786	NPEPPS	Puromycin-sensitive aminopeptidase	P55786	PSA_HUMAN	735.523	1208.31	887.316	787.83	853.867	1056.62	958.513	977.018	1330.89	930.618			libDIA-6xlib	P51532	P51532	SMARCA4	Transcription activator BRG1	P51532	SMCA4_HUMAN	Filtered	Filtered	Filtered	Filtered	Filtered	946.206	Filtered	1173.05	Filtered	605.861			dirDIA	Q92598	Q92598	HSPH1	Heat shock protein 105 kDa	Q92598	HS105_HUMAN	2003.52	2724.81	2885.65	2833.25	2235.16
libDIA-22xlib	P55854;P61956;Q6EEV6	P55854;P61956;Q6EEV6	SUMO3;SUMO2;SUMO4	Small ubiquitin-related modifier 3;Small ubiquitin-related modifier 2;Small ubiquitin-related modifier 4	P55854;P61956;Q6EEV6	SUMO3_HUMAN;SUMO2_HUMAN;SUMO4_HUMAN	2167.44	3923.56	12460.3	7060.36	9012.41	5775.12	3900.78	3602.11	21718	8889.91			libDIA-6xlib	P51553	P51553	IDH3G	Isocitrate dehydrogenase [NAD] subunit gamma, mitochondrial	P51553	IDH3G_HUMAN	Filtered	Filtered	Filtered	Filtered	Filtered	745.402	Filtered	Filtered	Filtered	Filtered			dirDIA	Q92616	Q92616	GCN1L1	Translational activator GCN1	Q92616	GCN1L_HUMAN	4715.75	4008.56	3856.49	4210.39	2533.27
libDIA-22xlib	P55884	P55884	EIF3B	Eukaryotic translation initiation factor 3 subunit B	P55884	EIF3B_HUMAN	7585.54	6324.09	6553.6	6752.25	4585.38	6122.58	5855.3	4815.73	4256.94	5404			libDIA-6xlib	P51571	P51571	SSR4	Translocon-associated protein subunit delta	P51571	SSRD_HUMAN	1192.1	882.524	1493.9	2301.95	1673.45	2477.44	2121.24	3674.37	582.552	1363.98			dirDIA	Q92734	Q92734	TFG	Protein TFG	Q92734	TFG_HUMAN	7730.49	9457.37	8989.24	6437.46	6445.38
libDIA-22xlib	P55957	P55957	BID	BH3-interacting domain death agonist	P55957	BID_HUMAN	710.722	Filtered	1498.62	Filtered	1185.15	864.516	729.175	Filtered	2318.79	749.507			libDIA-6xlib	P51572	P51572	BCAP31	B-cell receptor-associated protein 31	P51572	BAP31_HUMAN	Filtered	Filtered	Filtered	Filtered	Filtered	Filtered	Filtered	Filtered	1645.33	Filtered			dirDIA	Q92841	Q92841	DDX17	Probable ATP-dependent RNA helicase DDX17	Q92841	DDX17_HUMAN	14658.2	16347	15754	12588.6	9344.79
libDIA-22xlib	P56182	P56182	RRP1	Ribosomal RNA processing protein 1 homolog A	P56182	RRP1_HUMAN	18982.9	Filtered	18221.7	14107.6	Filtered	26454.3	16891.6	Filtered	53896.5	Filtered			libDIA-6xlib	P51648	P51648	ALDH3A2	Fatty aldehyde dehydrogenase	P51648	AL3A2_HUMAN	1168.66	1087.02	1526.72	1074.26	1100.67	1408.14	1264.16	1763.27	1134.17	1142.52			dirDIA	Q92945	Q92945	KHSRP	Far upstream element-binding protein 2	Q92945	FUBP2_HUMAN	5791.14	6130.47	8351.69	6928.52	6079.22
libDIA-22xlib	P56192	P56192	MARS	Methionine--tRNA ligase, cytoplasmic	P56192	SYMC_HUMAN	2159	1555.49	2084.35	2760.36	1664.87	3391.66	3248.17	4353.96	1012.32	2765.97			libDIA-6xlib	P51659	P51659	HSD17B4	Peroxisomal multifunctional enzyme type 2	P51659	DHB4_HUMAN	1604.33	2962.1	3418.06	1772.58	2451.43	3353.4	2678.19	4724.06	2306.13	2174.7			dirDIA	Q92973	Q92973	TNPO1	Transportin-1	Q92973	TNPO1_HUMAN	1125.04	1165.45	1900.92	1070.17	1406.13
libDIA-22xlib	P56211	P56211	ARPP19	cAMP-regulated phosphoprotein 19	P56211	ARP19_HUMAN	Filtered	Filtered	3284.66	4210.39	5131.02	Filtered	Filtered	Filtered	Filtered	3036.04			libDIA-6xlib	P51812	P51812	RPS6KA3	Ribosomal protein S6 kinase alpha-3	P51812	KS6A3_HUMAN	1412.82	1002.84	Filtered	731.493	579.923	Filtered	Filtered	Filtered	Filtered	670.947			dirDIA	Q92979	Q92979	EMG1	Ribosomal RNA small subunit methyltransferase NEP1	Q92979	NEP1_HUMAN	986.252	1580.77	1482.5	803.25	1000.25
libDIA-22xlib	P56385	P56385	ATP5I	ATP synthase subunit e, mitochondrial	P56385	ATP5I_HUMAN	Filtered	Filtered	2096.86	2076.82	1391.5	1053.33	1257.68	1330.4	Filtered	583.031			libDIA-6xlib	P51858	P51858	HDGF	Hepatoma-derived growth factor	P51858	HDGF_HUMAN	4793.33	6562.82	10307.5	7390.27	7779.7	7816.58	6512.85	3810.84	8405.95	8060.01			dirDIA	Q96AE4	Q96AE4	FUBP1	Far upstream element-binding protein 1	Q96AE4	FUBP1_HUMAN	9660.37	8289.8	8824.55	10525.9	7366.92
libDIA-22xlib	P56537	P56537	EIF6	Eukaryotic translation initiation factor 6	P56537	IF6_HUMAN	1980.98	3593.84	3573.41	3186.39	3044.46	3789.78	2482.95	2408.57	3209.18	1574.58			libDIA-6xlib	P51991	P51991	HNRNPA3	Heterogeneous nuclear ribonucleoprotein A3	P51991	ROA3_HUMAN	1959.24	2558.96	2974.1	2979.78	2140.69	1986.49	2172.88	2097.8	4991.89	1904.28			dirDIA	Q96AG4	Q96AG4	LRRC59	Leucine-rich repeat-containing protein 59	Q96AG4	LRC59_HUMAN	2196.64	3647.52	6139.3	3221.64	2885.87
libDIA-22xlib	P57088	P57088	TMEM33	Transmembrane protein 33	P57088	TMM33_HUMAN	815.035	Filtered	Filtered	Filtered	Filtered	Filtered	Filtered	319.718	Filtered	656.292			libDIA-6xlib	P52209	P52209	PGD	6-phosphogluconate dehydrogenase, decarboxylating	P52209	6PGD_HUMAN	6954.69	7694.23	6486.71	7350.11	4686.38	6824.63	6799.13	9730.18	8784.15	7380.21			dirDIA	Q96B97	Q96B97	SH3KBP1	SH3 domain-containing kinase-binding protein 1	Q96B97	SH3K1_HUMAN	1576.75	744.701	1109.99	1589.08	976.742
libDIA-22xlib	P57105	P57105	SYNJ2BP	Synaptojanin-2-binding protein	P57105	SYJ2B_HUMAN	Filtered	Filtered	Filtered	Filtered	591.784	285.101	215.295	Filtered	660.697	Filtered			libDIA-6xlib	P52272	P52272	HNRNPM	Heterogeneous nuclear ribonucleoprotein M	P52272	HNRPM_HUMAN	4848.43	5029.77	7654.04	4820.79	5065.05	6158.42	5135.16	5086.49	4743.12	4567.37			dirDIA	Q96C19	Q96C19	EFHD2	EF-hand domain-containing protein D2	Q96C19	EFHD2_HUMAN	4493.6	8614.3	7936.03	9483.08	7466.33
libDIA-22xlib	P57735	P57735	RAB25	Ras-related protein Rab-25	P57735	RAB25_HUMAN	1208.87	2563.23	4081.15	Filtered	1439.78	2053.49	1923.28	673.29	2675.38	Filtered			libDIA-6xlib	P52292	P52292	KPNA2	Importin subunit alpha-1	P52292	IMA1_HUMAN	2851.39	2148.94	3702.93	2444.2	1871.61	2273.59	2261.29	3605.21	1685.44	2458.21			dirDIA	Q96FQ6	Q96FQ6	S100A16	Protein S100-A16	Q96FQ6	S10AG_HUMAN	1127.95	Filtered	1598.45	2405.77	2527.38
libDIA-22xlib	P57764	P57764	GSDMD	Gasdermin-D	P57764	GSDMD_HUMAN	Filtered	Filtered	1136.4	583.682	655.567	881.117	900.499	Filtered	1260.06	Filtered			libDIA-6xlib	P52298	P52298	NCBP2	Nuclear cap-binding protein subunit 2	P52298	NCBP2_HUMAN	552.143	1701.1	Filtered	969.641	1660.67	962.607	975.358	Filtered	1591.44	584.054			dirDIA	Q96HC4	Q96HC4	PDLIM5	PDZ and LIM domain protein 5	Q96HC4	PDLI5_HUMAN	2212.47	1473.59	921.433	1229.29	656.209
libDIA-22xlib	P58107	P58107	EPPK1	Epiplakin	P58107	EPIPL_HUMAN	853.657	674.889	3244.67	991.036	748.952	1349.27	1612.7	2422.7	246.995	2302.46			libDIA-6xlib	P52434	P52434	POLR2H	DNA-directed RNA polymerases I, II, and III subunit RPABC3	P52434	RPAB3_HUMAN	Filtered	Filtered	Filtered	Filtered	297.079	Filtered	Filtered	Filtered	Filtered	Filtered			dirDIA	Q96HU8	Q96HU8	DIRAS2	GTP-binding protein Di-Ras2	Q96HU8	DIRA2_HUMAN	8869.68	17030.3	13751.6	6239.05	10497.8
libDIA-22xlib	P59998	P59998	ARPC4	Actin-related protein 2/3 complex subunit 4	P59998	ARPC4_HUMAN	7234.32	9296.46	8000.71	7829.6	8717.37	7816.18	8745.4	9373.96	6382.45	7173.99			libDIA-6xlib	P52565	P52565	ARHGDIA	Rho GDP-dissociation inhibitor 1	P52565	GDIR1_HUMAN	762.473	1787.18	3585.17	2278.87	3398.61	1629.4	1077.23	1278.37	2478.48	712.285			dirDIA	Q96KP4	Q96KP4	CNDP2	Cytosolic non-specific dipeptidase	Q96KP4	CNDP2_HUMAN	1550.23	2289.68	2719.78	2765.3	3128.9
libDIA-22xlib	P60174	P60174	TPI1	Triosephosphate isomerase	P60174	TPIS_HUMAN	2458.33	1405.24	2599.29	2807	2473.47	2921	3063.34	2087.44	3415.01	1962.87			libDIA-6xlib	P52566	P52566	ARHGDIB	Rho GDP-dissociation inhibitor 2	P52566	GDIR2_HUMAN	2331.32	3145.64	2785.27	3417.45	1807.47	2359.35	3076.46	878.212	3265.51	1887.25			dirDIA	Q96N66	Q96N66	MBOAT7	Lysophospholipid acyltransferase 7	Q96N66	MBOA7_HUMAN	3307.56	4573.15	4895.99	3210.3	3270.38
libDIA-22xlib	P60228	P60228	EIF3E	Eukaryotic translation initiation factor 3 subunit E	P60228	EIF3E_HUMAN	1774.51	1030.09	821.417	1177.35	679.977	1300.34	813.109	1016.26	639.426	1012.12			libDIA-6xlib	P52597	P52597	HNRNPF	Heterogeneous nuclear ribonucleoprotein F	P52597	HNRPF_HUMAN	970.515	989.458	1982.24	1233.8	834.096	3059.33	3464.23	Filtered	638.1	1980.53			dirDIA	Q96SB4	Q96SB4	SRPK1	SRSF protein kinase 1	Q96SB4	SRPK1_HUMAN	1082.91	1894.55	1079.8	1615.17	1623.41
libDIA-22xlib	P60510	P60510	PPP4C	Serine/threonine-protein phosphatase 4 catalytic subunit	P60510	PP4C_HUMAN	Filtered	623.015	755.717	Filtered	837.287	522.498	Filtered	Filtered	Filtered	295.113			libDIA-6xlib	P52701	P52701	MSH6	DNA mismatch repair protein Msh6	P52701	MSH6_HUMAN	2473.62	1907.92	2163.82	2343.44	1195.67	1779.28	2031.02	1789.08	1273.17	2094.72			dirDIA	Q96TA1	Q96TA1	FAM129B	Niban-like protein 1	Q96TA1	NIBL1_HUMAN	2552.32	2916.66	2332.3	2505.56	2395.88
libDIA-22xlib	P60660	P60660	MYL6	Myosin light polypeptide 6	P60660	MYL6_HUMAN	22502.7	29868.2	28360.8	34439.6	26804.4	25876.1	24397.5	15556.2	33142.8	28413.6			libDIA-6xlib	P52758	P52758	HRSP12	Ribonuclease UK114	P52758	UK114_HUMAN	Filtered	Filtered	557.675	706.403	662.565	576.812	Filtered	Filtered	481.473	Filtered			dirDIA	Q99439	Q99439	CNN2	Calponin-2	Q99439	CNN2_HUMAN	3407.86	4809.48	5215.17	4247.74	4142.97
libDIA-22xlib	P60709;P63261	P60709;P63261	ACTB;ACTG1	Actin, cytoplasmic 1;Actin, cytoplasmic 2	P60709;P63261	ACTB_HUMAN;ACTG_HUMAN	256404	276215	386111	370474	526794	404435	374254	353370	160437	233679			libDIA-6xlib	P52788	P52788	SMS	Spermine synthase	P52788	SPSY_HUMAN	Filtered	Filtered	1896.07	937.362	1298.38	978.643	1450.33	Filtered	1373.36	Filtered			dirDIA	Q99460	Q99460	PSMD1	26S proteasome non-ATPase regulatory subunit 1	Q99460	PSMD1_HUMAN	3104.67	2858.19	3306.48	2861.64	2795.51
libDIA-22xlib	P60842	P60842	EIF4A1	Eukaryotic initiation factor 4A-I	P60842	IF4A1_HUMAN	28731.7	22479.3	30150.5	29752.5	23097.2	32825.7	29887.7	40248	19602.8	24839.9			libDIA-6xlib	P52789	P52789	HK2	Hexokinase-2	P52789	HXK2_HUMAN	1528.43	2062.49	1534.23	1262.36	1249.57	Filtered	Filtered	1150.54	1232.43	1151.99			dirDIA	Q99471	Q99471	PFDN5	Prefoldin subunit 5	Q99471	PFD5_HUMAN	1328.02	2356.29	1255.95	1180.1	1223.22
libDIA-22xlib	P60866	P60866	RPS20	40S ribosomal protein S20	P60866	RS20_HUMAN	8877.3	9677.2	10488.2	9174.07	8622.79	9577.83	7630.07	10040.9	5823.02	7558.13			libDIA-6xlib	P52815	P52815	MRPL12	39S ribosomal protein L12, mitochondrial	P52815	RM12_HUMAN	680.631	921.683	1909.52	2918.26	2182.2	2450.16	968.707	1548.81	Filtered	Filtered			dirDIA	Q99536	Q99536	VAT1	Synaptic vesicle membrane protein VAT-1 homolog	Q99536	VAT1_HUMAN	11733.7	11458.8	8434.87	8967.56	6043.4
libDIA-22xlib	P60900	P60900	PSMA6	Proteasome subunit alpha type-6	P60900	PSA6_HUMAN	3529.52	3633.02	4230.48	3115.06	3809.74	3375.7	3045.35	5235.29	5222.22	2828.87			libDIA-6xlib	P52895	P52895	AKR1C2	Aldo-keto reductase family 1 member C2	P52895	AK1C2_HUMAN	1162.38	Filtered	Filtered	Filtered	719.038	2248.57	1997.61	Filtered	1130.63	1126.28			dirDIA	Q99584	Q99584	S100A13	Protein S100-A13	Q99584	S10AD_HUMAN	560.637	726.562	879.716	846.038	1740.96
libDIA-22xlib	P60903	P60903	S100A10	Protein S100-A10	P60903	S10AA_HUMAN	49134	37302.6	103565	110499	37486.8	104088	133331	33999.8	16698.5	25685.7			libDIA-6xlib	P52907	P52907	CAPZA1	F-actin-capping protein subunit alpha-1	P52907	CAZA1_HUMAN	2837.76	3104.97	4279.17	3937.91	4361.72	4600.33	6172.4	1229.14	3214.6	1726.44			dirDIA	Q99623	Q99623	PHB2	Prohibitin-2	Q99623	PHB2_HUMAN	2474.43	2373.27	3148.7	1798.77	2662.59
libDIA-22xlib	P60953	P60953	CDC42	Cell division control protein 42 homolog	P60953	CDC42_HUMAN	2204.13	Filtered	769.33	802.84	1210.6	Filtered	407.386	Filtered	Filtered	2275.24			libDIA-6xlib	P53004	P53004	BLVRA	Biliverdin reductase A	P53004	BIEA_HUMAN	1028.09	1177.44	1272.37	858.278	771.609	858.78	1010.08	1051.34	1051.83	799.075			dirDIA	Q99714	Q99714	HSD17B10	3-hydroxyacyl-CoA dehydrogenase type-2	Q99714	HCD2_HUMAN	2113.36	2944.48	2431.93	1553.56	2658.35
libDIA-22xlib	P60981	P60981	DSTN	Destrin	P60981	DEST_HUMAN	3677.85	4641.06	4613.71	3661.49	3428.47	7128.35	7530.12	2667.91	4645.47	4244.98			libDIA-6xlib	P53367	P53367	ARFIP1	Arfaptin-1	P53367	ARFP1_HUMAN	7043.89	1857.82	1549.46	3155.9	3147.71	4202.58	4729.86	Filtered	1083.55	4998.58			dirDIA	Q99729	Q99729	HNRNPAB	Heterogeneous nuclear ribonucleoprotein A/B	Q99729	ROAA_HUMAN	1547.32	1025.01	1368.68	1528.32	1105.25
libDIA-22xlib	P61009	P61009	SPCS3	Signal peptidase complex subunit 3	P61009	SPCS3_HUMAN	Filtered	364.673	Filtered	486.813	320.253	711.979	567.973	482.946	710.832	356.014			libDIA-6xlib	P53396	P53396	ACLY	ATP-citrate synthase	P53396	ACLY_HUMAN	703.391	1022.03	1099.44	924.566	1320.46	822.751	1052.79	1577.74	819.925	1185.9			dirDIA	Q99735	Q99735	MGST2	Microsomal glutathione S-transferase 2	Q99735	MGST2_HUMAN	1528.48	1535.35	2500.16	389	1888.08
libDIA-22xlib	P61019	P61019	RAB2A	Ras-related protein Rab-2A	P61019	RAB2A_HUMAN	604.92	691.282	787.192	Filtered	595.046	1313.89	1217.07	1467.83	934.307	708.92			libDIA-6xlib	P53602	P53602	MVD	Diphosphomevalonate decarboxylase	P53602	MVD1_HUMAN	Filtered	Filtered	366.68	Filtered	389.516	Filtered	617.635	Filtered	Filtered	674.372			dirDIA	Q99805	Q99805	TM9SF2	Transmembrane 9 superfamily member 2	Q99805	TM9S2_HUMAN	925.595	825.905	910.122	1302.97	1667.75
libDIA-22xlib	P61024	P61024	CKS1B	Cyclin-dependent kinases regulatory subunit 1	P61024	CKS1_HUMAN	Filtered	Filtered	Filtered	1220.87	971.279	561.385	Filtered	465.251	Filtered	308.843			libDIA-6xlib	P53618	P53618	COPB1	Coatomer subunit beta	P53618	COPB_HUMAN	3624.55	3180.24	1972.73	4730.42	2930.93	2548.59	3008.84	4315.48	3337.67	3326.72			dirDIA	Q99832	Q99832	CCT7	T-complex protein 1 subunit eta	Q99832	TCPH_HUMAN	8519.98	7892.53	7685.72	7173.8	7159.58
libDIA-22xlib	P61026	P61026	RAB10	Ras-related protein Rab-10	P61026	RAB10_HUMAN	1390.63	Filtered	Filtered	1626.97	2824.24	2624.69	1708.07	Filtered	Filtered	3305.19			libDIA-6xlib	P53621	P53621	COPA	Coatomer subunit alpha	P53621	COPA_HUMAN	6081.38	5204.18	4124.38	5529.4	3643.47	4552.24	5318.36	6733.77	4113.55	4930.35			dirDIA	Q99848	Q99848	EBNA1BP2	Probable rRNA-processing protein EBP2	Q99848	EBP2_HUMAN	2770.24	1232.58	6012.92	13351.2	4101.44
libDIA-22xlib	P61086	P61086	UBE2K	Ubiquitin-conjugating enzyme E2 K	P61086	UBE2K_HUMAN	3252.74	3207.59	3619.72	3009.59	3396.9	2735.9	3351.11	2842.95	2362.18	1622.3			libDIA-6xlib	P53680	P53680	AP2S1	AP-2 complex subunit sigma	P53680	AP2S1_HUMAN	1303.55	3143.14	1657.62	1709.81	1420.45	1361.33	2152.83	1707.77	1743.22	974.156			dirDIA	Q99873	Q99873	PRMT1	Protein arginine N-methyltransferase 1	Q99873	ANM1_HUMAN	4028.08	4761.11	4412.29	4842.49	4433.08
libDIA-22xlib	P61088	P61088	UBE2N	Ubiquitin-conjugating enzyme E2 N	P61088	UBE2N_HUMAN	5520.4	19803.5	18209.1	17205.7	8647.33	11462.9	11556.3	17831.2	8741.49	6454.47			libDIA-6xlib	P53985	P53985	SLC16A1	Monocarboxylate transporter 1	P53985	MOT1_HUMAN	Filtered	969.704	1358.36	867.85	983.043	1077.07	588.411	371.066	950.063	589.893			dirDIA	Q9BPX5	Q9BPX5	ARPC5L	Actin-related protein 2/3 complex subunit 5-like protein	Q9BPX5	ARP5L_HUMAN	2002.41	2721.89	2770.51	3988.28	3430.66
libDIA-22xlib	P61106	P61106	RAB14	Ras-related protein Rab-14	P61106	RAB14_HUMAN	Filtered	927.07	1384.52	3150.75	888.294	2184.48	2413.15	2952.62	800.342	901.278			libDIA-6xlib	P53990	P53990	IST1	IST1 homolog	P53990	IST1_HUMAN	Filtered	Filtered	Filtered	Filtered	799.705	Filtered	Filtered	Filtered	722.638	323.305			dirDIA	Q9BQG0	Q9BQG0	MYBBP1A	Myb-binding protein 1A	Q9BQG0	MBB1A_HUMAN	656.836	Filtered	Filtered	Filtered	Filtered
libDIA-22xlib	P61158	P61158	ACTR3	Actin-related protein 3	P61158	ARP3_HUMAN	2476.94	3680.81	2407	2071.94	2378.75	2504.91	2114.02	3130.74	1056.18	2201.09			libDIA-6xlib	P53992	P53992	SEC24C	Protein transport protein Sec24C	P53992	SC24C_HUMAN	1446.14	1095.08	976.348	Filtered	958.478	1132.82	920.902	1388.86	1199.54	815.247			dirDIA	Q9BR76	Q9BR76	CORO1B	Coronin-1B	Q9BR76	COR1B_HUMAN	5881.26	4922.18	3889.21	5303.38	4472.31
libDIA-22xlib	P61160	P61160	ACTR2	Actin-related protein 2	P61160	ARP2_HUMAN	3471.28	4908.73	6564.13	3810.72	4376.44	3421.89	3334.51	3877.65	4621.22	3902.5			libDIA-6xlib	P53999	P53999	SUB1	Activated RNA polymerase II transcriptional coactivator p15	P53999	TCP4_HUMAN	10711.4	17520.9	27006.3	49871.6	18702.8	16656.2	16776.4	13419.7	38900.2	17263.4			dirDIA	Q9BRA2	Q9BRA2	TXNDC17	Thioredoxin domain-containing protein 17	Q9BRA2	TXD17_HUMAN	1615.01	2504.88	3353.1	2940.93	3099.17
libDIA-22xlib	P61204;P84077	P61204;P84077	ARF3;ARF1	ADP-ribosylation factor 3;ADP-ribosylation factor 1	P61204;P84077	ARF3_HUMAN;ARF1_HUMAN	48172.7	42990.8	35815.6	34805.2	24612.4	32436.9	40016.1	38246.5	29137.7	29978.6			libDIA-6xlib	P54105	P54105	CLNS1A	Methylosome subunit pICln	P54105	ICLN_HUMAN	314.093	740.611	Filtered	Filtered	707.072	Filtered	Filtered	Filtered	1898.68	671.044			dirDIA	Q9BRJ6	Q9BRJ6	C7orf50	Uncharacterized protein C7orf50	Q9BRJ6	CG050_HUMAN	1310.37	1536.1	1337.7	1912.12	1342.84
libDIA-22xlib	P61221	P61221	ABCE1	ATP-binding cassette sub-family E member 1	P61221	ABCE1_HUMAN	3035.06	3305.7	3362.21	2634.4	1622.11	2747.64	2197.6	3128.27	3043.1	3226.22			libDIA-6xlib	P54136	P54136	RARS	Arginine--tRNA ligase, cytoplasmic	P54136	SYRC_HUMAN	3271.09	4304.65	3993.21	2974.02	2588.09	2503.97	3423.63	2598.72	3598.67	2919.61			dirDIA	Q9BS26	Q9BS26	ERP44	Endoplasmic reticulum resident protein 44	Q9BS26	ERP44_HUMAN	1483.8	2121.61	2198.18	1846.22	2608.42
libDIA-22xlib	P61224;P62834	P61224;P62834	RAP1B;RAP1A	Ras-related protein Rap-1b;Ras-related protein Rap-1A	P61224;P62834	RAP1B_HUMAN;RAP1A_HUMAN	3633.21	1833.48	3906.97	2680.17	2170.25	2172.49	2145.72	2280.09	2340.81	1931.52			libDIA-6xlib	P54577	P54577	YARS	Tyrosine--tRNA ligase, cytoplasmic	P54577	SYYC_HUMAN	21730	5083.94	7478.8	7986.7	6928.91	5253.8	5772.58	25306.4	23840.9	37886.2			dirDIA	Q9BTT0	Q9BTT0	ANP32E	Acidic leucine-rich nuclear phosphoprotein 32 family member E	Q9BTT0	AN32E_HUMAN	901.946	1089.8	1462.87	1271.13	1212.26
libDIA-22xlib	P61247	P61247	RPS3A	40S ribosomal protein S3a	P61247	RS3A_HUMAN	3786.49	3061.01	6558.38	3783.48	2388.86	1285.51	1307.95	2029.92	3070.48	1972.35			libDIA-6xlib	P54578	P54578	USP14	Ubiquitin carboxyl-terminal hydrolase 14	P54578	UBP14_HUMAN	4083.2	4503.39	5353.71	5126.63	4723.18	4721.02	4633.89	3374.47	3738.62	2693.31			dirDIA	Q9BUF5	Q9BUF5	TUBB6	Tubulin beta-6 chain	Q9BUF5	TBB6_HUMAN	7558.84	5357.12	5783.74	4259.09	4108.35
libDIA-22xlib	P61254;Q9UNX3	P61254;Q9UNX3	RPL26;RPL26L1	60S ribosomal protein L26;60S ribosomal protein L26-like 1	P61254;Q9UNX3	RL26_HUMAN;RL26L_HUMAN	21485.8	23773.2	24854.5	14245.1	13931.1	14003.2	18617	18536.7	12731.1	12601.1			libDIA-6xlib	P54687	P54687	BCAT1	Branched-chain-amino-acid aminotransferase, cytosolic	P54687	BCAT1_HUMAN	Filtered	Filtered	Filtered	394.599	Filtered	Filtered	Filtered	Filtered	Filtered	293.176			dirDIA	Q9BUL8	Q9BUL8	PDCD10	Programmed cell death protein 10	Q9BUL8	PDC10_HUMAN	1587.03	771.795	961.898	1490.48	1618.31
libDIA-22xlib	P61289	P61289	PSME3	Proteasome activator complex subunit 3	P61289	PSME3_HUMAN	753.38	693.893	1059.94	1836.38	1226.22	1705.89	2143.38	1284.81	634.239	1946.77			libDIA-6xlib	P54725	P54725	RAD23A	UV excision repair protein RAD23 homolog A	P54725	RD23A_HUMAN	2001.24	2926.64	5800.58	3943.56	6312.1	4181.1	3359.15	2491.46	6171.26	2329.13			dirDIA	Q9BVC6	Q9BVC6	TMEM109	Transmembrane protein 109	Q9BVC6	TM109_HUMAN	3707.64	2674.17	6166.37	5003.84	3103.25
libDIA-22xlib	P61313	P61313	RPL15	60S ribosomal protein L15	P61313	RL15_HUMAN	1248.46	561.852	Filtered	Filtered	637.959	Filtered	Filtered	1229.84	2060	532.416			libDIA-6xlib	P54727	P54727	RAD23B	UV excision repair protein RAD23 homolog B	P54727	RD23B_HUMAN	2466.14	4729.13	5623.35	6688.82	6437.82	5071.83	4776.52	3206.71	9814.66	3539.98			dirDIA	Q9BY44	Q9BY44	EIF2A	Eukaryotic translation initiation factor 2A	Q9BY44	EIF2A_HUMAN	3128.81	2544.78	1590.21	1954.65	1376.77
libDIA-22xlib	P61326;Q96A72	P61326;Q96A72	MAGOH;MAGOHB	Protein mago nashi homolog;Protein mago nashi homolog 2	P61326;Q96A72	MGN_HUMAN;MGN2_HUMAN	Filtered	1137.58	2212.75	1385.07	1931.25	1300.35	911.843	1858.75	1237.75	654.447			libDIA-6xlib	P54819	P54819	AK2	Adenylate kinase 2, mitochondrial	P54819	KAD2_HUMAN	1694.2	1782.18	2347.07	1972.19	1889.34	2366.85	1778.76	Filtered	3475.37	1266.94			dirDIA	Q9BYN0	Q9BYN0	SRXN1	Sulfiredoxin-1	Q9BYN0	SRXN1_HUMAN	1378.96	2320.93	2276.48	1685.35	2006.29
libDIA-22xlib	P61353	P61353	RPL27	60S ribosomal protein L27	P61353	RL27_HUMAN	16554.6	17919.9	17678.8	14276.9	10513.4	22072.6	14614.5	22463.8	12339.3	15801.5			libDIA-6xlib	P54886	P54886	ALDH18A1	Delta-1-pyrroline-5-carboxylate synthase	P54886	P5CS_HUMAN	Filtered	Filtered	Filtered	360.507	Filtered	Filtered	Filtered	Filtered	Filtered	Filtered			dirDIA	Q9BZZ5	Q9BZZ5	API5	Apoptosis inhibitor 5	Q9BZZ5	API5_HUMAN	8327.6	5941.53	6471.69	5923.21	5008.02
libDIA-22xlib	P61457	P61457	PCBD1	Pterin-4-alpha-carbinolamine dehydratase	P61457	PHS_HUMAN	1676.35	5306.2	15518.5	8595.63	12258.6	10113.5	8817.7	4504.19	14563.2	10510.2			libDIA-6xlib	P54920	P54920	NAPA	Alpha-soluble NSF attachment protein	P54920	SNAA_HUMAN	404.36	796.298	1602.84	1493.43	1870.51	2213.38	21771.7	Filtered	Filtered	256.25			dirDIA	Q9C005	Q9C005	DPY30	Protein dpy-30 homolog	Q9C005	DPY30_HUMAN	Filtered	1597.15	4693.35	5169.41	4727.97
libDIA-22xlib	P61604	P61604	HSPE1	10 kDa heat shock protein, mitochondrial	P61604	CH10_HUMAN	17833.1	36982.9	63332.5	56428.7	54732.7	59729.6	52661.2	47215.8	57437.2	51895.8			libDIA-6xlib	P55010	P55010	EIF5	Eukaryotic translation initiation factor 5	P55010	IF5_HUMAN	3676.8	4282.85	5392.42	4029.12	3520.73	5412.36	3838.83	2780.18	4994.39	3169.45			dirDIA	Q9C0C2	Q9C0C2	TNKS1BP1	182 kDa tankyrase-1-binding protein	Q9C0C2	TB182_HUMAN	1737.47	1983.65	1939.25	1858.05	2203.63
libDIA-22xlib	P61619	P61619	SEC61A1	Protein transport protein Sec61 subunit alpha isoform 1	P61619	S61A1_HUMAN	Filtered	Filtered	Filtered	Filtered	Filtered	Filtered	Filtered	Filtered	955.693	Filtered			libDIA-6xlib	P55036	P55036	PSMD4	26S proteasome non-ATPase regulatory subunit 4	P55036	PSMD4_HUMAN	1049.42	1126.57	781.363	496.262	646.613	Filtered	447.678	Filtered	1433.7	374.844			dirDIA	Q9GZZ1	Q9GZZ1	NAA50	N-alpha-acetyltransferase 50	Q9GZZ1	NAA50_HUMAN	2256.51	2301.7	1720.16	2240.45	1122.46
libDIA-22xlib	P61803	P61803	DAD1	Dolichyl-diphosphooligosaccharide--protein glycosyltransferase subunit DAD1	P61803	DAD1_HUMAN	1386.46	938.502	1082.03	770.367	734.777	1270.59	1095.05	2899.89	1554.2	1391.64			libDIA-6xlib	P55039	P55039	DRG2	Developmentally-regulated GTP-binding protein 2	P55039	DRG2_HUMAN	1834.23	1919.74	1418.84	1801.05	802.9	1485.78	2147.54	950.12	Filtered	1596.63			dirDIA	Q9H098	Q9H098	FAM107B	Protein FAM107B	Q9H098	F107B_HUMAN	1	109.052	796.059	601.91	828.618
libDIA-22xlib	P61923	P61923	COPZ1	Coatomer subunit zeta-1	P61923	COPZ1_HUMAN	3683.03	4908.69	1699.43	3824.36	3066.52	1541.05	2027.71	Filtered	4088.48	1761.48			libDIA-6xlib	P55060	P55060	CSE1L	Exportin-2	P55060	XPO2_HUMAN	5410.9	4233.58	4432.24	3987.46	3279.8	4110.03	4367.58	4328.3	2230.86	3613.46			dirDIA	Q9H0S4	Q9H0S4	DDX47	Probable ATP-dependent RNA helicase DDX47	Q9H0S4	DDX47_HUMAN	2637.35	2818.53	5132.32	3012.77	2744.73
libDIA-22xlib	P61960	P61960	UFM1	Ubiquitin-fold modifier 1	P61960	UFM1_HUMAN	1233.98	1183.2	732.211	436.694	1230.59	507.236	954.033	737.971	735.04	Filtered			libDIA-6xlib	P55072	P55072	VCP	Transitional endoplasmic reticulum ATPase	P55072	TERA_HUMAN	5363.03	8073.46	8593.54	6181.17	6597.11	6767.66	7124.99	7798.95	9047.32	6954.38			dirDIA	Q9H1E3	Q9H1E3	NUCKS1	Nuclear ubiquitous casein and cyclin-dependent kinase substrate 1	Q9H1E3	NUCKS_HUMAN	Filtered	Filtered	Filtered	Filtered	2413.63
libDIA-22xlib	P61970	P61970	NUTF2	Nuclear transport factor 2	P61970	NTF2_HUMAN	1281.81	2308.4	1852.52	Filtered	2200.36	Filtered	934.151	Filtered	1826.78	501.929			libDIA-6xlib	P55084	P55084	HADHB	Trifunctional enzyme subunit beta, mitochondrial	P55084	ECHB_HUMAN	816.473	919.317	Filtered	Filtered	338.561	Filtered	768.538	853.364	641.31	Filtered			dirDIA	Q9H223	Q9H223	EHD4	EH domain-containing protein 4	Q9H223	EHD4_HUMAN	2093.16	2744.4	2358.36	1998.04	1761.06
libDIA-22xlib	P61978	P61978	HNRNPK	Heterogeneous nuclear ribonucleoprotein K	P61978	HNRPK_HUMAN	39767.1	37426.2	31622	38086.3	25228.5	35857	39496.8	39446.2	13039.5	32854.8			libDIA-6xlib	P55145	P55145	MANF	Mesencephalic astrocyte-derived neurotrophic factor	P55145	MANF_HUMAN	Filtered	Filtered	Filtered	Filtered	Filtered	Filtered	Filtered	Filtered	1910.79	Filtered			dirDIA	Q9H299	Q9H299	SH3BGRL3	SH3 domain-binding glutamic acid-rich-like protein 3	Q9H299	SH3L3_HUMAN	Filtered	505.136	1768.56	1481.12	1224.57
libDIA-22xlib	P61981	P61981	YWHAG	14-3-3 protein gamma	P61981	1433G_HUMAN	Filtered	Filtered	Filtered	Filtered	Filtered	Filtered	Filtered	Filtered	1108.77	Filtered			libDIA-6xlib	P55209	P55209	NAP1L1	Nucleosome assembly protein 1-like 1	P55209	NP1L1_HUMAN	1487.75	2136.65	3673.6	4602.9	3548.39	2513.43	3534.67	1173.6	2121.87	1305.44			dirDIA	Q9H3K6	Q9H3K6	BOLA2	BolA-like protein 2	Q9H3K6	BOLA2_HUMAN	1464.03	2914.94	2889.5	2642.1	3734.99
libDIA-22xlib	P62081	P62081	RPS7	40S ribosomal protein S7	P62081	RS7_HUMAN	15911.2	11686	9760.76	12735.9	11253.4	21064.4	13415.1	14667.6	5660.83	12781.6			libDIA-6xlib	P55263	P55263	ADK	Adenosine kinase	P55263	ADK_HUMAN	4047.76	3091.11	2153.81	2462.46	2423.66	1461.82	2182.81	1527.85	2812.75	1299.9			dirDIA	Q9H444	Q9H444	CHMP4B	Charged multivesicular body protein 4b	Q9H444	CHM4B_HUMAN	1050.6	2823.17	2451.25	2424.51	536.455
libDIA-22xlib	P62136	P62136	PPP1CA	Serine/threonine-protein phosphatase PP1-alpha catalytic subunit	P62136	PP1A_HUMAN	1878.75	2140.09	1798.16	2669.33	1892.48	2756.43	2452.02	2649.31	2393.23	1984.51			libDIA-6xlib	P55265	P55265	ADAR	Double-stranded RNA-specific adenosine deaminase	P55265	DSRAD_HUMAN	1028.08	Filtered	1285.08	Filtered	1021.32	Filtered	909.104	Filtered	Filtered	717.259			dirDIA	Q9H4M9	Q9H4M9	EHD1	EH domain-containing protein 1	Q9H4M9	EHD1_HUMAN	3007.34	2872.84	2120.45	2731.61	2045.68
libDIA-22xlib	P62140	P62140	PPP1CB	Serine/threonine-protein phosphatase PP1-beta catalytic subunit	P62140	PP1B_HUMAN	1352.3	1354.44	1089.14	1057.17	669.342	Filtered	437.676	Filtered	Filtered	1082.82			libDIA-6xlib	P55327	P55327	TPD52	Tumor protein D52	P55327	TPD52_HUMAN	1708.57	1924.35	2489.46	2342.14	1383.4	1994.3	2897.16	483.256	1498.42	533.154			dirDIA	Q9H773	Q9H773	DCTPP1	dCTP pyrophosphatase 1	Q9H773	DCTP1_HUMAN	155.026	273.514	1231.08	950.606	649.696
libDIA-22xlib	P62158	P62158	CALM1	Calmodulin	P62158	CALM_HUMAN	14491.3	22243.9	62574.2	43194.3	46379.1	33296.1	29117.2	11586.3	69969.7	47577.9			libDIA-6xlib	P55735	P55735	SEC13	Protein SEC13 homolog	P55735	SEC13_HUMAN	2045.26	1913.88	Filtered	Filtered	1545.28	1321.16	1864.22	339.148	Filtered	Filtered			dirDIA	Q9H910	Q9H910	HN1L	Hematological and neurological expressed 1-like protein	Q9H910	HN1L_HUMAN	17186	27786.8	15232.5	16249.9	11609.7
libDIA-22xlib	P62191	P62191	PSMC1	26S protease regulatory subunit 4	P62191	PRS4_HUMAN	2288.53	1536.87	949.023	1528.35	2092.57	576.616	1914.69	1758.16	1367.78	1518.67			libDIA-6xlib	P55769	P55769	SNU13	NHP2-like protein 1	P55769	NH2L1_HUMAN	999.729	1593.48	1155.86	691.685	943.324	736.241	925.536	3648.71	1550.26	768.157			dirDIA	Q9H9B4	Q9H9B4	SFXN1	Sideroflexin-1	Q9H9B4	SFXN1_HUMAN	502.325	692.722	1725.75	463.714	1071.05
libDIA-22xlib	P62195	P62195	PSMC5	26S protease regulatory subunit 8	P62195	PRS8_HUMAN	2611.71	3007	2561.45	2675.87	2291.1	3007.03	3133	3239.24	2173.46	2823.95			libDIA-6xlib	P55786	P55786	NPEPPS	Puromycin-sensitive aminopeptidase	P55786	PSA_HUMAN	854.389	1619.78	1122.35	848.485	1128.85	962.851	778.557	757.173	1392.61	933.72			dirDIA	Q9HDC9	Q9HDC9	APMAP	Adipocyte plasma membrane-associated protein	Q9HDC9	APMAP_HUMAN	1551.87	2534.95	4005.37	2596.98	2097.9
libDIA-22xlib	P62241	P62241	RPS8	40S ribosomal protein S8	P62241	RS8_HUMAN	16578.1	18327	19248.4	17837.4	13632.2	18446.1	20971.3	23612.3	12327.4	12608.5			libDIA-6xlib	P55854;P61956;Q6EEV6	P55854;P61956;Q6EEV6	SUMO3;SUMO2;SUMO4	Small ubiquitin-related modifier 3;Small ubiquitin-related modifier 2;Small ubiquitin-related modifier 4	P55854;P61956;Q6EEV6	SUMO3_HUMAN;SUMO2_HUMAN;SUMO4_HUMAN	2045.94	3914.48	12107.7	6893.76	9425.46	5526.33	3787.7	3536.74	24968.8	8871.09			dirDIA	Q9NP97	Q9NP97	DYNLRB1	Dynein light chain roadblock-type 1	Q9NP97	DLRB1_HUMAN	2250.88	2375.03	3635.98	3618.52	2970.48
libDIA-22xlib	P62244	P62244	RPS15A	40S ribosomal protein S15a	P62244	RS15A_HUMAN	41757.2	26418.4	45114.2	28055.2	19350.3	26214.9	25161.7	30481	25230.5	27709.7			libDIA-6xlib	P55884	P55884	EIF3B	Eukaryotic translation initiation factor 3 subunit B	P55884	EIF3B_HUMAN	5008.64	4589.87	4402.47	5979.5	3522.15	4773.92	4338.77	4309.59	2672.89	3735.6			dirDIA	Q9NPJ3	Q9NPJ3	ACOT13	Acyl-coenzyme A thioesterase 13	Q9NPJ3	ACO13_HUMAN	328.2	470.494	924.414	640.169	862.512
libDIA-22xlib	P62249	P62249	RPS16	40S ribosomal protein S16	P62249	RS16_HUMAN	49326.5	37759.3	34775.6	33197.3	26105.6	37911.9	33207	42085.2	23120.3	33548.8			libDIA-6xlib	P55957	P55957	BID	BH3-interacting domain death agonist	P55957	BID_HUMAN	502.589	Filtered	1210.46	840.901	1132.89	603.576	619.418	Filtered	2781.59	625.453			dirDIA	Q9NQC3	Q9NQC3	RTN4	Reticulon-4	Q9NQC3	RTN4_HUMAN	10217.4	12298.9	41636.6	14535.3	14852.4
libDIA-22xlib	P62258	P62258	YWHAE	14-3-3 protein epsilon	P62258	1433E_HUMAN	4698.53	14015.9	20260.6	11199.9	19463.2	10065.2	10512.7	3640.76	10659.8	3685.04			libDIA-6xlib	P56182	P56182	RRP1	Ribosomal RNA processing protein 1 homolog A	P56182	RRP1_HUMAN	31388.7	Filtered	19472.8	24202.1	12861.3	27324.6	18051.7	1045.47	Filtered	24993.6			dirDIA	Q9NR12	Q9NR12	PDLIM7	PDZ and LIM domain protein 7	Q9NR12	PDLI7_HUMAN	832.371	1181.45	885.4	647.35	586.31
libDIA-22xlib	P62263	P62263	RPS14	40S ribosomal protein S14	P62263	RS14_HUMAN	2976.41	2633.48	1308.42	9599.42	1154.15	1840.92	1380.68	13475.3	11562.1	3475.3			libDIA-6xlib	P56192	P56192	MARS	Methionine--tRNA ligase, cytoplasmic	P56192	SYMC_HUMAN	1268.66	1154.95	1654.95	1944.48	980.06	1703.41	2218.4	3010.18	1088.53	2105.35			dirDIA	Q9NR30	Q9NR30	DDX21	Nucleolar RNA helicase 2	Q9NR30	DDX21_HUMAN	6477.55	7838.26	9272.68	8210.36	6157.7
libDIA-22xlib	P62266	P62266	RPS23	40S ribosomal protein S23	P62266	RS23_HUMAN	7346.46	7560.88	6343.55	5822.34	3210.45	4737.7	5824.59	6499.12	4300.04	5379.07			libDIA-6xlib	P56385	P56385	ATP5I	ATP synthase subunit e, mitochondrial	P56385	ATP5I_HUMAN	Filtered	Filtered	2390.08	2760.91	1699.11	1472.23	1444.07	1591.2	Filtered	1048.94			dirDIA	Q9NR31	Q9NR31	SAR1A	GTP-binding protein SAR1a	Q9NR31	SAR1A_HUMAN	9707.45	8552.85	8641.85	7776.1	5532.45
libDIA-22xlib	P62269	P62269	RPS18	40S ribosomal protein S18	P62269	RS18_HUMAN	6762.06	12615.5	10326.5	6541.26	5622.34	6507.89	4618.98	5468.43	5897.75	4139.97			libDIA-6xlib	P56537	P56537	EIF6	Eukaryotic translation initiation factor 6	P56537	IF6_HUMAN	1730.76	3369.41	4685.35	4167.62	4268.09	3343.86	2229.68	1980.54	4712.19	1511.85			dirDIA	Q9NRV9	Q9NRV9	HEBP1	Heme-binding protein 1	Q9NRV9	HEBP1_HUMAN	2886.23	10560.5	2937.05	5335.83	2239.61
libDIA-22xlib	P62277	P62277	RPS13	40S ribosomal protein S13	P62277	RS13_HUMAN	35017.9	26735.5	24659.4	22689.6	19360.5	17535.4	24599.7	27919.1	11246.8	25133.2			libDIA-6xlib	P57088	P57088	TMEM33	Transmembrane protein 33	P57088	TMM33_HUMAN	689.714	Filtered	Filtered	Filtered	400.791	Filtered	Filtered	Filtered	Filtered	262.983			dirDIA	Q9NSD9	Q9NSD9	FARSB	Phenylalanine--tRNA ligase beta subunit	Q9NSD9	SYFB_HUMAN	4652.27	4852.65	4148.13	3799.57	3081.75
libDIA-22xlib	P62280	P62280	RPS11	40S ribosomal protein S11	P62280	RS11_HUMAN	2064.58	2540.95	2067.97	1527.46	1325.52	1334.97	1501.93	1560.43	1389.07	1661.67			libDIA-6xlib	P57105	P57105	SYNJ2BP	Synaptojanin-2-binding protein	P57105	SYJ2B_HUMAN	Filtered	Filtered	Filtered	Filtered	731.484	Filtered	Filtered	Filtered	Filtered	Filtered			dirDIA	Q9NTJ3	Q9NTJ3	SMC4	Structural maintenance of chromosomes protein 4	Q9NTJ3	SMC4_HUMAN	819.059	1483.39	1286.29	1670.67	672.702
libDIA-22xlib	P62304	P62304	SNRPE	Small nuclear ribonucleoprotein E	P62304	RUXE_HUMAN	10246.3	7126.87	7486.85	8296.03	9667.14	7282.32	8621.65	10921.3	3560.38	8941.43			libDIA-6xlib	P57764	P57764	GSDMD	Gasdermin-D	P57764	GSDMD_HUMAN	Filtered	Filtered	Filtered	Filtered	Filtered	Filtered	874.367	Filtered	1448.61	Filtered			dirDIA	Q9NTK5	Q9NTK5	OLA1	Obg-like ATPase 1	Q9NTK5	OLA1_HUMAN	10785.3	14218.8	11303.5	10948.1	10379.8
libDIA-22xlib	P62310	P62310	LSM3	U6 snRNA-associated Sm-like protein LSm3	P62310	LSM3_HUMAN	12706.4	12786.6	12175.8	22426.2	15677.1	16678.6	15500.6	11083.3	17199.9	10546.5			libDIA-6xlib	P57772	P57772	EEFSEC	Selenocysteine-specific elongation factor	P57772	SELB_HUMAN	1854.97	1124.26	Filtered	1212.96	380.392	860.421	Filtered	Filtered	Filtered	1364.88			dirDIA	Q9NTZ6	Q9NTZ6	RBM12	RNA-binding protein 12	Q9NTZ6	RBM12_HUMAN	2625.41	2735.92	1518.47	1999.14	1296.99
libDIA-22xlib	P62312	P62312	LSM6	U6 snRNA-associated Sm-like protein LSm6	P62312	LSM6_HUMAN	1483.52	1113.68	1036.47	769.374	1377.72	380.588	612.046	Filtered	2561.19	Filtered			libDIA-6xlib	P58107	P58107	EPPK1	Epiplakin	P58107	EPIPL_HUMAN	1067.99	828.785	Filtered	1244.77	741.545	1116.97	1423.7	1894.54	546.396	1439			dirDIA	Q9NUQ9	Q9NUQ9	FAM49B	Protein FAM49B	Q9NUQ9	FA49B_HUMAN	886.752	900.828	719.619	662.897	665.211
libDIA-22xlib	P62314	P62314	SNRPD1	Small nuclear ribonucleoprotein Sm D1	P62314	SMD1_HUMAN	7823.29	5110.6	5353.08	5881.13	4163.41	7079.56	7309.27	11492.6	1829.9	7599.39			libDIA-6xlib	P59998	P59998	ARPC4	Actin-related protein 2/3 complex subunit 4	P59998	ARPC4_HUMAN	6821.81	9256.51	8202.99	7838.17	9116.95	7479.43	8492.06	9203.91	7425.06	7158.76			dirDIA	Q9NUU7;Q9UMR2	Q9NUU7;Q9UMR2	DDX19A;DDX19B	ATP-dependent RNA helicase DDX19A;ATP-dependent RNA helicase DDX19B	Q9NUU7;Q9UMR2	DD19A_HUMAN;DD19B_HUMAN	370.401	660.236	401.107	445.417	308.336
libDIA-22xlib	P62316	P62316	SNRPD2	Small nuclear ribonucleoprotein Sm D2	P62316	SMD2_HUMAN	13345.3	24173.5	21589.1	21292.9	15206.7	19744	25815.8	28065.7	12916.7	9807.49			libDIA-6xlib	P60174	P60174	TPI1	Triosephosphate isomerase	P60174	TPIS_HUMAN	2304.08	1515.64	2229.24	2290.32	2419.2	1874.7	2542.93	1811.82	4371.33	1684.08			dirDIA	Q9NX02	Q9NX02	NLRP2	NACHT, LRR and PYD domains-containing protein 2	Q9NX02	NALP2_HUMAN	3848.96	2322.54	2548.65	2601.8	1660.72
libDIA-22xlib	P62318	P62318	SNRPD3	Small nuclear ribonucleoprotein Sm D3	P62318	SMD3_HUMAN	10946	8624.94	8024.62	6466.9	5054.97	6718.77	7478.82	9872.41	4939.39	7587.76			libDIA-6xlib	P60228	P60228	EIF3E	Eukaryotic translation initiation factor 3 subunit E	P60228	EIF3E_HUMAN	1133.28	860.4	867.521	984.125	531.221	777.716	796.742	950.281	747.238	897.449			dirDIA	Q9NX63	Q9NX63	CHCHD3	MICOS complex subunit MIC19	Q9NX63	MIC19_HUMAN	Filtered	517.8	1201.63	667.487	699.321
libDIA-22xlib	P62328;P63313	P62328;P63313	TMSB4X;TMSB10	Thymosin beta-4;Thymosin beta-10	P62328;P63313	TYB4_HUMAN;TYB10_HUMAN	Filtered	Filtered	Filtered	Filtered	1661.54	Filtered	Filtered	2044.36	1232.93	Filtered			libDIA-6xlib	P60660	P60660	MYL6	Myosin light polypeptide 6	P60660	MYL6_HUMAN	19849.4	27820.3	26424	32729.7	26582.2	23577.7	22495.8	14945.8	35586.2	26978.4			dirDIA	Q9NZM1	Q9NZM1	MYOF	Myoferlin	Q9NZM1	MYOF_HUMAN	601.754	1034.88	1327.63	1218.26	589.317
libDIA-22xlib	P62333	P62333	PSMC6	26S protease regulatory subunit 10B	P62333	PRS10_HUMAN	1510.12	1441.99	1444.47	1669.77	1273.86	1433.99	1977.22	1208.51	1392.09	1974.42			libDIA-6xlib	P60709;P63261	P60709;P63261	ACTB;ACTG1	Actin, cytoplasmic 1;Actin, cytoplasmic 2	P60709;P63261	ACTB_HUMAN;ACTG_HUMAN	264687	292710	409179	404652	596182	422682	395966	376998	198310	253046			dirDIA	Q9NZQ7	Q9NZQ7	CD274	Programmed cell death 1 ligand 1	Q9NZQ7	PD1L1_HUMAN	3971.25	2879.47	5493.27	3663.92	2913.76
libDIA-22xlib	P62424	P62424	RPL7A	60S ribosomal protein L7a	P62424	RL7A_HUMAN	10690.4	12398.5	14483.8	13969.8	8912.86	14074.2	12596.2	19182	11422.5	12259.9			libDIA-6xlib	P60842	P60842	EIF4A1	Eukaryotic initiation factor 4A-I	P60842	IF4A1_HUMAN	26860.4	22167.6	29068.4	29636.1	23974.8	31141.6	28812.5	39080.4	22223.2	24561.1			dirDIA	Q9P035	Q9P035	HACD3	Very-long-chain (3R)-3-hydroxyacyl-CoA dehydratase 3	Q9P035	HACD3_HUMAN	1123.63	1308.86	1680.63	1166.6	1264.69
libDIA-22xlib	P62495	P62495	ETF1	Eukaryotic peptide chain release factor subunit 1	P62495	ERF1_HUMAN	7837.53	7685.54	5076.29	6217.52	4319.94	6492.69	6894.43	7020.1	3664.56	6169.33			libDIA-6xlib	P60866	P60866	RPS20	40S ribosomal protein S20	P60866	RS20_HUMAN	7297.78	8008.62	8005.26	7338.4	7382.14	7938.39	6527.14	8067.85	5908.29	6409.43			dirDIA	Q9P258	Q9P258	RCC2	Protein RCC2	Q9P258	RCC2_HUMAN	9739.29	9241.83	5245.87	2158.83	2212.77
libDIA-22xlib	P62701	P62701	RPS4X	40S ribosomal protein S4, X isoform	P62701	RS4X_HUMAN	13963.7	12552.4	15603.5	12527.2	8862.15	13095.1	13253.5	12992.7	7656.87	13132			libDIA-6xlib	P60900	P60900	PSMA6	Proteasome subunit alpha type-6	P60900	PSA6_HUMAN	3331.61	5215.17	4110.35	3119.27	3981.9	3230.55	2953.9	3275.84	6048.38	2686.26			dirDIA	Q9P2E9	Q9P2E9	RRBP1	Ribosome-binding protein 1	Q9P2E9	RRBP1_HUMAN	1701.78	1608.07	1769.48	1385.18	1750.65
libDIA-22xlib	P62714;P67775	P62714;P67775	PPP2CB;PPP2CA	Serine/threonine-protein phosphatase 2A catalytic subunit beta isoform;Serine/threonine-protein phosphatase 2A catalytic subunit alpha isoform	P62714;P67775	PP2AB_HUMAN;PP2AA_HUMAN	2538.34	2580.89	3844.27	4005.08	3536.77	4262.91	3776.37	2671.88	1128.44	1338.19			libDIA-6xlib	P60903	P60903	S100A10	Protein S100-A10	P60903	S10AA_HUMAN	50635	78310.4	109685	120840	83650.6	109145	141528	73610.7	39350.8	55869.8			dirDIA	Q9P2J5	Q9P2J5	LARS	Leucine--tRNA ligase, cytoplasmic	Q9P2J5	SYLC_HUMAN	3768.48	3251.16	2327.21	2566.48	2261.89
libDIA-22xlib	P62736	P62736	ACTA2	Actin, aortic smooth muscle	P62736	ACTA_HUMAN	105210	110559	154441	114393	132873	186091	133582	115202	62199	84787.4			libDIA-6xlib	P60953	P60953	CDC42	Cell division control protein 42 homolog	P60953	CDC42_HUMAN	1967.35	Filtered	798.37	769.005	1118.95	Filtered	395.468	Filtered	Filtered	2166.03			dirDIA	Q9UBB4	Q9UBB4	ATXN10	Ataxin-10	Q9UBB4	ATX10_HUMAN	907.703	1098.55	649.443	593.072	512.385
libDIA-22xlib	P62750	P62750	RPL23A	60S ribosomal protein L23a	P62750	RL23A_HUMAN	18095.5	17101.5	16838	15667.9	9596.88	17664.3	18737.2	19658.2	13193.6	12483.8			libDIA-6xlib	P60981	P60981	DSTN	Destrin	P60981	DEST_HUMAN	3234.82	4258.18	3984.29	3440.8	3302.46	3255.89	3366.76	2369.43	4713.68	3808.54			dirDIA	Q9UDY2	Q9UDY2	TJP2	Tight junction protein ZO-2	Q9UDY2	ZO2_HUMAN	2241.83	3745.73	2805.29	1744.7	1269.41
libDIA-22xlib	P62753	P62753	RPS6	40S ribosomal protein S6	P62753	RS6_HUMAN	45898.3	49527.6	72949.8	58726.8	18020.5	56048.5	70737.9	39803	38496	57881.8			libDIA-6xlib	P61009	P61009	SPCS3	Signal peptidase complex subunit 3	P61009	SPCS3_HUMAN	Filtered	Filtered	Filtered	Filtered	377.236	675.677	616.753	Filtered	390.183	Filtered			dirDIA	Q9UG63	Q9UG63	ABCF2	ATP-binding cassette sub-family F member 2	Q9UG63	ABCF2_HUMAN	704.23	994.943	755.475	866.573	788.089
libDIA-22xlib	P62805	P62805	HIST1H4A	Histone H4	P62805	H4_HUMAN	218281	179702	293565	170232	157990	164653	196106	331703	128807	178670			libDIA-6xlib	P61019	P61019	RAB2A	Ras-related protein Rab-2A	P61019	RAB2A_HUMAN	993.997	792.036	1029.26	Filtered	793.611	1561.97	1839.33	2246.45	1852.02	985.7			dirDIA	Q9UHV9	Q9UHV9	PFDN2	Prefoldin subunit 2	Q9UHV9	PFD2_HUMAN	1415.59	1354.16	1988.84	1854.9	1340.84
libDIA-22xlib	P62826	P62826	RAN	GTP-binding nuclear protein Ran	P62826	RAN_HUMAN	5361.78	5660.97	6456.42	5835.77	6161.43	6541.51	4558.18	7638.4	7212.04	5200.47			libDIA-6xlib	P61024	P61024	CKS1B	Cyclin-dependent kinases regulatory subunit 1	P61024	CKS1_HUMAN	Filtered	Filtered	Filtered	1222.06	1015.75	537.178	Filtered	456.788	Filtered	308.133			dirDIA	Q9UK76	Q9UK76	HN1	Hematological and neurological expressed 1 protein	Q9UK76	HN1_HUMAN	Filtered	Filtered	Filtered	Filtered	1132.2
libDIA-22xlib	P62829	P62829	RPL23	60S ribosomal protein L23	P62829	RL23_HUMAN	18164.3	19910.7	13440.5	11634.8	6463.3	14059.7	12325	11134.8	6236.13	12767.6			libDIA-6xlib	P61026	P61026	RAB10	Ras-related protein Rab-10	P61026	RAB10_HUMAN	1781.62	440.286	Filtered	2165.92	3327.8	2699.95	1752.65	754.413	Filtered	3593.98			dirDIA	Q9UKD2	Q9UKD2	MRTO4	mRNA turnover protein 4 homolog	Q9UKD2	MRT4_HUMAN	4815.06	5186.87	5343.53	4796.52	3415.61
libDIA-22xlib	P62841	P62841	RPS15	40S ribosomal protein S15	P62841	RS15_HUMAN	3384.88	3889.84	4869.36	4858	2850.52	3572.2	5932.19	6598.11	1730.05	4226.75			libDIA-6xlib	P61086	P61086	UBE2K	Ubiquitin-conjugating enzyme E2 K	P61086	UBE2K_HUMAN	2859.67	3966.87	3607.41	3453.55	3891.68	3220.5	3989.49	2464.8	2505.47	1675.31			dirDIA	Q9UKK9	Q9UKK9	NUDT5	ADP-sugar pyrophosphatase	Q9UKK9	NUDT5_HUMAN	1063.62	1249.55	2802.14	3840.41	3412.78
libDIA-22xlib	P62847	P62847	RPS24	40S ribosomal protein S24	P62847	RS24_HUMAN	6625.5	2820.98	3138.76	6265.22	3499.17	7317.41	4971.6	4926.28	1585.68	6230.92			libDIA-6xlib	P61088	P61088	UBE2N	Ubiquitin-conjugating enzyme E2 N	P61088	UBE2N_HUMAN	5051.93	19918.3	17779.2	8954	6004.23	11012.1	11287.5	8861.86	10068.9	6264.6			dirDIA	Q9UKM9	Q9UKM9	RALY	RNA-binding protein Raly	Q9UKM9	RALY_HUMAN	Filtered	1368.8	625.173	498.7	618.289
libDIA-22xlib	P62851	P62851	RPS25	40S ribosomal protein S25	P62851	RS25_HUMAN	72200.5	70764.1	49401.2	45944.9	41794.8	52890	50548.4	55854	28776.5	47203.5			libDIA-6xlib	P61106	P61106	RAB14	Ras-related protein Rab-14	P61106	RAB14_HUMAN	Filtered	1327.68	1005.06	2563.32	1255.17	1144.76	1799.77	2055.88	645.662	1042.74			dirDIA	Q9UKY7	Q9UKY7	CDV3	Protein CDV3 homolog	Q9UKY7	CDV3_HUMAN	984.655	1533.41	4599.05	5723.2	4542.62
libDIA-22xlib	P62854;Q5JNZ5	P62854;Q5JNZ5	RPS26;RPS26P11	40S ribosomal protein S26;Putative 40S ribosomal protein S26-like 1	P62854;Q5JNZ5	RS26_HUMAN;RS26L_HUMAN	7390.85	2685.46	945.561	1301.32	5087.17	768.049	717.404	6336.01	8287.06	2762.58			libDIA-6xlib	P61158	P61158	ACTR3	Actin-related protein 3	P61158	ARP3_HUMAN	1447.11	2166.48	2607.8	1935.04	2011.84	1924.2	1776.57	2014.61	877.742	1981.69			dirDIA	Q9ULV4	Q9ULV4	CORO1C	Coronin-1C	Q9ULV4	COR1C_HUMAN	8448.65	7576.34	6561.8	9195.67	5845.78
libDIA-22xlib	P62857	P62857	RPS28	40S ribosomal protein S28	P62857	RS28_HUMAN	61224.1	52742.8	64516.8	126800	36398	77837.7	74785.1	48596.6	15666.3	58014.5			libDIA-6xlib	P61160	P61160	ACTR2	Actin-related protein 2	P61160	ARP2_HUMAN	3285.62	5118.66	6369.43	3785.69	4677.76	3302.56	3101.52	3217.75	7641.19	4059.31			dirDIA	Q9UM11	Q9UM11	FZR1	Fizzy-related protein homolog	Q9UM11	FZR_HUMAN	644.413	5735.74	7780.2	1509.65	2921.92
libDIA-22xlib	P62861	P62861	FAU	40S ribosomal protein S30	P62861	RS30_HUMAN	19665.2	24851.2	73224.2	119986	23263.7	54213.4	34979.1	72029.9	28160.6	21376.4			libDIA-6xlib	P61201	P61201	COPS2	COP9 signalosome complex subunit 2	P61201	CSN2_HUMAN	Filtered	Filtered	Filtered	Filtered	Filtered	Filtered	758.897	902.273	Filtered	518.537			dirDIA	Q9UM54	Q9UM54	MYO6	Unconventional myosin-VI	Q9UM54	MYO6_HUMAN	683.518	345.003	Filtered	534.002	368.521
libDIA-22xlib	P62888	P62888	RPL30	60S ribosomal protein L30	P62888	RL30_HUMAN	799.393	1042.11	910.819	640.95	756.666	766.523	843.042	1697.58	693.684	936.495			libDIA-6xlib	P61204;P84077	P61204;P84077	ARF3;ARF1	ADP-ribosylation factor 3;ADP-ribosylation factor 1	P61204;P84077	ARF3_HUMAN;ARF1_HUMAN	45983.1	43015.8	51810.4	35182.1	25780	31405.8	39354.3	37667.9	33611.2	30280.1			dirDIA	Q9UMS4	Q9UMS4	PRPF19	Pre-mRNA-processing factor 19	Q9UMS4	PRP19_HUMAN	687.203	1353.75	1471.74	1086.69	1385.11
libDIA-22xlib	P62891;Q59GN2	P62891;Q59GN2	RPL39;RPL39P5	60S ribosomal protein L39;Putative 60S ribosomal protein L39-like 5	P62891;Q59GN2	RL39_HUMAN;R39L5_HUMAN	642.555	Filtered	Filtered	Filtered	Filtered	Filtered	Filtered	Filtered	Filtered	Filtered			libDIA-6xlib	P61221	P61221	ABCE1	ATP-binding cassette sub-family E member 1	P61221	ABCE1_HUMAN	2268.57	2429.39	2547.66	1717.84	1876.61	1969.24	1725.15	2505.03	2689.12	2617.85			dirDIA	Q9UNM6	Q9UNM6	PSMD13	26S proteasome non-ATPase regulatory subunit 13	Q9UNM6	PSD13_HUMAN	2872.26	3488.21	2374	2743.23	3042.86
libDIA-22xlib	P62899	P62899	RPL31	60S ribosomal protein L31	P62899	RL31_HUMAN	1785.84	1260.44	719.501	1102.66	2878.81	702.848	948.587	2401.26	3893.88	1128.81			libDIA-6xlib	P61224;P62834	P61224;P62834	RAP1B;RAP1A	Ras-related protein Rap-1b;Ras-related protein Rap-1A	P61224;P62834	RAP1B_HUMAN;RAP1A_HUMAN	3377.61	1829.31	3796.42	2683.13	2242.95	2062.11	1549.37	2238.88	2691.16	1436.12			dirDIA	Q9UNZ2	Q9UNZ2	NSFL1C	NSFL1 cofactor p47	Q9UNZ2	NSF1C_HUMAN	668.653	1397.22	1877.94	1937.89	1767.96
libDIA-22xlib	P62906	P62906	RPL10A	60S ribosomal protein L10a	P62906	RL10A_HUMAN	4122.21	5646.14	4592.94	3476.68	4104.43	3529.81	3254.13	4464.19	5225.47	3425.51			libDIA-6xlib	P61247	P61247	RPS3A	40S ribosomal protein S3a	P61247	RS3A_HUMAN	3575.77	5876.17	4630.37	3752.98	4460.39	1230.16	4982.17	2014.88	3691.8	1985.32			dirDIA	Q9UQ80	Q9UQ80	PA2G4	Proliferation-associated protein 2G4	Q9UQ80	PA2G4_HUMAN	6272.38	8024.4	8430.84	6556.19	7108.42
libDIA-22xlib	P62910	P62910	RPL32	60S ribosomal protein L32	P62910	RL32_HUMAN	1364.45	2268.67	1740.02	722.123	1935.97	1166.92	851.477	1466.7	1098.19	3370.56			libDIA-6xlib	P61254;Q9UNX3	P61254;Q9UNX3	RPL26;RPL26L1	60S ribosomal protein L26;60S ribosomal protein L26-like 1	P61254;Q9UNX3	RL26_HUMAN;RL26L_HUMAN	29354.3	34694.1	24041.8	21199.3	21443	20031.1	26633.7	18200.2	21577.6	18518.2			dirDIA	Q9Y230	Q9Y230	RUVBL2	RuvB-like 2	Q9Y230	RUVB2_HUMAN	4887.58	6503.63	7425.62	6091.39	5959.2
libDIA-22xlib	P62913	P62913	RPL11	60S ribosomal protein L11	P62913	RL11_HUMAN	34029.7	30593.3	29943.4	27227.2	18685.8	33231	28122.2	34431.1	20717.4	29334.1			libDIA-6xlib	P61289	P61289	PSME3	Proteasome activator complex subunit 3	P61289	PSME3_HUMAN	122.998	342.336	805.65	1521.1	973.629	1382.47	1413.38	1508.02	1049.69	1446.02			dirDIA	Q9Y262	Q9Y262	EIF3L	Eukaryotic translation initiation factor 3 subunit L	Q9Y262	EIF3L_HUMAN	2499.06	1383.86	1782.92	2197.36	1416.63
libDIA-22xlib	P62917	P62917	RPL8	60S ribosomal protein L8	P62917	RL8_HUMAN	4442.47	6679.37	8791.53	10008	2708	5466.57	7019.06	4040.74	5070.65	6383.6			libDIA-6xlib	P61313	P61313	RPL15	60S ribosomal protein L15	P61313	RL15_HUMAN	1012.48	547.626	Filtered	650.297	658.415	Filtered	690.929	719.42	2432.29	1090.34			dirDIA	Q9Y265	Q9Y265	RUVBL1	RuvB-like 1	Q9Y265	RUVB1_HUMAN	3378.52	4457.8	4773.5	4259.89	4139.8
libDIA-22xlib	P62937	P62937	PPIA	Peptidyl-prolyl cis-trans isomerase A	P62937	PPIA_HUMAN	33765.1	46019.7	56861.8	63337.5	49915.5	45594.5	88380.5	68754.8	42140.3	29472.8			libDIA-6xlib	P61326;Q96A72	P61326;Q96A72	MAGOH;MAGOHB	Protein mago nashi homolog;Protein mago nashi homolog 2	P61326;Q96A72	MGN_HUMAN;MGN2_HUMAN	1195.24	1134.87	2150.05	1386.66	2019.77	1244.29	885.399	1879.5	1423.06	653.053			dirDIA	Q9Y285	Q9Y285	FARSA	Phenylalanine--tRNA ligase alpha subunit	Q9Y285	SYFA_HUMAN	Filtered	Filtered	Filtered	360.444	1
libDIA-22xlib	P62942	P62942	FKBP1A	Peptidyl-prolyl cis-trans isomerase FKBP1A	P62942	FKB1A_HUMAN	4662.55	7680.02	13760.6	13732.4	15629.4	5291.59	4504.63	5416.52	27437.4	8040.09			libDIA-6xlib	P61353	P61353	RPL27	60S ribosomal protein L27	P61353	RL27_HUMAN	15633.8	18071.1	17401.9	14260	11127.7	14446.4	14189.7	22254.5	14362.4	15920			dirDIA	Q9Y295	Q9Y295	DRG1	Developmentally-regulated GTP-binding protein 1	Q9Y295	DRG1_HUMAN	664.149	476.427	623.402	697.877	196.051
libDIA-22xlib	P62995	P62995	TRA2B	Transformer-2 protein homolog beta	P62995	TRA2B_HUMAN	712.12	Filtered	Filtered	1487.46	552.838	1271.32	885.383	830.948	Filtered	705.398			libDIA-6xlib	P61604	P61604	HSPE1	10 kDa heat shock protein, mitochondrial	P61604	CH10_HUMAN	16835	32809.2	61512.5	56516.2	57241.2	57198.3	51136	47528	66034.6	51685.9			dirDIA	Q9Y2A7	Q9Y2A7	NCKAP1	Nck-associated protein 1	Q9Y2A7	NCKP1_HUMAN	2111.31	1227.53	1117.69	1222.5	1094.71
libDIA-22xlib	P63000	P63000	RAC1	Ras-related C3 botulinum toxin substrate 1	P63000	RAC1_HUMAN	12334.2	12184	11117.2	9750.41	6240.64	Filtered	9336.44	Filtered	6855.81	9602.08			libDIA-6xlib	P61803	P61803	DAD1	Dolichyl-diphosphooligosaccharide--protein glycosyltransferase subunit DAD1	P61803	DAD1_HUMAN	1706.56	951.003	1667.78	1158.52	989.216	1681.32	1063.32	3641.4	2814.65	1837.99			dirDIA	Q9Y2L1	Q9Y2L1	DIS3	Exosome complex exonuclease RRP44	Q9Y2L1	RRP44_HUMAN	1049.89	1029.39	922.623	896.877	774.683
libDIA-22xlib	P63010	P63010	AP2B1	AP-2 complex subunit beta	P63010	AP2B1_HUMAN	859.717	1024.41	839.101	340.231	611.727	903.33	405.059	572.849	800.68	414.643			libDIA-6xlib	P61923	P61923	COPZ1	Coatomer subunit zeta-1	P61923	COPZ1_HUMAN	3476.51	4897.43	2824	3828.56	3196.25	2575.62	3257.19	Filtered	4698.81	1757.71			dirDIA	Q9Y2Q3	Q9Y2Q3	GSTK1	Glutathione S-transferase kappa 1	Q9Y2Q3	GSTK1_HUMAN	191.203	741.929	769.298	588.786	936.542
libDIA-22xlib	P63104	P63104	YWHAZ	14-3-3 protein zeta/delta	P63104	1433Z_HUMAN	5956.57	8985.91	6278.46	4212.85	7037.03	3222.74	4461.32	2168.54	10739.9	3448.45			libDIA-6xlib	P61960	P61960	UFM1	Ubiquitin-fold modifier 1	P61960	UFM1_HUMAN	1164.73	1180.47	711.602	437.184	1286.91	487.057	926.492	724.604	625.25	Filtered			dirDIA	Q9Y2T3	Q9Y2T3	GDA	Guanine deaminase	Q9Y2T3	GUAD_HUMAN	747.813	1183.34	972.185	469.437	1104.58
libDIA-22xlib	P63165	P63165	SUMO1	Small ubiquitin-related modifier 1	P63165	SUMO1_HUMAN	1271.66	1939.5	2323.35	1731.07	2089.96	1954.82	1509.96	1254.61	1891.27	1098			libDIA-6xlib	P61978	P61978	HNRNPK	Heterogeneous nuclear ribonucleoprotein K	P61978	HNRPK_HUMAN	31282.3	30580.9	21744.7	31837.3	22354.5	28229.6	31983.4	31666.7	13215.6	26631.2			dirDIA	Q9Y383	Q9Y383	LUC7L2	Putative RNA-binding protein Luc7-like 2	Q9Y383	LC7L2_HUMAN	2171.31	2025.28	2958.98	1779.83	2016.9
libDIA-22xlib	P63173	P63173	RPL38	60S ribosomal protein L38	P63173	RL38_HUMAN	11021.5	10424.2	10573.8	9912.63	5695.61	9768.06	12705.4	13724.6	3871.23	8106.85			libDIA-6xlib	P61981	P61981	YWHAG	14-3-3 protein gamma	P61981	1433G_HUMAN	Filtered	Filtered	Filtered	Filtered	488.906	Filtered	Filtered	Filtered	1603.86	Filtered			dirDIA	Q9Y3I0	Q9Y3I0	RTCB	tRNA-splicing ligase RtcB homolog	Q9Y3I0	RTCB_HUMAN	772.979	787.177	905.617	1018.72	480.955
libDIA-22xlib	P63208	P63208	SKP1	S-phase kinase-associated protein 1	P63208	SKP1_HUMAN	Filtered	2185.31	3657	2487.12	3407.09	2049.81	1332.02	Filtered	4676.46	1206.2			libDIA-6xlib	P62081	P62081	RPS7	40S ribosomal protein S7	P62081	RS7_HUMAN	14038.8	16926.5	12001.9	14187.3	11908.5	13402.5	12942.1	20695.2	10134.2	13601.5			dirDIA	Q9Y3U8	Q9Y3U8	RPL36	60S ribosomal protein L36	Q9Y3U8	RL36_HUMAN	6688.16	8963.2	11006.7	8673.7	6816.03
libDIA-22xlib	P63220	P63220	RPS21	40S ribosomal protein S21	P63220	RS21_HUMAN	1054.3	2158.08	2037.76	2000.85	1771.25	1036.39	1815.62	1489.79	4912.18	3031.81			libDIA-6xlib	P62136	P62136	PPP1CA	Serine/threonine-protein phosphatase PP1-alpha catalytic subunit	P62136	PP1A_HUMAN	2012.94	2410.79	2792.67	3376.46	2649.15	3074.14	2803.23	2633.49	2837.75	2435.73			dirDIA	Q9Y4Z0	Q9Y4Z0	LSM4	U6 snRNA-associated Sm-like protein LSm4	Q9Y4Z0	LSM4_HUMAN	1202.74	1087.21	Filtered	443.842	664.714
libDIA-22xlib	P63241	P63241	EIF5A	Eukaryotic translation initiation factor 5A-1	P63241	IF5A1_HUMAN	7612.55	5310.87	6293.09	12165.9	7455.54	14831.4	16278.4	11400.4	4400.43	5349.94			libDIA-6xlib	P62140	P62140	PPP1CB	Serine/threonine-protein phosphatase PP1-beta catalytic subunit	P62140	PP1B_HUMAN	541.434	Filtered	1058.31	1058.36	699.995	Filtered	Filtered	Filtered	Filtered	1080.45			dirDIA	Q9Y570	Q9Y570	PPME1	Protein phosphatase methylesterase 1	Q9Y570	PPME1_HUMAN	21884.8	28140.6	36953.1	24183.4	58442.7
libDIA-22xlib	P63244	P63244	GNB2L1	Guanine nucleotide-binding protein subunit beta-2-like 1	P63244	GBLP_HUMAN	3854.79	3707.62	5150.76	2954.17	4430.73	3244.9	9491.81	2788.27	9646.57	2151.43			libDIA-6xlib	P62158	P62158	CALM1	Calmodulin	P62158	CALM_HUMAN	13789.8	22371.1	61597.2	43953.3	48886.2	47882.2	42692	16964.5	80346.9	47884.5			dirDIA	Q9Y5B9	Q9Y5B9	SUPT16H	FACT complex subunit SPT16	Q9Y5B9	SP16H_HUMAN	1949.44	1211.9	3376.1	2885.91	2511.88
libDIA-22xlib	P63279	P63279	UBE2I	SUMO-conjugating enzyme UBC9	P63279	UBC9_HUMAN	707.302	1203.86	Filtered	1168.82	815.524	Filtered	Filtered	Filtered	Filtered	662.153			libDIA-6xlib	P62191	P62191	PSMC1	26S protease regulatory subunit 4	P62191	PRS4_HUMAN	317.651	855.294	859.841	764.795	1038.41	985.422	793.424	2273.11	1411.67	782.709			dirDIA	Q9Y5S9	Q9Y5S9	RBM8A	RNA-binding protein 8A	Q9Y5S9	RBM8A_HUMAN	1794.99	2283.58	2671.16	2113.19	2036.31
libDIA-22xlib	P67812	P67812	SEC11A	Signal peptidase complex catalytic subunit SEC11A	P67812	SC11A_HUMAN	1237.32	1707.66	1612.13	876.349	918.618	2494.04	1475.98	2804.59	1151.8	1738.06			libDIA-6xlib	P62195	P62195	PSMC5	26S protease regulatory subunit 8	P62195	PRS8_HUMAN	2496.42	2498.04	2181.58	2675.02	2055.94	3008.14	3469.07	3744.74	1698.23	2484.41			dirDIA	Q9Y678	Q9Y678	COPG1	Coatomer subunit gamma-1	Q9Y678	COPG1_HUMAN	1259.78	1056.62	443.259	874.413	1067.59
libDIA-22xlib	P67936	P67936	TPM4	Tropomyosin alpha-4 chain	P67936	TPM4_HUMAN	23307.4	29709.2	47946.8	46710.7	46729.1	83665.1	65309	35068	77373.6	77976			libDIA-6xlib	P62241	P62241	RPS8	40S ribosomal protein S8	P62241	RS8_HUMAN	16535.3	18835.5	19555.9	18847.2	14879.9	18630	21486.3	24527.3	14572	13190.8			dirDIA	Q9Y696	Q9Y696	CLIC4	Chloride intracellular channel protein 4	Q9Y696	CLIC4_HUMAN	763.972	795.054	873.868	671.549	832.172
libDIA-22xlib	P68104;Q5VTE0	P68104;Q5VTE0	EEF1A1;EEF1A1P5	Elongation factor 1-alpha 1;Putative elongation factor 1-alpha-like 3	P68104;Q5VTE0	EF1A1_HUMAN;EF1A3_HUMAN	534280	516092	370336	390554	348406	441628	405586	436153	368022	515366			libDIA-6xlib	P62244	P62244	RPS15A	40S ribosomal protein S15a	P62244	RS15A_HUMAN	38712.6	26257.2	43860.6	27922.5	20080.5	24767.7	24035.5	29694.1	28946.9	27425.5			dirDIA	Q9Y6E2	Q9Y6E2	BZW2	Basic leucine zipper and W2 domain-containing protein 2	Q9Y6E2	BZW2_HUMAN	10976.3	10272	8535.91	9409.55	7150.94
libDIA-22xlib	P68363;Q9BQE3	P68363;Q9BQE3	TUBA1B;TUBA1C	Tubulin alpha-1B chain;Tubulin alpha-1C chain	P68363;Q9BQE3	TBA1B_HUMAN;TBA1C_HUMAN	134184	86757.4	72376.8	91108.5	67932.1	91144.5	102973	73501.1	42200.2	82177.8			libDIA-6xlib	P62249	P62249	RPS16	40S ribosomal protein S16	P62249	RS16_HUMAN	46560.7	37673.1	33791.6	33233.9	27302	36278.7	32197	41321.4	26581.1	33465.3			dirDIA	Q9Y6N5	Q9Y6N5	SQRDL	Sulfide:quinone oxidoreductase, mitochondrial	Q9Y6N5	SQRD_HUMAN	1690.95	2322.3	2417.57	1583.83	1763.1
libDIA-22xlib	P68366	P68366	TUBA4A	Tubulin alpha-4A chain	P68366	TBA4A_HUMAN	11449.4	11502.4	11520.8	10637.8	9733.96	10588.8	10162.8	6836.04	13462.6	7760.68			libDIA-6xlib	P62258	P62258	YWHAE	14-3-3 protein epsilon	P62258	1433E_HUMAN	21399	32718.5	41456.4	33427	36783	31358.5	35132.5	16844.2	29132.8	14170.8
libDIA-22xlib	P68371	P68371	TUBB4B	Tubulin beta-4B chain	P68371	TBB4B_HUMAN	14879.4	39834.7	22118.4	28466.1	31361.2	27383	12064.2	15022.8	27558.2	44877.8			libDIA-6xlib	P62263	P62263	RPS14	40S ribosomal protein S14	P62263	RS14_HUMAN	2921.79	2625.43	1293.83	936.143	1139.69	1485.56	1352.91	13230.9	1160.35	3467.95
libDIA-22xlib	P68400	P68400	CSNK2A1	Casein kinase II subunit alpha	P68400	CSK21_HUMAN	1250.15	1054.98	1384.1	1239.84	1169.21	980.184	862.464	1084.43	1873.76	1223.17			libDIA-6xlib	P62266	P62266	RPS23	40S ribosomal protein S23	P62266	RS23_HUMAN	7012.83	7652.49	6171.49	5945.95	4561.06	4604.91	5742.23	6329.06	5085.71	5283.36
libDIA-22xlib	P68402	P68402	PAFAH1B2	Platelet-activating factor acetylhydrolase IB subunit beta	P68402	PA1B2_HUMAN	4125.36	3614.64	3354.8	3656.34	4059.81	4451.52	4938.42	2790.42	1492.8	2287.63			libDIA-6xlib	P62269	P62269	RPS18	40S ribosomal protein S18	P62269	RS18_HUMAN	8594.08	9573.72	7124.78	6016.69	5740.19	5641.42	6285.64	9587.29	5504.68	5078.23
libDIA-22xlib	P68431;P84243;Q16695;Q6NXT2;Q71DI3	P68431;P84243;Q16695;Q6NXT2;Q71DI3	HIST1H3A;H3F3A;HIST3H3;H3F3C;HIST2H3A	Histone H3.1;Histone H3.3;Histone H3.1t;Histone H3.3C;Histone H3.2	P68431;P84243;Q16695;Q6NXT2;Q71DI3	H31_HUMAN;H33_HUMAN;H31T_HUMAN;H3C_HUMAN;H32_HUMAN	48023.6	55688	62131.7	76201.8	48840.8	38651.9	23098.7	79203.5	81273.2	65731.7			libDIA-6xlib	P62277	P62277	RPS13	40S ribosomal protein S13	P62277	RS13_HUMAN	26077.6	27162.6	24419.5	23266.2	20656.7	17132.4	24456.1	27926.2	13514.9	21064.3
libDIA-22xlib	P69849;Q15155;Q5JPE7	P69849;Q15155;Q5JPE7	NOMO3;NOMO1;NOMO2	Nodal modulator 3;Nodal modulator 1;Nodal modulator 2	P69849;Q15155;Q5JPE7	NOMO3_HUMAN;NOMO1_HUMAN;NOMO2_HUMAN	Filtered	Filtered	Filtered	669.996	794.223	878.665	493.932	663.11	492.17	Filtered			libDIA-6xlib	P62280	P62280	RPS11	40S ribosomal protein S11	P62280	RS11_HUMAN	1571.72	2471.6	1635.2	1439.75	1973.61	1383.12	1273.37	1774.77	1452.75	1891.94
libDIA-22xlib	P69905	P69905	HBA1	Hemoglobin subunit alpha	P69905	HBA_HUMAN	Filtered	1709.87	Filtered	Filtered	Filtered	Filtered	Filtered	Filtered	Filtered	Filtered			libDIA-6xlib	P62304	P62304	SNRPE	Small nuclear ribonucleoprotein E	P62304	RUXE_HUMAN	9927.23	7212.29	6970.59	8070.11	5430.02	6890.17	8374.53	11191.9	4042.73	8734.03
libDIA-22xlib	P78344	P78344	EIF4G2	Eukaryotic translation initiation factor 4 gamma 2	P78344	IF4G2_HUMAN	1775.93	543.148	597.223	1904.96	915.747	1538.21	1787.95	867.941	Filtered	1807.17			libDIA-6xlib	P62310	P62310	LSM3	U6 snRNA-associated Sm-like protein LSm3	P62310	LSM3_HUMAN	6272.38	12605.2	11748.5	22218.4	8627.22	15749.4	14416.4	10835.1	19825.8	10445.8
libDIA-22xlib	P78347	P78347	GTF2I	General transcription factor II-I	P78347	GTF2I_HUMAN	2071.39	2484.98	3657.39	1718.2	1428.64	2064.11	1782.13	2698.19	1826.56	1931.29			libDIA-6xlib	P62312	P62312	LSM6	U6 snRNA-associated Sm-like protein LSm6	P62312	LSM6_HUMAN	1400.37	1111.06	1006.98	770.194	1440.74	364.184	594.285	Filtered	2944.46	Filtered
libDIA-22xlib	P78371	P78371	CCT2	T-complex protein 1 subunit beta	P78371	TCPB_HUMAN	4958.11	5292.29	4943.55	4444.28	4551.71	4719.97	4424.25	5241.92	3871.76	5138.3			libDIA-6xlib	P62314	P62314	SNRPD1	Small nuclear ribonucleoprotein Sm D1	P62314	SMD1_HUMAN	6279.4	3518.85	4721.51	5123.14	3785.2	6061.6	6345.12	10617.9	2491.81	5499.1
libDIA-22xlib	P78395	P78395	PRAME	Melanoma antigen preferentially expressed in tumors	P78395	PRAME_HUMAN	43348.2	50482.2	56955.4	59059.1	31734.3	47994.3	48483	68796.1	28540.6	32093.9			libDIA-6xlib	P62316	P62316	SNRPD2	Small nuclear ribonucleoprotein Sm D2	P62316	SMD2_HUMAN	12234	22752	19753.6	20285.7	14982.2	17977	23996.8	25951.7	13998.3	18347.2
libDIA-22xlib	P78417	P78417	GSTO1	Glutathione S-transferase omega-1	P78417	GSTO1_HUMAN	1203.38	1405.15	1724.41	1182.83	2069.44	1798.81	1968.42	346.972	2564.51	Filtered			libDIA-6xlib	P62318	P62318	SNRPD3	Small nuclear ribonucleoprotein Sm D3	P62318	SMD3_HUMAN	10332.3	8605.22	7832.07	6474.06	5286.61	6429.35	7245.61	9693.25	5678.75	7469.91
libDIA-22xlib	P78527	P78527	PRKDC	DNA-dependent protein kinase catalytic subunit	P78527	PRKDC_HUMAN	4981.45	4428.87	4720.41	3535.43	2839.93	4304.8	3952.53	5350.67	2769.78	4506.9			libDIA-6xlib	P62330	P62330	ARF6	ADP-ribosylation factor 6	P62330	ARF6_HUMAN	Filtered	1712.83	1711.98	Filtered	Filtered	1826.05	Filtered	Filtered	Filtered	1308.07
libDIA-22xlib	P80188	P80188	LCN2	Neutrophil gelatinase-associated lipocalin	P80188	NGAL_HUMAN	2452.63	1933.34	2202.57	1703.95	841.761	1048.24	1597.98	872.789	2716.93	2579.79			libDIA-6xlib	P62333	P62333	PSMC6	26S protease regulatory subunit 10B	P62333	PRS10_HUMAN	1526.83	1478.32	1418.04	1688.93	1592.5	1538.74	1796.02	1351.29	1630.36	1797.77
libDIA-22xlib	P81605	P81605	DCD	Dermcidin	P81605	DCD_HUMAN	10725.2	39785.1	50360.5	15615.6	5231.27	5381.11	7837.57	11139.4	23336	13595.3			libDIA-6xlib	P62424	P62424	RPL7A	60S ribosomal protein L7a	P62424	RL7A_HUMAN	10344.8	12200.3	14539.5	14063.9	9633.48	13726.8	12532.4	19087.6	13391.9	12435.8
libDIA-22xlib	P82650	P82650	MRPS22	28S ribosomal protein S22, mitochondrial	P82650	RT22_HUMAN	Filtered	Filtered	1033.4	673.649	872.917	662.38	879.911	580.907	457.885	Filtered			libDIA-6xlib	P62495	P62495	ETF1	Eukaryotic peptide chain release factor subunit 1	P62495	ERF1_HUMAN	6135.19	6542.04	4915.45	5018.24	4586.72	5134.54	5641.54	5693.86	3992.32	5076.25
libDIA-22xlib	P82979	P82979	SARNP	SAP domain-containing ribonucleoprotein	P82979	SARNP_HUMAN	1105.15	1287.85	2595.15	2228.07	1332.34	2105.89	2268.24	774.877	2880.45	941.776			libDIA-6xlib	P62701	P62701	RPS4X	40S ribosomal protein S4, X isoform	P62701	RS4X_HUMAN	13161.1	12455.3	15272.2	12643.1	9228.52	12507.6	12880	12720.9	8814.63	13097.6
[truncated: 782 more rows]
[truncated: 5 more columns]

## Sheet: SciProChip_PC9_1 cell_batch2
libDIA-Protein Groups IDs																			libDIA-Protein Groups IDs																			dirDIA-Protein Groups IDs
[truncated: 1,847 more rows]
[truncated: 5 more columns]
