# Supplementary material for: Streamlined single-cell proteomics by an integrated microfluidic chip and data-independent acquisition mass spectrometry
Source: Nat Commun. 2022 Jan 10;13:37. doi: 10.1038/s41467-021-27778-4 (PMC8748772; doi:10.1038/s41467-021-27778-4)
Supplement: Supplementary file 11 — Source Data [file 41467_2021_27778_MOESM11_ESM.xlsx]

## Sheet: Fig. 2b
Figure 2b
Cell Capturing Chambers		% of captured cells (one cell/trap)			% of captured cells (one or two cells/trap)
	Chamber-1	Chamber-2	Chamber-3	Chamber-1	Chamber-2	Chamber-3
10	100	100	100	0	0	0
50	92	96	90	8	4	10
100	90	97	80	10	3	20

## Sheet: Fig. 2d
Figure 2d
Time (s)	Vortex-1	Vortex-2	Vortex-3	Shaker-1	Shaker-2	Shaker-3	Passive-1	Passive-2	Passive-3
30	7.30537	13.1685	9.13856	2.27686	4.81002	4.42661	2.34372	2.33797	1.48568
60	16.3605	24.4423	15.3247	5.93651	10.6529	10.8414	5.72349	4.32081	5.80376
90	24.6599	33.3948	17.6065	16.7033	15.1385	17.3013	7.85379	8.18659	8.09463
120	31.6553	36.0271	23.6115	23.4808	19.4564	24.4551	10.927	9.83279	10.4069
150	38.8624	41.7797	29.3043	28.3376	24.3521	29.4144	12.4559	13.1992	13.6205
180	43.3182	46.603	34.0875	34.3537	27.8832	34.0061	15.5252	15.2819	16.0075
210	49.1912	51.8747	39.7418	38.771	33.9424	39.5056	17.0812	18.2968	17.5253
240	50.7823	55.5122	43.2916	41.548	37.2907	43.8309	19.681	19.9985	21.0275
270	56.1414	57.3598	47.7741	44.2567	41.6496	45.549	20.9848	22.7952	24.1485
300	58.9871	63.069	51.8751	46.8973	45.3708	51.2061	23.4062	25.4883	26.3432
330	61.062	64.5045	54.6348	49.9962	47.6752	53.4906	24.5547	26.9458	28.7516
360	64.4671	68.0081	58.6317	53.9589	51.0123	56.563	27.1157	29.7166	30.5544
390	65.7067	70.6187	61.0985	56.3532	53.958	59.898	29.4983	32.1952	33.2264
420	66.9955	71.302	64.5327	58.3156	57.1647	61.5748	30.3131	34.5738	36.5755
450	70.6311	73.9126	66.7026	58.9408	58.9582	64.786	32.8664	35.7724	39.1478
480	71.5495	72.8495	68.2174	60.9714	61.0276	65.6938	34.6164	38.2214	41.289
510	71.8708	73.2726	69.9364	63.7293	62.7913	67.2131	36.6497	40.1783	42.6927
540	73.6319	73.1533	71.8057	65.2637	64.0591	69.1076	38.6947	41.9207	44.663
570	73.7717	74.068	73.3205	66.87	65.3492	69.9516	39.6997	43.8998	46.0845
600	75.0529	74.7731	73.3937	68.2906	67.4484	70.8294	41.7368	45.6977	48.215
630	75.2343	74.5634	74.6618	68.1202	69.2159	72.2324	43.2812	46.3377	49.4834
660	75.1323	74.0608	75.3825	70.0712	69.4694	72.9039	45.2835	47.9765	50.3492
690	75.3326	75.0298	76.0725	70.2909	70.2599	74.2919	46.789	49.4562	51.7778
720				70.9577	70.6812	74.5583	48.2713	51.0913	53.5022
750				71.6018	71.688	74.6258	49.8467	52.3269	54.5105
780				71.9427	72.3181	74.7609	51.6006	53.6364	55.6541
810				72.1321	72.4263	75.211	52.8773	55.2012	56.8975
840				72.0753	73.049	75.211	53.7154	56.2371	58.1837
870				72.7231	73.3696	75.4999	54.8601	57.5688	59.281
900				72.9429	73.4256	75.6349	56.16	58.5787	59.7193
930				72.886	73.7835	75.7325	57.4405	59.7884	60.4781
960				73.049	73.8133	75.8	58.5348	60.1953	61.5398
990							59.792	61.3569	62.6835
1020							60.7854	62.2558	63.5065
1050							61.9301	63.2214	64.4791
1080							62.9661	64.2979	65.238
1110							63.9672	65.0229	65.8971
1140							64.7666	65.711	66.4885
1170							65.663	66.5581	67.34
1200							66.505	67.1574	67.9243
1230							67.1802	67.8936	68.4872
1260							67.9485	68.6964	69.0466
1290							68.7556	69.2402	69.6915
1320							69.586	69.832	70.1226
1350							70.04	70.4498	70.6641
1380							70.5056	70.8753	70.9883
1410							71.0683	71.4154	71.5405
1440							71.856	72.0479	71.8612
1470							72.2246	72.4697	72.2745
1500							72.6282	72.8507	72.6984
1530							73.2218	73.2132	72.6735
1560							73.1636	73.609	72.8588
1590							73.6952	74.0567	73.3041
1620							74.0289	74.3156	73.5464
1650							74.3006	74.5635	73.8706
1680							74.5722	74.8335	74.12
1710							75.0068	75.2183	74.2803
1740							75.2318	75.4365	74.576
1770							75.6509	75.5771	73.2685
1800							75.907	75.91	74.0345
1830							76.0428	76.1246	74.3623
1860							76.2097	76.2911	74.405
1890							76.5279	76.4427	74.5404
1920							76.555	76.6203	74.6188
1950							76.8228	76.8829	74.7043
1980							76.8538	76.8645	74.9929

## Sheet: Fig. 2f
Figure 2f
Mass recovery obtaind from a plot Mass after solid phase extraction column (aSPE) against mass after SPE (bSPE)
Mass in ug (b-SPE)	Mass in ug (a-SPE)-1	Mass in ug (a-SPE)-2	Mass in ug (a-SPE)-3	Avg. mass in ug (a-SPE)	stdev
0.311125	0.180125	0.180125	0.343875	0.234708	0.0945411
0.409375	0.278375	0.311125	0.343875	0.311125	0.03275
0.605875	0.409375	0.49125	0.42575	0.442125	0.0433242
0.9825	0.8515	0.7205	0.917	0.829667	0.100053
b=before
a=after

## Sheet: Fig. 3a
Figure 3a
Protein Groups
Cells	DDA	libDIA	dirDIA
13	836
13	836
13	934
14		1712	179
14		1963	134
13		1947	132
Peptides
Cells	DDA	libDIA	dirDIA
13	2785
13	3242
13	3813
14		5535	1060
14		7449	724
13		7803	699

## Sheet: Fig. 3b
Figure 3b
DDA								DIA
Protein IDs-DDA-Rep1	Protein IDs-DDA-Rep2	Protein IDs-DDA-Rep3						Protein IDs-DIA-Rep1	Protein IDs-DIA-Rep2	Protein IDs-DIA-Rep3
sp|A6NEC2|PSAL_HUMAN;sp|P55786|PSA_HUMAN	sp|A6NEC2|PSAL_HUMAN;sp|P55786|PSA_HUMAN	sp|A6NEC2|PSAL_HUMAN;sp|P55786|PSA_HUMAN						A0AVT1	A0AVT1	A0AVT1
sp|A8MPP1|D11L8_HUMAN;sp|Q92771|DDX12_HUMAN;sp|Q96FC9|DDX11_HUMAN	sp|A8MPP1|D11L8_HUMAN;sp|Q92771|DDX12_HUMAN;sp|Q96FC9|DDX11_HUMAN	sp|A6NHL2|TBAL3_HUMAN						A0FGR8	A0FGR8	A0FGR8
sp|Q99613|EIF3C_HUMAN;sp|B5ME19|EIFCL_HUMAN	sp|Q99613|EIF3C_HUMAN;sp|B5ME19|EIFCL_HUMAN	sp|A8MPP1|D11L8_HUMAN;sp|Q92771|DDX12_HUMAN;sp|Q96FC9|DDX11_HUMAN						A5A3E0	A5A3E0	A5A3E0
sp|Q13765|NACA_HUMAN;sp|E9PAV3|NACAM_HUMAN;sp|Q9BZK3|NACP1_HUMAN	sp|Q13765|NACA_HUMAN;sp|E9PAV3|NACAM_HUMAN;sp|Q9BZK3|NACP1_HUMAN	sp|Q99613|EIF3C_HUMAN;sp|B5ME19|EIFCL_HUMAN						A6NCE7;Q9GZQ8;Q9H492	A5YKK6	A5YKK6
sp|O00148|DX39A_HUMAN	sp|O00116|ADAS_HUMAN	sp|Q13765|NACA_HUMAN;sp|E9PAV3|NACAM_HUMAN;sp|Q9BZK3|NACP1_HUMAN						B5ME19;Q99613	A6NCE7;Q9GZQ8;Q9H492	A6NCE7;Q9GZQ8;Q9H492
sp|O00151|PDLI1_HUMAN	sp|O00151|PDLI1_HUMAN	sp|O00116|ADAS_HUMAN						C4AMC7;Q6VEQ5	A6NHR9	A6NDG6
sp|O00154|BACH_HUMAN	sp|O00154|BACH_HUMAN	sp|O00151|PDLI1_HUMAN						E9PAV3;Q13765	A8K2U0	A6NHR9
sp|O00170|AIP_HUMAN	sp|O00170|AIP_HUMAN	sp|O00154|BACH_HUMAN						E9PRG8	A8MWD9;P62308	A8K2U0
sp|O00231|PSD11_HUMAN	sp|O00231|PSD11_HUMAN	sp|O00170|AIP_HUMAN						O00115	B5ME19;Q99613	A8MWD9;P62308
sp|O00244|ATOX1_HUMAN	sp|O00232|PSD12_HUMAN	sp|O00231|PSD11_HUMAN						O00116	E9PAV3;Q13765	B5ME19;Q99613
sp|O00264|PGRC1_HUMAN	sp|O00244|ATOX1_HUMAN	sp|O00232|PSD12_HUMAN						O00148	E9PRG8	C4AMC7;Q6VEQ5
sp|O00299|CLIC1_HUMAN	sp|O00264|PGRC1_HUMAN	sp|O00244|ATOX1_HUMAN						O00151	O00115	E9PAV3;Q13765
sp|O00303|EIF3F_HUMAN	sp|O00299|CLIC1_HUMAN	sp|O00264|PGRC1_HUMAN						O00154	O00116	E9PRG8
sp|O00410|IPO5_HUMAN;sp|O60518|RNBP6_HUMAN	sp|O00303|EIF3F_HUMAN	sp|O00299|CLIC1_HUMAN						O00159	O00139	O00115
sp|O00429|DNM1L_HUMAN	sp|O00410|IPO5_HUMAN;sp|O60518|RNBP6_HUMAN	sp|O00303|EIF3F_HUMAN						O00170	O00148	O00116
sp|O00487|PSDE_HUMAN	sp|Q9NZI8|IF2B1_HUMAN;sp|O00425|IF2B3_HUMAN;sp|Q9Y6M1|IF2B2_HUMAN	sp|O00410|IPO5_HUMAN;sp|O60518|RNBP6_HUMAN						O00203	O00151	O00139
sp|Q9P289|STK26_HUMAN;sp|O00506|STK25_HUMAN;sp|Q9Y6E0|STK24_HUMAN	sp|O00429|DNM1L_HUMAN	sp|Q9NZI8|IF2B1_HUMAN;sp|O00425|IF2B3_HUMAN;sp|Q9Y6M1|IF2B2_HUMAN						O00204	O00154	O00148
sp|O00567|NOP56_HUMAN	sp|O00487|PSDE_HUMAN	sp|O00429|DNM1L_HUMAN						O00231	O00159	O00151
sp|O00571|DDX3X_HUMAN;sp|O15523|DDX3Y_HUMAN;sp|Q9NQI0|DDX4_HUMAN	sp|Q9P289|STK26_HUMAN;sp|O00506|STK25_HUMAN;sp|Q9Y6E0|STK24_HUMAN	sp|O00487|PSDE_HUMAN						O00232	O00161	O00154
sp|O00592|PODXL_HUMAN	sp|O00571|DDX3X_HUMAN;sp|O15523|DDX3Y_HUMAN;sp|Q9NQI0|DDX4_HUMAN	sp|Q9P289|STK26_HUMAN;sp|O00506|STK25_HUMAN;sp|Q9Y6E0|STK24_HUMAN						O00233	O00170	O00159
sp|O00625|PIR_HUMAN	sp|O00592|PODXL_HUMAN	sp|O00571|DDX3X_HUMAN;sp|O15523|DDX3Y_HUMAN;sp|Q9NQI0|DDX4_HUMAN						O00244	O00203	O00161
sp|P47813|IF1AX_HUMAN;sp|O14602|IF1AY_HUMAN	sp|O00629|IMA3_HUMAN	sp|O00592|PODXL_HUMAN						O00264	O00204	O00170
sp|O14684|PTGES_HUMAN	sp|O14579|COPE_HUMAN	sp|O00625|PIR_HUMAN						O00299	O00231	O00203
sp|O14737|PDCD5_HUMAN	sp|P47813|IF1AX_HUMAN;sp|O14602|IF1AY_HUMAN	sp|O14579|COPE_HUMAN						O00303	O00232	O00204
sp|O14818|PSA7_HUMAN;sp|Q8TAA3|PSA7L_HUMAN	sp|O14684|PTGES_HUMAN	sp|P47813|IF1AX_HUMAN;sp|O14602|IF1AY_HUMAN						O00401	O00233	O00217
sp|O14907|TX1B3_HUMAN	sp|O14737|PDCD5_HUMAN	sp|O14684|PTGES_HUMAN						O00410	O00244	O00231
sp|P19105|ML12A_HUMAN;sp|O14950|ML12B_HUMAN;sp|P24844|MYL9_HUMAN	sp|O14818|PSA7_HUMAN;sp|Q8TAA3|PSA7L_HUMAN	sp|O14737|PDCD5_HUMAN						O00411	O00264	O00232
sp|O14979|HNRDL_HUMAN	sp|O14907|TX1B3_HUMAN	sp|O14745|NHRF1_HUMAN						O00425	O00267	O00233
sp|O14980|XPO1_HUMAN	sp|O14929|HAT1_HUMAN	sp|O14818|PSA7_HUMAN;sp|Q8TAA3|PSA7L_HUMAN						O00429	O00299	O00244
sp|O15143|ARC1B_HUMAN	sp|P19105|ML12A_HUMAN;sp|O14950|ML12B_HUMAN;sp|P24844|MYL9_HUMAN	sp|O14907|TX1B3_HUMAN						O00487	O00303	O00264
sp|O15144|ARPC2_HUMAN	sp|O14979|HNRDL_HUMAN	sp|O14929|HAT1_HUMAN						O00499	O00330	O00267
sp|O15212|PFD6_HUMAN	sp|O14980|XPO1_HUMAN	sp|P19105|ML12A_HUMAN;sp|O14950|ML12B_HUMAN;sp|P24844|MYL9_HUMAN						O00505	O00401	O00299
sp|O15347|HMGB3_HUMAN	sp|O15143|ARC1B_HUMAN	sp|O14979|HNRDL_HUMAN						O00515	O00410	O00303
sp|O15355|PPM1G_HUMAN	sp|O15144|ARPC2_HUMAN	sp|O14980|XPO1_HUMAN						O00541	O00411	O00401
sp|O15371|EIF3D_HUMAN	sp|O15173|PGRC2_HUMAN	sp|O15143|ARC1B_HUMAN						O00567	O00425	O00410
sp|O15511|ARPC5_HUMAN	sp|O15212|PFD6_HUMAN	sp|O15144|ARPC2_HUMAN						O00571	O00429	O00411
sp|O43143|DHX15_HUMAN	sp|O15347|HMGB3_HUMAN	sp|O15173|PGRC2_HUMAN						O00592	O00469	O00425
sp|O43175|SERA_HUMAN	sp|O15355|PPM1G_HUMAN	sp|O15212|PFD6_HUMAN						O00625	O00483	O00429
sp|O43242|PSMD3_HUMAN	sp|O15371|EIF3D_HUMAN	sp|O15347|HMGB3_HUMAN						O00712	O00487	O00469
sp|O43390|HNRPR_HUMAN	sp|O15511|ARPC5_HUMAN	sp|O15355|PPM1G_HUMAN						O00762	O00499	O00483
sp|O43399|TPD54_HUMAN	sp|O43143|DHX15_HUMAN	sp|O15371|EIF3D_HUMAN						O14548	O00505	O00487
sp|O43488|ARK72_HUMAN	sp|O43175|SERA_HUMAN	sp|O15511|ARPC5_HUMAN						O14579	O00515	O00499
sp|O43491|E41L2_HUMAN	sp|O43242|PSMD3_HUMAN	sp|O43143|DHX15_HUMAN						O14602;P47813	O00541	O00505
sp|O43670|ZN207_HUMAN	sp|O43390|HNRPR_HUMAN	sp|O43175|SERA_HUMAN						O14618	O00567	O00515
sp|O43684|BUB3_HUMAN	sp|O43396|TXNL1_HUMAN	sp|O43237|DC1L2_HUMAN						O14684	O00571	O00541
sp|O43707|ACTN4_HUMAN;sp|Q9H254|SPTN4_HUMAN	sp|O43399|TPD54_HUMAN	sp|O43242|PSMD3_HUMAN						O14732	O00592	O00567
sp|O43760|SNG2_HUMAN	sp|O43491|E41L2_HUMAN	sp|O43390|HNRPR_HUMAN						O14737	O00625	O00571
sp|O43776|SYNC_HUMAN	sp|O43670|ZN207_HUMAN	sp|O43399|TPD54_HUMAN						O14744	O00629	O00592
sp|O43852|CALU_HUMAN	sp|O43707|ACTN4_HUMAN;sp|Q9H254|SPTN4_HUMAN	sp|O43491|E41L2_HUMAN						O14745	O00712	O00625
sp|O60218|AK1BA_HUMAN	sp|O43768|ENSA_HUMAN	sp|O43670|ZN207_HUMAN						O14776	O00762	O00629
sp|O60361|NDK8_HUMAN	sp|O43776|SYNC_HUMAN	sp|O43684|BUB3_HUMAN						O14818	O14548	O00712
sp|O60506|HNRPQ_HUMAN	sp|O43852|CALU_HUMAN	sp|O43707|ACTN4_HUMAN;sp|Q9H254|SPTN4_HUMAN						O14828	O14579	O14548
sp|O60610|DIAP1_HUMAN	sp|O60218|AK1BA_HUMAN	sp|O43768|ENSA_HUMAN						O14908	O14602;P47813	O14579
sp|O60664|PLIN3_HUMAN	sp|O60361|NDK8_HUMAN	sp|O43776|SYNC_HUMAN						O14929	O14618	O14602;P47813
sp|O60701|UGDH_HUMAN	sp|O60506|HNRPQ_HUMAN	sp|O43809|CPSF5_HUMAN						O14950;P19105	O14656	O14618
sp|Q99880|H2B1L_HUMAN;sp|Q99879|H2B1M_HUMAN;sp|Q99877|H2B1N_HUMAN;sp|Q93079|H2B1H_HUMAN;sp|Q5QNW6|H2B2F_HUMAN;sp|P62807|H2B1C_HUMAN;sp|P58876|H2B1D_HUMAN;sp|P57053|H2BFS_HUMAN;sp|O60814|H2B1K_HUMAN;sp|Q96A08|H2B1A_HUMAN	sp|O60610|DIAP1_HUMAN	sp|O43852|CALU_HUMAN						O14964	O14684	O14656
sp|O60841|IF2P_HUMAN	sp|O60664|PLIN3_HUMAN	sp|O60218|AK1BA_HUMAN						O14974	O14732	O14684
sp|O60884|DNJA2_HUMAN	sp|O60701|UGDH_HUMAN	sp|O60361|NDK8_HUMAN						O14979	O14737	O14732
sp|O60925|PFD1_HUMAN	sp|O60716|CTND1_HUMAN	sp|O60506|HNRPQ_HUMAN						O14980	O14744	O14737
sp|O75083|WDR1_HUMAN	sp|Q99880|H2B1L_HUMAN;sp|Q99879|H2B1M_HUMAN;sp|Q99877|H2B1N_HUMAN;sp|Q93079|H2B1H_HUMAN;sp|Q5QNW6|H2B2F_HUMAN;sp|P62807|H2B1C_HUMAN;sp|P58876|H2B1D_HUMAN;sp|P57053|H2BFS_HUMAN;sp|O60814|H2B1K_HUMAN;sp|Q96A08|H2B1A_HUMAN	sp|O60610|DIAP1_HUMAN						O15027	O14745	O14744
sp|O75131|CPNE3_HUMAN	sp|O60841|IF2P_HUMAN	sp|O60664|PLIN3_HUMAN						O15042	O14776	O14745
sp|O75347|TBCA_HUMAN	sp|O60869|EDF1_HUMAN	sp|O60701|UGDH_HUMAN						O15067	O14818	O14776
sp|O75367|H2AY_HUMAN;sp|Q9P0M6|H2AW_HUMAN	sp|O60884|DNJA2_HUMAN	sp|O60716|CTND1_HUMAN						O15143	O14828	O14818
sp|O75369|FLNB_HUMAN	sp|O60927|PP1RB_HUMAN	sp|Q99880|H2B1L_HUMAN;sp|Q99879|H2B1M_HUMAN;sp|Q99877|H2B1N_HUMAN;sp|Q93079|H2B1H_HUMAN;sp|Q5QNW6|H2B2F_HUMAN;sp|P62807|H2B1C_HUMAN;sp|P58876|H2B1D_HUMAN;sp|P57053|H2BFS_HUMAN;sp|O60814|H2B1K_HUMAN;sp|Q96A08|H2B1A_HUMAN						O15144	O14908	O14828
sp|O75390|CISY_HUMAN	sp|O75083|WDR1_HUMAN	sp|O60841|IF2P_HUMAN						O15145	O14929	O14908
sp|O75396|SC22B_HUMAN	sp|O75131|CPNE3_HUMAN	sp|O60869|EDF1_HUMAN						O15160	O14950;P19105	O14929
sp|O75494|SRS10_HUMAN;sp|Q8WXF0|SRS12_HUMAN	sp|O75347|TBCA_HUMAN	sp|O60884|DNJA2_HUMAN						O15173	O14964	O14950;P19105
sp|O75531|BAF_HUMAN	sp|O75367|H2AY_HUMAN;sp|Q9P0M6|H2AW_HUMAN	sp|O75083|WDR1_HUMAN						O15198;P84022;Q15796	O14974	O14964
sp|O75533|SF3B1_HUMAN	sp|O75369|FLNB_HUMAN	sp|O75131|CPNE3_HUMAN						O15212	O14979	O14979
sp|O75534|CSDE1_HUMAN	sp|O75390|CISY_HUMAN	sp|O75223|GGCT_HUMAN						O15226	O14980	O14980
sp|O75643|U520_HUMAN	sp|O75494|SRS10_HUMAN;sp|Q8WXF0|SRS12_HUMAN	sp|O75347|TBCA_HUMAN						O15231	O15027	O15027
sp|O75663|TIPRL_HUMAN	sp|O75531|BAF_HUMAN	sp|O75367|H2AY_HUMAN;sp|Q9P0M6|H2AW_HUMAN						O15264	O15042	O15042
sp|O75821|EIF3G_HUMAN	sp|O75534|CSDE1_HUMAN	sp|O75369|FLNB_HUMAN						O15270	O15067	O15067
sp|O75822|EIF3J_HUMAN	sp|O75643|U520_HUMAN	sp|O75390|CISY_HUMAN						O15305	O15127	O15127
sp|O75886|STAM2_HUMAN;sp|Q92783|STAM1_HUMAN	sp|O75821|EIF3G_HUMAN	sp|O75396|SC22B_HUMAN						O15321	O15143	O15143
sp|O76021|RL1D1_HUMAN	sp|O75822|EIF3J_HUMAN	sp|O75489|NDUS3_HUMAN						O15347	O15144	O15144
sp|O94826|TOM70_HUMAN	sp|O75874|IDHC_HUMAN	sp|O75494|SRS10_HUMAN;sp|Q8WXF0|SRS12_HUMAN						O15355	O15145	O15145
sp|O95197|RTN3_HUMAN	sp|O75886|STAM2_HUMAN;sp|Q92783|STAM1_HUMAN	sp|O75531|BAF_HUMAN						O15371	O15160	O15160
sp|O95292|VAPB_HUMAN	sp|O76021|RL1D1_HUMAN	sp|O75533|SF3B1_HUMAN						O15511	O15173	O15173
sp|O95336|6PGL_HUMAN	sp|O94826|TOM70_HUMAN	sp|O75534|CSDE1_HUMAN						O15514	O15198;P84022;Q15796	O15212
sp|O95373|IPO7_HUMAN	sp|O95197|RTN3_HUMAN	sp|O75643|U520_HUMAN						O15525;O60675;Q9ULX9	O15212	O15226
sp|O95399|UTS2_HUMAN	sp|O95292|VAPB_HUMAN	sp|O75663|TIPRL_HUMAN						O15533	O15226	O15231
sp|O95433|AHSA1_HUMAN	sp|O95336|6PGL_HUMAN	sp|O75821|EIF3G_HUMAN						O43143	O15231	O15264
sp|O95573|ACSL3_HUMAN;sp|O60488|ACSL4_HUMAN	sp|O95373|IPO7_HUMAN	sp|O75822|EIF3J_HUMAN						O43172	O15264	O15269
sp|O95777|LSM8_HUMAN	sp|O95399|UTS2_HUMAN	sp|O75874|IDHC_HUMAN						O43175	O15269	O15270
sp|O95831|AIFM1_HUMAN	sp|O95433|AHSA1_HUMAN	sp|O75886|STAM2_HUMAN;sp|Q92783|STAM1_HUMAN						O43237	O15270	O15305
sp|O95861|BPNT1_HUMAN	sp|O95573|ACSL3_HUMAN;sp|O60488|ACSL4_HUMAN	sp|O75964|ATP5L_HUMAN						O43242	O15305	O15321
sp|O95881|TXD12_HUMAN	sp|O95793|STAU1_HUMAN	sp|O76021|RL1D1_HUMAN						O43324	O15321	O15347
sp|P00167|CYB5_HUMAN	sp|O95816|BAG2_HUMAN	sp|O94826|TOM70_HUMAN						O43390	O15347	O15355
sp|P00338|LDHA_HUMAN	sp|O95831|AIFM1_HUMAN	sp|O95197|RTN3_HUMAN						O43395	O15355	O15371
sp|P00387|NB5R3_HUMAN	sp|O95881|TXD12_HUMAN	sp|O95292|VAPB_HUMAN						O43396	O15371	O15372
sp|P00390|GSHR_HUMAN	sp|O95972|BMP15_HUMAN	sp|O95336|6PGL_HUMAN						O43399	O15427	O15427
sp|P00403|COX2_HUMAN	sp|P00167|CYB5_HUMAN	sp|O95373|IPO7_HUMAN						O43432	O15511	O15511
sp|P00441|SODC_HUMAN	sp|P00338|LDHA_HUMAN	sp|O95399|UTS2_HUMAN						O43447	O15514	O15525;O60675;Q9ULX9
sp|P00492|HPRT_HUMAN	sp|P00387|NB5R3_HUMAN	sp|O95433|AHSA1_HUMAN						O43583	O15525;O60675;Q9ULX9	O43143
sp|P00505|AATM_HUMAN	sp|P00390|GSHR_HUMAN	sp|O95573|ACSL3_HUMAN;sp|O60488|ACSL4_HUMAN						O43615	O15533	O43149
sp|P00558|PGK1_HUMAN;sp|P07205|PGK2_HUMAN	sp|P00403|COX2_HUMAN	sp|O95777|LSM8_HUMAN						O43617	O43143	O43172
sp|P30512|1A29_HUMAN;sp|P30459|1A74_HUMAN;sp|P30457|1A66_HUMAN;sp|P30456|1A43_HUMAN;sp|P30455|1A36_HUMAN;sp|P30453|1A34_HUMAN;sp|P30450|1A26_HUMAN;sp|P30447|1A23_HUMAN;sp|P30443|1A01_HUMAN;sp|P18462|1A25_HUMAN;sp|P16190|1A33_HUMAN;sp|P16189|1A31_HUMAN;sp|P16188|1A30_HUMAN;sp|P13746|1A11_HUMAN;sp|P10316|1A69_HUMAN;sp|P10314|1A32_HUMAN;sp|P05534|1A24_HUMAN;sp|P04439|1A03_HUMAN;sp|P01892|1A02_HUMAN;…	sp|P00441|SODC_HUMAN	sp|O95793|STAU1_HUMAN						O43633	O43148	O43175
sp|P02545|LMNA_HUMAN	sp|P00492|HPRT_HUMAN	sp|O95816|BAG2_HUMAN						O43670	O43149	O43181
sp|P02751|FINC_HUMAN	sp|P00505|AATM_HUMAN	sp|O95831|AIFM1_HUMAN						O43681	O43172	O43237
sp|P02786|TFR1_HUMAN	sp|P00558|PGK1_HUMAN;sp|P07205|PGK2_HUMAN	sp|O95972|BMP15_HUMAN						O43684	O43175	O43242
sp|P04075|ALDOA_HUMAN;sp|P05062|ALDOB_HUMAN	sp|P02545|LMNA_HUMAN	sp|O96008|TOM40_HUMAN						O43707	O43181	O43290
sp|P04080|CYTB_HUMAN	sp|P02786|TFR1_HUMAN	sp|P00338|LDHA_HUMAN						O43708	O43237	O43324
sp|P04083|ANXA1_HUMAN	sp|P04075|ALDOA_HUMAN;sp|P05062|ALDOB_HUMAN	sp|P00387|NB5R3_HUMAN						O43719	O43242	O43390
sp|P04181|OAT_HUMAN	sp|P04080|CYTB_HUMAN	sp|P00390|GSHR_HUMAN						O43747	O43290	O43395
sp|P04406|G3P_HUMAN	sp|P04083|ANXA1_HUMAN	sp|P00403|COX2_HUMAN						O43760	O43324	O43396
sp|P04632|CPNS1_HUMAN	sp|P04181|OAT_HUMAN	sp|P00441|SODC_HUMAN						O43765	O43390	O43399
sp|P04637|P53_HUMAN	sp|P04406|G3P_HUMAN	sp|P00491|PNPH_HUMAN						O43776	O43395	O43432
sp|P04792|HSPB1_HUMAN	sp|P04632|CPNS1_HUMAN	sp|P00492|HPRT_HUMAN						O43795	O43396	O43447
sp|P04843|RPN1_HUMAN	sp|P04637|P53_HUMAN	sp|P00505|AATM_HUMAN						O43809	O43399	O43491
sp|P04844|RPN2_HUMAN	sp|P04792|HSPB1_HUMAN	sp|P00558|PGK1_HUMAN;sp|P07205|PGK2_HUMAN						O43813	O43402	O43583
sp|Q99878|H2A1J_HUMAN;sp|Q96KK5|H2A1H_HUMAN;sp|Q9BTM1|H2AJ_HUMAN;sp|Q16777|H2A2C_HUMAN;sp|Q93077|H2A1C_HUMAN;sp|Q7L7L0|H2A3_HUMAN;sp|Q6FI13|H2A2A_HUMAN;sp|P20671|H2A1D_HUMAN;sp|P0C0S8|H2A1_HUMAN;sp|P04908|H2A1B_HUMAN;sp|Q96QV6|H2A1A_HUMAN;sp|P16104|H2AX_HUMAN	sp|P04843|RPN1_HUMAN	sp|P00966|ASSY_HUMAN						O43815	O43432	O43615
sp|P05023|AT1A1_HUMAN;sp|P13637|AT1A3_HUMAN;sp|P50993|AT1A2_HUMAN;sp|Q13733|AT1A4_HUMAN;sp|P20648|ATP4A_HUMAN;sp|P54707|AT12A_HUMAN	sp|P04844|RPN2_HUMAN	sp|P30512|1A29_HUMAN;sp|P30459|1A74_HUMAN;sp|P30457|1A66_HUMAN;sp|P30456|1A43_HUMAN;sp|P30455|1A36_HUMAN;sp|P30453|1A34_HUMAN;sp|P30450|1A26_HUMAN;sp|P30447|1A23_HUMAN;sp|P30443|1A01_HUMAN;sp|P18462|1A25_HUMAN;sp|P16190|1A33_HUMAN;sp|P16189|1A31_HUMAN;sp|P16188|1A30_HUMAN;sp|P13746|1A11_HUMAN;sp|P10316|1A69_HUMAN;sp|P10314|1A32_HUMAN;sp|P05534|1A24_HUMAN;sp|P04439|1A03_HUMAN;sp|P01892|1A02_HUMAN;…						O43818	O43447	O43617
sp|P05141|ADT2_HUMAN;sp|P12235|ADT1_HUMAN;sp|Q9H0C2|ADT4_HUMAN	sp|Q99878|H2A1J_HUMAN;sp|Q96KK5|H2A1H_HUMAN;sp|Q9BTM1|H2AJ_HUMAN;sp|Q16777|H2A2C_HUMAN;sp|Q93077|H2A1C_HUMAN;sp|Q7L7L0|H2A3_HUMAN;sp|Q6FI13|H2A2A_HUMAN;sp|P20671|H2A1D_HUMAN;sp|P0C0S8|H2A1_HUMAN;sp|P04908|H2A1B_HUMAN;sp|Q96QV6|H2A1A_HUMAN;sp|P16104|H2AX_HUMAN	sp|P02545|LMNA_HUMAN						O43837	O43491	O43670
sp|P05198|IF2A_HUMAN	sp|P05023|AT1A1_HUMAN;sp|P13637|AT1A3_HUMAN;sp|P50993|AT1A2_HUMAN;sp|Q13733|AT1A4_HUMAN;sp|P20648|ATP4A_HUMAN;sp|P54707|AT12A_HUMAN	sp|P02786|TFR1_HUMAN						O43847	O43583	O43676
sp|P05387|RLA2_HUMAN	sp|P05141|ADT2_HUMAN;sp|P12235|ADT1_HUMAN;sp|Q9H0C2|ADT4_HUMAN	sp|P04075|ALDOA_HUMAN;sp|P05062|ALDOB_HUMAN						O43852	O43615	O43678
sp|P05388|RLA0_HUMAN;sp|Q8NHW5|RLA0L_HUMAN	sp|P05198|IF2A_HUMAN	sp|P04080|CYTB_HUMAN						O43865;Q96HN2	O43617	O43681
sp|P05455|LA_HUMAN	sp|P05387|RLA2_HUMAN	sp|P04083|ANXA1_HUMAN						O60218	O43633	O43684
sp|P05783|K1C18_HUMAN;CON__H-INV:HIT000015463	sp|P05388|RLA0_HUMAN;sp|Q8NHW5|RLA0L_HUMAN	sp|P04181|OAT_HUMAN						O60264	O43670	O43707
sp|P06454|PTMA_HUMAN	sp|P05455|LA_HUMAN	sp|P04406|G3P_HUMAN						O60313	O43676	O43708
sp|P06493|CDK1_HUMAN;sp|P24941|CDK2_HUMAN;sp|Q00526|CDK3_HUMAN;sp|Q00535|CDK5_HUMAN;sp|P11802|CDK4_HUMAN;sp|Q00534|CDK6_HUMAN;sp|P50750|CDK9_HUMAN;sp|Q96Q40|CDK15_HUMAN;sp|O94921|CDK14_HUMAN;sp|Q07002|CDK18_HUMAN;sp|Q00536|CDK16_HUMAN;sp|Q00537|CDK17_HUMAN;sp|Q9NYV4|CDK12_HUMAN;sp|Q14004|CDK13_HUMAN	sp|P05556|ITB1_HUMAN	sp|P04632|CPNS1_HUMAN						O60361	O43678	O43719
sp|P06576|ATPB_HUMAN	sp|P05783|K1C18_HUMAN;CON__H-INV:HIT000015463	sp|P04637|P53_HUMAN						O60437	O43681	O43747
sp|P06730|IF4E_HUMAN	sp|P06454|PTMA_HUMAN	sp|P04792|HSPB1_HUMAN						O60493	O43684	O43760
sp|P06733|ENOA_HUMAN;sp|P09104|ENOG_HUMAN	sp|P06493|CDK1_HUMAN;sp|P24941|CDK2_HUMAN;sp|Q00526|CDK3_HUMAN;sp|Q00535|CDK5_HUMAN;sp|P11802|CDK4_HUMAN;sp|Q00534|CDK6_HUMAN;sp|P50750|CDK9_HUMAN;sp|Q96Q40|CDK15_HUMAN;sp|O94921|CDK14_HUMAN;sp|Q07002|CDK18_HUMAN;sp|Q00536|CDK16_HUMAN;sp|Q00537|CDK17_HUMAN;sp|Q9NYV4|CDK12_HUMAN;sp|Q14004|CDK13_HUMAN	sp|P04843|RPN1_HUMAN						O60506	O43707	O43765
sp|P06744|G6PI_HUMAN;CON__Q3ZBD7	sp|P06576|ATPB_HUMAN	sp|P04844|RPN2_HUMAN						O60547	O43708	O43768
sp|P06748|NPM_HUMAN	sp|P06703|S10A6_HUMAN	sp|P04899|GNAI2_HUMAN;sp|P63096|GNAI1_HUMAN;sp|P09471|GNAO_HUMAN;sp|P08754|GNAI3_HUMAN;sp|P11488|GNAT1_HUMAN;sp|P19087|GNAT2_HUMAN;sp|A8MTJ3|GNAT3_HUMAN;sp|P38405|GNAL_HUMAN;sp|P63092|GNAS2_HUMAN;sp|Q5JWF2|GNAS1_HUMAN						O60568	O43719	O43776
sp|P06753|TPM3_HUMAN	sp|P06730|IF4E_HUMAN	sp|Q99878|H2A1J_HUMAN;sp|Q96KK5|H2A1H_HUMAN;sp|Q9BTM1|H2AJ_HUMAN;sp|Q16777|H2A2C_HUMAN;sp|Q93077|H2A1C_HUMAN;sp|Q7L7L0|H2A3_HUMAN;sp|Q6FI13|H2A2A_HUMAN;sp|P20671|H2A1D_HUMAN;sp|P0C0S8|H2A1_HUMAN;sp|P04908|H2A1B_HUMAN;sp|Q96QV6|H2A1A_HUMAN;sp|P16104|H2AX_HUMAN						O60610	O43747	O43795
sp|Q8N257|H2B3B_HUMAN;sp|Q16778|H2B2E_HUMAN;sp|P33778|H2B1B_HUMAN;sp|P23527|H2B1O_HUMAN;sp|P06899|H2B1J_HUMAN;sp|Q6DRA6|H2B2D_HUMAN;sp|Q6DN03|H2B2C_HUMAN	sp|P06733|ENOA_HUMAN;sp|P09104|ENOG_HUMAN	sp|P05023|AT1A1_HUMAN;sp|P13637|AT1A3_HUMAN;sp|P50993|AT1A2_HUMAN;sp|Q13733|AT1A4_HUMAN;sp|P20648|ATP4A_HUMAN;sp|P54707|AT12A_HUMAN						O60664	O43760	O43809
sp|P07099|HYEP_HUMAN	sp|P06737|PYGL_HUMAN	sp|P05026|AT1B1_HUMAN						O60684	O43765	O43813
sp|P07195|LDHB_HUMAN	sp|P06744|G6PI_HUMAN;CON__Q3ZBD7	sp|P05141|ADT2_HUMAN;sp|P12235|ADT1_HUMAN;sp|Q9H0C2|ADT4_HUMAN						O60701	O43768	O43815
sp|P07237|PDIA1_HUMAN	sp|P06748|NPM_HUMAN	sp|P05198|IF2A_HUMAN						O60716	O43776	O43818
sp|P07305|H10_HUMAN	sp|P06753|TPM3_HUMAN	sp|P05387|RLA2_HUMAN						O60739;P41567	O43795	O43837
sp|P07339|CATD_HUMAN	sp|Q8N257|H2B3B_HUMAN;sp|Q16778|H2B2E_HUMAN;sp|P33778|H2B1B_HUMAN;sp|P23527|H2B1O_HUMAN;sp|P06899|H2B1J_HUMAN;sp|Q6DRA6|H2B2D_HUMAN;sp|Q6DN03|H2B2C_HUMAN	sp|P05388|RLA0_HUMAN;sp|Q8NHW5|RLA0L_HUMAN						O60762	O43809	O43847
sp|P07355|ANXA2_HUMAN;sp|A6NMY6|AXA2L_HUMAN	sp|P07099|HYEP_HUMAN	sp|P05455|LA_HUMAN						O60763	O43813	O43852
sp|P07384|CAN1_HUMAN	sp|P07195|LDHB_HUMAN	sp|P05556|ITB1_HUMAN						O60814;P57053;P58876;P62807;Q5QNW6;Q93079;Q99877;Q99879;Q99880	O43815	O43865;Q96HN2
sp|P07437|TBB5_HUMAN;sp|A6NNZ2|TBB8L_HUMAN	sp|P07237|PDIA1_HUMAN	sp|P05783|K1C18_HUMAN;CON__H-INV:HIT000015463						O60841	O43818	O60216
sp|P07737|PROF1_HUMAN;CON__P02584	sp|P07339|CATD_HUMAN	sp|P06454|PTMA_HUMAN						O60869	O43837	O60218
sp|P07741|APT_HUMAN	sp|P07355|ANXA2_HUMAN;sp|A6NMY6|AXA2L_HUMAN	sp|P06493|CDK1_HUMAN;sp|P24941|CDK2_HUMAN;sp|Q00526|CDK3_HUMAN;sp|Q00535|CDK5_HUMAN;sp|P11802|CDK4_HUMAN;sp|Q00534|CDK6_HUMAN;sp|P50750|CDK9_HUMAN;sp|Q96Q40|CDK15_HUMAN;sp|O94921|CDK14_HUMAN;sp|Q07002|CDK18_HUMAN;sp|Q00536|CDK16_HUMAN;sp|Q00537|CDK17_HUMAN;sp|Q9NYV4|CDK12_HUMAN;sp|Q14004|CDK13_HUMAN						O60884	O43847	O60248
sp|P07814|SYEP_HUMAN	sp|P07384|CAN1_HUMAN	sp|P06576|ATPB_HUMAN						O60885	O43852	O60264
sp|P07858|CATB_HUMAN	sp|P07437|TBB5_HUMAN;sp|A6NNZ2|TBB8L_HUMAN	sp|P06703|S10A6_HUMAN						O60888	O43865;Q96HN2	O60313
sp|P07900|HS90A_HUMAN;sp|Q14568|HS902_HUMAN;sp|Q58FG0|HS905_HUMAN;sp|Q58FG1|HS904_HUMAN	sp|P07602|SAP_HUMAN	sp|P06733|ENOA_HUMAN;sp|P09104|ENOG_HUMAN						O75083	O60216	O60341
sp|P07910|HNRPC_HUMAN;sp|P0DMR1|HNRC4_HUMAN;sp|O60812|HNRC1_HUMAN;sp|B7ZW38|HNRC3_HUMAN;sp|B2RXH8|HNRC2_HUMAN	sp|P07737|PROF1_HUMAN;CON__P02584	sp|P06744|G6PI_HUMAN;CON__Q3ZBD7						O75131	O60218	O60361
sp|P07954|FUMH_HUMAN	sp|P07741|APT_HUMAN	sp|P06748|NPM_HUMAN						O75152	O60248	O60437
sp|P08195|4F2_HUMAN	sp|P07814|SYEP_HUMAN	sp|P06753|TPM3_HUMAN						O75153	O60264	O60488
sp|P08238|HS90B_HUMAN;sp|Q58FF7|H90B3_HUMAN;sp|Q58FF8|H90B2_HUMAN	sp|P07858|CATB_HUMAN	sp|Q8N257|H2B3B_HUMAN;sp|Q16778|H2B2E_HUMAN;sp|P33778|H2B1B_HUMAN;sp|P23527|H2B1O_HUMAN;sp|P06899|H2B1J_HUMAN;sp|Q6DRA6|H2B2D_HUMAN;sp|Q6DN03|H2B2C_HUMAN						O75165	O60306	O60493
sp|P08319|ADH4_HUMAN	sp|P07900|HS90A_HUMAN;sp|Q14568|HS902_HUMAN;sp|Q58FG0|HS905_HUMAN;sp|Q58FG1|HS904_HUMAN	sp|P07099|HYEP_HUMAN						O75190	O60313	O60506
sp|P08670|VIME_HUMAN;sp|P17661|DESM_HUMAN;sp|Q16352|AINX_HUMAN;sp|P07196|NFL_HUMAN;sp|P07197|NFM_HUMAN;sp|P12036|NFH_HUMAN	sp|P07910|HNRPC_HUMAN;sp|P0DMR1|HNRC4_HUMAN;sp|O60812|HNRC1_HUMAN;sp|B7ZW38|HNRC3_HUMAN;sp|B2RXH8|HNRC2_HUMAN	sp|P07108|ACBP_HUMAN						O75223	O60341	O60524
sp|P08758|ANXA5_HUMAN	sp|P07954|FUMH_HUMAN	sp|P07195|LDHB_HUMAN						O75306	O60361	O60547
sp|P08865|RSSA_HUMAN	sp|P08195|4F2_HUMAN	sp|P07237|PDIA1_HUMAN						O75323	O60437	O60568
sp|P09211|GSTP1_HUMAN	sp|P08238|HS90B_HUMAN;sp|Q58FF7|H90B3_HUMAN;sp|Q58FF8|H90B2_HUMAN	sp|P07305|H10_HUMAN						O75340	O60488	O60610
sp|P09382|LEG1_HUMAN	sp|P08670|VIME_HUMAN;sp|P17661|DESM_HUMAN;sp|Q16352|AINX_HUMAN;sp|P07196|NFL_HUMAN;sp|P07197|NFM_HUMAN;sp|P12036|NFH_HUMAN	sp|P07339|CATD_HUMAN						O75347	O60493	O60664
sp|P09429|HMGB1_HUMAN;sp|B2RPK0|HGB1A_HUMAN	sp|P08708|RS17_HUMAN	sp|P07355|ANXA2_HUMAN;sp|A6NMY6|AXA2L_HUMAN						O75351;Q9UN37	O60506	O60684
sp|P09525|ANXA4_HUMAN	sp|P08758|ANXA5_HUMAN	sp|P07384|CAN1_HUMAN						O75367	O60524	O60701
sp|P09622|DLDH_HUMAN	sp|P08865|RSSA_HUMAN	sp|P07437|TBB5_HUMAN;sp|A6NNZ2|TBB8L_HUMAN						O75368	O60547	O60716
sp|Q32P51|RA1L2_HUMAN;sp|P09651|ROA1_HUMAN	sp|P09012|SNRPA_HUMAN	sp|P07602|SAP_HUMAN						O75369	O60568	O60739;P41567
sp|P09669|COX6C_HUMAN	sp|P09211|GSTP1_HUMAN	sp|P07737|PROF1_HUMAN;CON__P02584						O75390	O60610	O60749
sp|P09758|TACD2_HUMAN	sp|P09382|LEG1_HUMAN	sp|P07741|APT_HUMAN						O75396	O60664	O60762
sp|P09874|PARP1_HUMAN	sp|P09429|HMGB1_HUMAN;sp|B2RPK0|HGB1A_HUMAN	sp|P07814|SYEP_HUMAN						O75400	O60684	O60763
sp|P09936|UCHL1_HUMAN	sp|P09525|ANXA4_HUMAN	sp|P07858|CATB_HUMAN						O75436	O60701	O60814;P57053;P58876;P62807;Q5QNW6;Q93079;Q99877;Q99879;Q99880
sp|P09960|LKHA4_HUMAN	sp|P09622|DLDH_HUMAN	sp|P07900|HS90A_HUMAN;sp|Q14568|HS902_HUMAN;sp|Q58FG0|HS905_HUMAN;sp|Q58FG1|HS904_HUMAN						O75439	O60716	O60841
sp|P09972|ALDOC_HUMAN	sp|Q32P51|RA1L2_HUMAN;sp|P09651|ROA1_HUMAN	sp|P07910|HNRPC_HUMAN;sp|P0DMR1|HNRC4_HUMAN;sp|O60812|HNRC1_HUMAN;sp|B7ZW38|HNRC3_HUMAN;sp|B2RXH8|HNRC2_HUMAN						O75477	O60739;P41567	O60869
sp|Q71UI9|H2AV_HUMAN;sp|P0C0S5|H2AZ_HUMAN	sp|P09669|COX6C_HUMAN	sp|P07954|FUMH_HUMAN						O75489	O60749	O60884
sp|P62987|RL40_HUMAN;sp|P62979|RS27A_HUMAN;sp|P0CG47|UBB_HUMAN;sp|P0CG48|UBC_HUMAN	sp|P09874|PARP1_HUMAN	sp|P08195|4F2_HUMAN						O75494	O60762	O60885
sp|P0DMV9|HS71B_HUMAN;sp|P0DMV8|HS71A_HUMAN	sp|P09936|UCHL1_HUMAN	sp|P08238|HS90B_HUMAN;sp|Q58FF7|H90B3_HUMAN;sp|Q58FF8|H90B2_HUMAN						O75531	O60763	O60888
sp|P10523|ARRS_HUMAN	sp|P09960|LKHA4_HUMAN	sp|P08670|VIME_HUMAN;sp|P17661|DESM_HUMAN;sp|Q16352|AINX_HUMAN;sp|P07196|NFL_HUMAN;sp|P07197|NFM_HUMAN;sp|P12036|NFH_HUMAN						O75533	O60784	O60934
sp|P10599|THIO_HUMAN	sp|P09972|ALDOC_HUMAN	sp|P08708|RS17_HUMAN						O75534	O60814;P57053;P58876;P62807;Q5QNW6;Q93079;Q99877;Q99879;Q99880	O75083
sp|P10606|COX5B_HUMAN	sp|Q71UI9|H2AV_HUMAN;sp|P0C0S5|H2AZ_HUMAN	sp|P08758|ANXA5_HUMAN						O75569	O60841	O75131
sp|P10620|MGST1_HUMAN	sp|P62987|RL40_HUMAN;sp|P62979|RS27A_HUMAN;sp|P0CG47|UBB_HUMAN;sp|P0CG48|UBC_HUMAN	sp|P08865|RSSA_HUMAN						O75608	O60869	O75152
sp|P10809|CH60_HUMAN	sp|P0DMV9|HS71B_HUMAN;sp|P0DMV8|HS71A_HUMAN	sp|P09012|SNRPA_HUMAN						O75643	O60884	O75153
sp|P11021|GRP78_HUMAN	sp|P10599|THIO_HUMAN	sp|P09211|GSTP1_HUMAN						O75663	O60885	O75165
sp|P11142|HSP7C_HUMAN;sp|P54652|HSP72_HUMAN	sp|P10606|COX5B_HUMAN	sp|P09382|LEG1_HUMAN						O75694	O60888	O75190
sp|P11166|GTR1_HUMAN	sp|P10620|MGST1_HUMAN	sp|P09429|HMGB1_HUMAN;sp|B2RPK0|HGB1A_HUMAN						O75718	O75083	O75223
sp|P11216|PYGB_HUMAN;sp|P11217|PYGM_HUMAN	sp|P10809|CH60_HUMAN	sp|P09622|DLDH_HUMAN						O75746	O75131	O75306
sp|P11279|LAMP1_HUMAN	sp|P11021|GRP78_HUMAN	sp|Q32P51|RA1L2_HUMAN;sp|P09651|ROA1_HUMAN						O75821	O75153	O75323
sp|P11413|G6PD_HUMAN	sp|P11142|HSP7C_HUMAN;sp|P54652|HSP72_HUMAN	sp|P09661|RU2A_HUMAN						O75822	O75165	O75340
sp|P11586|C1TC_HUMAN	sp|P11166|GTR1_HUMAN	sp|P09669|COX6C_HUMAN						O75874	O75190	O75347
sp|P11940|PABP1_HUMAN;sp|Q9H361|PABP3_HUMAN;sp|Q4VXU2|PAP1L_HUMAN;sp|Q96DU9|PABP5_HUMAN	sp|P11172|UMPS_HUMAN	sp|P09758|TACD2_HUMAN						O75934	O75223	O75348
sp|P12004|PCNA_HUMAN	sp|P11216|PYGB_HUMAN;sp|P11217|PYGM_HUMAN	sp|P09874|PARP1_HUMAN						O75937	O75306	O75351;Q9UN37
sp|P12081|SYHC_HUMAN	sp|P11279|LAMP1_HUMAN	sp|P09936|UCHL1_HUMAN						O75947	O75323	O75367
sp|P12268|IMDH2_HUMAN;sp|P20839|IMDH1_HUMAN	sp|P11413|G6PD_HUMAN	sp|P09960|LKHA4_HUMAN						O75964	O75340	O75368
sp|P12429|ANXA3_HUMAN	sp|P11586|C1TC_HUMAN	sp|P09972|ALDOC_HUMAN						O76003	O75347	O75369
sp|P12814|ACTN1_HUMAN;sp|P35609|ACTN2_HUMAN;sp|Q08043|ACTN3_HUMAN	sp|P11940|PABP1_HUMAN;sp|Q9H361|PABP3_HUMAN;sp|Q4VXU2|PAP1L_HUMAN;sp|Q96DU9|PABP5_HUMAN	sp|Q71UI9|H2AV_HUMAN;sp|P0C0S5|H2AZ_HUMAN						O76021	O75348	O75390
sp|P12956|XRCC6_HUMAN	sp|P12004|PCNA_HUMAN	sp|P62987|RL40_HUMAN;sp|P62979|RS27A_HUMAN;sp|P0CG47|UBB_HUMAN;sp|P0CG48|UBC_HUMAN						O76094	O75351;Q9UN37	O75396
sp|P13010|XRCC5_HUMAN	sp|P12268|IMDH2_HUMAN;sp|P20839|IMDH1_HUMAN	sp|P0DMN0|ST1A4_HUMAN;sp|P0DMM9|ST1A3_HUMAN;sp|P50226|ST1A2_HUMAN;sp|P50225|ST1A1_HUMAN						O94760	O75367	O75400
sp|P13073|COX41_HUMAN	sp|P12429|ANXA3_HUMAN	sp|P0DMV9|HS71B_HUMAN;sp|P0DMV8|HS71A_HUMAN						O94776	O75368	O75436
sp|P13489|RINI_HUMAN	sp|P12814|ACTN1_HUMAN;sp|P35609|ACTN2_HUMAN;sp|Q08043|ACTN3_HUMAN	sp|P10599|THIO_HUMAN						O94826	O75369	O75439
sp|P13639|EF2_HUMAN	sp|P12956|XRCC6_HUMAN	sp|P10606|COX5B_HUMAN						O94906	O75390	O75477
sp|P13667|PDIA4_HUMAN	sp|P13010|XRCC5_HUMAN	sp|P10620|MGST1_HUMAN						O94925	O75396	O75489
sp|P13693|TCTP_HUMAN;sp|Q56UQ5|TPT1L_HUMAN	sp|P13073|COX41_HUMAN	sp|P10809|CH60_HUMAN						O94979	O75400	O75494
sp|P13796|PLSL_HUMAN	sp|P13489|RINI_HUMAN	sp|P11021|GRP78_HUMAN						O95163	O75436	O75531
sp|P13797|PLST_HUMAN;sp|Q14651|PLSI_HUMAN	sp|P13639|EF2_HUMAN	sp|P11142|HSP7C_HUMAN;sp|P54652|HSP72_HUMAN						O95168	O75439	O75533
sp|P13804|ETFA_HUMAN	sp|P13667|PDIA4_HUMAN	sp|P11166|GTR1_HUMAN						O95197	O75475	O75534
sp|Q5VT79|AXA81_HUMAN;sp|P13928|ANXA8_HUMAN	sp|P13693|TCTP_HUMAN;sp|Q56UQ5|TPT1L_HUMAN	sp|P11216|PYGB_HUMAN;sp|P11217|PYGM_HUMAN						O95202	O75477	O75569
sp|P14314|GLU2B_HUMAN	sp|P13796|PLSL_HUMAN	sp|P11279|LAMP1_HUMAN						O95232	O75489	O75608
sp|P14406|CX7A2_HUMAN	sp|P13797|PLST_HUMAN;sp|Q14651|PLSI_HUMAN	sp|P11387|TOP1_HUMAN						O95239	O75494	O75643
sp|P14618|KPYM_HUMAN;sp|P30613|KPYR_HUMAN	sp|P13804|ETFA_HUMAN	sp|P11413|G6PD_HUMAN						O95292	O75533	O75663
sp|P14625|ENPL_HUMAN;sp|Q58FF3|ENPLL_HUMAN	sp|Q5VT79|AXA81_HUMAN;sp|P13928|ANXA8_HUMAN	sp|P11586|C1TC_HUMAN						O95302	O75534	O75694
sp|P14868|SYDC_HUMAN	sp|P13929|ENOB_HUMAN	sp|P11940|PABP1_HUMAN;sp|Q9H361|PABP3_HUMAN;sp|Q4VXU2|PAP1L_HUMAN;sp|Q96DU9|PABP5_HUMAN						O95336	O75569	O75718
sp|P15121|ALDR_HUMAN	sp|P14314|GLU2B_HUMAN	sp|P12004|PCNA_HUMAN						O95347	O75608	O75746
sp|P15170|ERF3A_HUMAN;sp|Q8IYD1|ERF3B_HUMAN	sp|P14406|CX7A2_HUMAN	sp|P12236|ADT3_HUMAN						O95361	O75643	O75821
sp|P15172|MYOD1_HUMAN	sp|P14618|KPYM_HUMAN;sp|P30613|KPYR_HUMAN	sp|P12268|IMDH2_HUMAN;sp|P20839|IMDH1_HUMAN						O95373	O75663	O75822
sp|P15311|EZRI_HUMAN	sp|P14625|ENPL_HUMAN;sp|Q58FF3|ENPLL_HUMAN	sp|P12429|ANXA3_HUMAN						O95394	O75694	O75832
sp|P15531|NDKA_HUMAN	sp|P14868|SYDC_HUMAN	sp|P12814|ACTN1_HUMAN;sp|P35609|ACTN2_HUMAN;sp|Q08043|ACTN3_HUMAN						O95433	O75718	O75844
sp|P15559|NQO1_HUMAN	sp|P15121|ALDR_HUMAN	sp|P12956|XRCC6_HUMAN						O95571	O75746	O75874
sp|P15880|RS2_HUMAN	sp|P15170|ERF3A_HUMAN;sp|Q8IYD1|ERF3B_HUMAN	sp|P13010|XRCC5_HUMAN						O95573	O75821	O75934
sp|P16070|CD44_HUMAN	sp|P15172|MYOD1_HUMAN	sp|P13073|COX41_HUMAN						O95716;P20336;P20337;P51153;P61006;Q92930;Q96E17	O75822	O75937
sp|P16152|CBR1_HUMAN	sp|P15311|EZRI_HUMAN	sp|P13489|RINI_HUMAN						O95747	O75844	O75947
sp|P16401|H15_HUMAN	sp|P15531|NDKA_HUMAN	sp|P13639|EF2_HUMAN						O95782	O75874	O75955
sp|P16402|H13_HUMAN;sp|P10412|H14_HUMAN;sp|P22492|H1T_HUMAN;sp|Q02539|H11_HUMAN	sp|P15559|NQO1_HUMAN	sp|P13667|PDIA4_HUMAN						O95793	O75934	O75964
sp|P16403|H12_HUMAN	sp|P15880|RS2_HUMAN	sp|P13693|TCTP_HUMAN;sp|Q56UQ5|TPT1L_HUMAN						O95816	O75937	O76003
sp|P16422|EPCAM_HUMAN	sp|P15924|DESP_HUMAN	sp|P13796|PLSL_HUMAN						O95817	O75940	O76021
sp|P16615|AT2A2_HUMAN;sp|O14983|AT2A1_HUMAN	sp|P16070|CD44_HUMAN	sp|P13797|PLST_HUMAN;sp|Q14651|PLSI_HUMAN						O95819	O75947	O76031
sp|P16949|STMN1_HUMAN	sp|P16152|CBR1_HUMAN	sp|P13804|ETFA_HUMAN						O95831	O75955	O76094
sp|P16989|YBOX3_HUMAN	sp|P16401|H15_HUMAN	sp|Q5VT79|AXA81_HUMAN;sp|P13928|ANXA8_HUMAN						O95861	O75964	O94760
sp|P17066|HSP76_HUMAN;sp|P48741|HSP77_HUMAN	sp|P16402|H13_HUMAN;sp|P10412|H14_HUMAN;sp|P22492|H1T_HUMAN;sp|Q02539|H11_HUMAN	sp|P13929|ENOB_HUMAN						O95881	O76003	O94776
sp|P17096|HMGA1_HUMAN	sp|P16403|H12_HUMAN	sp|P14314|GLU2B_HUMAN						O96000	O76021	O94826
sp|P17301|ITA2_HUMAN	sp|P16422|EPCAM_HUMAN	sp|P14406|CX7A2_HUMAN						O96019	O76031	O94906
sp|P17655|CAN2_HUMAN	sp|P16615|AT2A2_HUMAN;sp|O14983|AT2A1_HUMAN	sp|P14550|AK1A1_HUMAN						P00167	O76094	O94925
sp|P17812|PYRG1_HUMAN;sp|Q9NRF8|PYRG2_HUMAN	sp|P16949|STMN1_HUMAN	sp|P14618|KPYM_HUMAN;sp|P30613|KPYR_HUMAN						P00338	O94760	O94979
sp|P17844|DDX5_HUMAN	sp|P16989|YBOX3_HUMAN	sp|P14625|ENPL_HUMAN;sp|Q58FF3|ENPLL_HUMAN						P00367	O94776	O95163
sp|P17980|PRS6A_HUMAN	sp|P17066|HSP76_HUMAN;sp|P48741|HSP77_HUMAN	sp|P14866|HNRPL_HUMAN						P00387	O94826	O95167
sp|P17987|TCPA_HUMAN	sp|P17096|HMGA1_HUMAN	sp|P14868|SYDC_HUMAN						P00390	O94906	O95168
sp|P18077|RL35A_HUMAN	sp|P17655|CAN2_HUMAN	sp|P14923|PLAK_HUMAN						P00403	O94925	O95197
sp|P18085|ARF4_HUMAN	sp|P17812|PYRG1_HUMAN;sp|Q9NRF8|PYRG2_HUMAN	sp|P14927|QCR7_HUMAN						P00441	O94979	O95202
sp|P18124|RL7_HUMAN	sp|P17844|DDX5_HUMAN	sp|P15121|ALDR_HUMAN						P00492	O94992	O95232
sp|P18206|VINC_HUMAN	sp|P17931|LEG3_HUMAN	sp|P15170|ERF3A_HUMAN;sp|Q8IYD1|ERF3B_HUMAN						P00505	O95163	O95239
sp|P18621|RL17_HUMAN	sp|P17980|PRS6A_HUMAN	sp|P15172|MYOD1_HUMAN						P00533	O95168	O95292
sp|P18669|PGAM1_HUMAN;sp|P15259|PGAM2_HUMAN;sp|Q8N0Y7|PGAM4_HUMAN	sp|P17987|TCPA_HUMAN	sp|P15311|EZRI_HUMAN						P00558	O95171	O95298
sp|P18754|RCC1_HUMAN	sp|P18077|RL35A_HUMAN	sp|P15531|NDKA_HUMAN						P00568	O95197	O95302
sp|P19338|NUCL_HUMAN	sp|P18085|ARF4_HUMAN	sp|P15559|NQO1_HUMAN						P00918	O95202	O95336
sp|P19367|HXK1_HUMAN;sp|Q2TB90|HKDC1_HUMAN	sp|P18124|RL7_HUMAN	sp|P15880|RS2_HUMAN						P00966	O95232	O95347
sp|P19525|E2AK2_HUMAN	sp|P18206|VINC_HUMAN	sp|P15924|DESP_HUMAN						P01023	O95239	O95361
sp|P20042|IF2B_HUMAN	sp|P18621|RL17_HUMAN	sp|P16070|CD44_HUMAN						P01024	O95292	O95373
sp|P20073|ANXA7_HUMAN	sp|P18669|PGAM1_HUMAN;sp|P15259|PGAM2_HUMAN;sp|Q8N0Y7|PGAM4_HUMAN	sp|P16144|ITB4_HUMAN						P01040	O95299	O95394
sp|P20290|BTF3_HUMAN	sp|P18754|RCC1_HUMAN	sp|P16152|CBR1_HUMAN						P01111	O95302	O95433
sp|Q9NRW1|RAB6B_HUMAN;sp|P20340|RAB6A_HUMAN	sp|P19338|NUCL_HUMAN	sp|P16401|H15_HUMAN						P02533	O95336	O95470
sp|P20618|PSB1_HUMAN	sp|P19623|SPEE_HUMAN	sp|P16402|H13_HUMAN;sp|P10412|H14_HUMAN;sp|P22492|H1T_HUMAN;sp|Q02539|H11_HUMAN						P02538	O95347	O95478
sp|P20674|COX5A_HUMAN	sp|P20042|IF2B_HUMAN	sp|P16403|H12_HUMAN						P02545	O95361	O95571
sp|P20700|LMNB1_HUMAN	sp|P20073|ANXA7_HUMAN	sp|P16422|EPCAM_HUMAN						P02768	O95373	O95573
sp|P20810|ICAL_HUMAN	sp|P20290|BTF3_HUMAN	sp|P16615|AT2A2_HUMAN;sp|O14983|AT2A1_HUMAN						P02786	O95394	O95716;P20336;P20337;P51153;P61006;Q92930;Q96E17
sp|P21266|GSTM3_HUMAN	sp|Q9NRW1|RAB6B_HUMAN;sp|P20340|RAB6A_HUMAN	sp|P16949|STMN1_HUMAN						P02788	O95433	O95747
sp|P21333|FLNA_HUMAN	sp|P20618|PSB1_HUMAN	sp|P16989|YBOX3_HUMAN						P02794	O95470	O95782
sp|P21399|ACOC_HUMAN	sp|P20700|LMNB1_HUMAN	sp|P17066|HSP76_HUMAN;sp|P48741|HSP77_HUMAN						P04040	O95478	O95793
sp|P21796|VDAC1_HUMAN	sp|P20962|PTMS_HUMAN	sp|P17096|HMGA1_HUMAN						P04049;P10398;P15056	O95571	O95816
sp|P21980|TGM2_HUMAN	sp|P21266|GSTM3_HUMAN	sp|P17301|ITA2_HUMAN						P04075	O95573	O95817
sp|P22087|FBRL_HUMAN	sp|P21333|FLNA_HUMAN	sp|P17655|CAN2_HUMAN						P04080	O95716;P20336;P20337;P51153;P61006;Q92930;Q96E17	O95819
sp|P22234|PUR6_HUMAN	sp|P21399|ACOC_HUMAN	sp|P17812|PYRG1_HUMAN;sp|Q9NRF8|PYRG2_HUMAN						P04083	O95747	O95831
sp|P22307|NLTP_HUMAN	sp|P21796|VDAC1_HUMAN	sp|P17844|DDX5_HUMAN						P04179	O95782	O95861
sp|P22314|UBA1_HUMAN	sp|P21980|TGM2_HUMAN	sp|P17931|LEG3_HUMAN						P04181	O95793	O95881
sp|P22626|ROA2_HUMAN	sp|P22087|FBRL_HUMAN	sp|P17980|PRS6A_HUMAN						P04259	O95816	O96000
sp|P22676|CALB2_HUMAN;sp|P05937|CALB1_HUMAN	sp|P22234|PUR6_HUMAN	sp|P17987|TCPA_HUMAN						P04264	O95817	O96008
sp|P22695|QCR2_HUMAN	sp|P22314|UBA1_HUMAN	sp|P18077|RL35A_HUMAN						P04406	O95819	O96019
sp|P23246|SFPQ_HUMAN	sp|P22392|NDKB_HUMAN	sp|P18085|ARF4_HUMAN						P04632	O95831	P00167
sp|P23284|PPIB_HUMAN	sp|P22626|ROA2_HUMAN	sp|P18124|RL7_HUMAN						P04637	O95861	P00338
sp|P23396|RS3_HUMAN	sp|P22676|CALB2_HUMAN;sp|P05937|CALB1_HUMAN	sp|P18206|VINC_HUMAN						P04792	O95881	P00367
sp|P23526|SAHH_HUMAN	sp|P22695|QCR2_HUMAN	sp|P18621|RL17_HUMAN						P04843	O96000	P00387
sp|P23528|COF1_HUMAN;sp|Q9Y281|COF2_HUMAN	sp|P23229|ITA6_HUMAN	sp|P18669|PGAM1_HUMAN;sp|P15259|PGAM2_HUMAN;sp|Q8N0Y7|PGAM4_HUMAN						P04844	O96008	P00390
sp|P23588|IF4B_HUMAN	sp|P23246|SFPQ_HUMAN	sp|P18754|RCC1_HUMAN						P04899	O96019	P00403
sp|P23919|KTHY_HUMAN	sp|P23284|PPIB_HUMAN	sp|P19338|NUCL_HUMAN						P04908;P0C0S8;P20671;Q16777;Q6FI13;Q7L7L0;Q93077;Q96KK5;Q99878;Q9BTM1	P00167	P00441
sp|P33947|ERD22_HUMAN;sp|P24390|ERD21_HUMAN	sp|P23396|RS3_HUMAN	sp|P19367|HXK1_HUMAN;sp|Q2TB90|HKDC1_HUMAN						P05023	P00338	P00491
sp|P24666|PPAC_HUMAN	sp|P23526|SAHH_HUMAN	sp|P19525|E2AK2_HUMAN						P05026	P00367	P00492
sp|P25205|MCM3_HUMAN	sp|P23528|COF1_HUMAN;sp|Q9Y281|COF2_HUMAN	sp|P20042|IF2B_HUMAN						P05091	P00387	P00505
sp|P25685|DNJB1_HUMAN	sp|P23588|IF4B_HUMAN	sp|P20073|ANXA7_HUMAN						P05141	P00390	P00533
sp|P25705|ATPA_HUMAN	sp|P23919|KTHY_HUMAN	sp|P20290|BTF3_HUMAN						P05198	P00403	P00558
sp|P25786|PSA1_HUMAN	sp|P33947|ERD22_HUMAN;sp|P24390|ERD21_HUMAN	sp|Q9NRW1|RAB6B_HUMAN;sp|P20340|RAB6A_HUMAN						P05387	P00441	P00568
sp|P25788|PSA3_HUMAN	sp|P24666|PPAC_HUMAN	sp|P20618|PSB1_HUMAN						P05388	P00491	P00918
sp|P25789|PSA4_HUMAN	sp|P25205|MCM3_HUMAN	sp|P20645|MPRD_HUMAN						P05556	P00492	P00966
sp|P26038|MOES_HUMAN	sp|P25398|RS12_HUMAN	sp|P20674|COX5A_HUMAN						P05783	P00505	P01023
sp|P26196|DDX6_HUMAN	sp|P25685|DNJB1_HUMAN	sp|P20700|LMNB1_HUMAN						P05787	P00533	P01024
sp|P26368|U2AF2_HUMAN	sp|P25705|ATPA_HUMAN	sp|P20962|PTMS_HUMAN						P06396	P00558	P01040
sp|P26373|RL13_HUMAN	sp|P25786|PSA1_HUMAN	sp|P21266|GSTM3_HUMAN						P06454	P00568	P01111
sp|P26447|S10A4_HUMAN	sp|P25788|PSA3_HUMAN	sp|P21333|FLNA_HUMAN						P06493	P00918	P02533
sp|P26583|HMGB2_HUMAN	sp|P25789|PSA4_HUMAN	sp|P21399|ACOC_HUMAN						P06576	P00966	P02538
sp|P26599|PTBP1_HUMAN	sp|P26038|MOES_HUMAN	sp|P21796|VDAC1_HUMAN						P06703	P01023	P02545
sp|P26639|SYTC_HUMAN;sp|A2RTX5|SYTC2_HUMAN	sp|P26196|DDX6_HUMAN	sp|P21980|TGM2_HUMAN						P06733	P01024	P02768
sp|P26640|SYVC_HUMAN	sp|P26368|U2AF2_HUMAN	sp|P22061|PIMT_HUMAN						P06737	P01040	P02786
sp|P26641|EF1G_HUMAN	sp|P26373|RL13_HUMAN	sp|P22234|PUR6_HUMAN						P06744	P01111	P02788
sp|P27348|1433T_HUMAN	sp|P26447|S10A4_HUMAN	sp|P22314|UBA1_HUMAN						P06748	P02533	P02794
sp|P27635|RL10_HUMAN	sp|P26583|HMGB2_HUMAN	sp|P22392|NDKB_HUMAN						P06753	P02538	P03905
sp|P27695|APEX1_HUMAN	sp|P26599|PTBP1_HUMAN	sp|P22626|ROA2_HUMAN						P06899;P23527;P33778;Q16778	P02545	P03915
sp|P27797|CALR_HUMAN	sp|P26639|SYTC_HUMAN;sp|A2RTX5|SYTC2_HUMAN	sp|P22676|CALB2_HUMAN;sp|P05937|CALB1_HUMAN						P07099	P02768	P04040
sp|P27816|MAP4_HUMAN	sp|P26640|SYVC_HUMAN	sp|P22695|QCR2_HUMAN						P07195	P02786	P04075
sp|P27824|CALX_HUMAN	sp|P26641|EF1G_HUMAN	sp|P23246|SFPQ_HUMAN						P07237	P02788	P04080
sp|P28066|PSA5_HUMAN	sp|P27348|1433T_HUMAN	sp|P23284|PPIB_HUMAN						P07339	P02794	P04083
sp|P28072|PSB6_HUMAN	sp|P27635|RL10_HUMAN	sp|P23396|RS3_HUMAN						P07355	P03905	P04179
sp|P28074|PSB5_HUMAN	sp|P27695|APEX1_HUMAN	sp|P23526|SAHH_HUMAN						P07384	P03915	P04181
sp|P29373|RABP2_HUMAN;sp|P29762|RABP1_HUMAN	sp|P27797|CALR_HUMAN	sp|P23528|COF1_HUMAN;sp|Q9Y281|COF2_HUMAN						P07437	P04040	P04183
sp|P29401|TKT_HUMAN	sp|P27816|MAP4_HUMAN	sp|P23919|KTHY_HUMAN						P07477;P07478;Q8NHM4	P04049;P10398;P15056	P04259
sp|P29692|EF1D_HUMAN	sp|P27824|CALX_HUMAN	sp|P33947|ERD22_HUMAN;sp|P24390|ERD21_HUMAN						P07686	P04075	P04264
sp|P29966|MARCS_HUMAN	sp|P28066|PSA5_HUMAN	sp|P24666|PPAC_HUMAN						P07737	P04080	P04406
sp|P30040|ERP29_HUMAN	sp|P28072|PSB6_HUMAN	sp|P25205|MCM3_HUMAN						P07741	P04083	P04632
sp|P30041|PRDX6_HUMAN	sp|P28074|PSB5_HUMAN	sp|P25685|DNJB1_HUMAN						P07814	P04179	P04637
sp|P30043|BLVRB_HUMAN	sp|P29373|RABP2_HUMAN;sp|P29762|RABP1_HUMAN	sp|P25705|ATPA_HUMAN						P07858	P04181	P04792
sp|P30044|PRDX5_HUMAN	sp|P29401|TKT_HUMAN	sp|P25786|PSA1_HUMAN						P07900	P04183	P04843
sp|P30048|PRDX3_HUMAN	sp|P29692|EF1D_HUMAN	sp|P25787|PSA2_HUMAN						P07910	P04259	P04844
sp|P30049|ATPD_HUMAN	sp|P29966|MARCS_HUMAN	sp|P25788|PSA3_HUMAN						P07947	P04264	P04899
sp|P30050|RL12_HUMAN	sp|P30040|ERP29_HUMAN	sp|P25789|PSA4_HUMAN						P07954	P04406	P04908;P0C0S8;P20671;Q16777;Q6FI13;Q7L7L0;Q93077;Q96KK5;Q99878;Q9BTM1
sp|P30084|ECHM_HUMAN	sp|P30041|PRDX6_HUMAN	sp|P26038|MOES_HUMAN						P08133	P04632	P05023
sp|P30085|KCY_HUMAN	sp|P30043|BLVRB_HUMAN	sp|P26196|DDX6_HUMAN						P08195	P04637	P05026
sp|P30086|PEBP1_HUMAN	sp|P30044|PRDX5_HUMAN	sp|P26368|U2AF2_HUMAN						P08238	P04792	P05091
sp|P30101|PDIA3_HUMAN	sp|P30048|PRDX3_HUMAN	sp|P26373|RL13_HUMAN						P08559	P04843	P05141
sp|P30153|2AAA_HUMAN;sp|P30154|2AAB_HUMAN	sp|P30049|ATPD_HUMAN	sp|P26583|HMGB2_HUMAN						P08581;P12931;P42685;Q04912;Q9H3Y6	P04844	P05161
sp|P30405|PPIF_HUMAN	sp|P30050|RL12_HUMAN	sp|P26599|PTBP1_HUMAN						P08582	P04899	P05198
sp|P30520|PURA2_HUMAN	sp|P30084|ECHM_HUMAN	sp|P26639|SYTC_HUMAN;sp|A2RTX5|SYTC2_HUMAN						P08621	P04908;P0C0S8;P20671;Q16777;Q6FI13;Q7L7L0;Q93077;Q96KK5;Q99878;Q9BTM1	P05387
sp|P30626|SORCN_HUMAN	sp|P30086|PEBP1_HUMAN	sp|P26640|SYVC_HUMAN						P08670	P05023	P05388
sp|P30740|ILEU_HUMAN	sp|P30101|PDIA3_HUMAN	sp|P26641|EF1G_HUMAN						P08727	P05026	P05455
sp|P30838|AL3A1_HUMAN;sp|P48448|AL3B2_HUMAN;sp|P43353|AL3B1_HUMAN;sp|P51648|AL3A2_HUMAN	sp|P30153|2AAA_HUMAN;sp|P30154|2AAB_HUMAN	sp|P27348|1433T_HUMAN						P08729	P05091	P05556
sp|P31040|SDHA_HUMAN	sp|P30405|PPIF_HUMAN	sp|P27635|RL10_HUMAN						P08754	P05141	P05783
sp|P31150|GDIA_HUMAN	sp|P30520|PURA2_HUMAN	sp|P27695|APEX1_HUMAN						P08758	P05161	P05787
sp|P31153|METK2_HUMAN	sp|P30626|SORCN_HUMAN	sp|P27797|CALR_HUMAN						P08779	P05198	P06396
sp|P31689|DNJA1_HUMAN	sp|P30740|ILEU_HUMAN	sp|P27816|MAP4_HUMAN						P08865	P05387	P06454
sp|P31930|QCR1_HUMAN	sp|P30838|AL3A1_HUMAN;sp|P48448|AL3B2_HUMAN;sp|P43353|AL3B1_HUMAN;sp|P51648|AL3A2_HUMAN	sp|P27824|CALX_HUMAN						P09104	P05388	P06493
sp|P31939|PUR9_HUMAN	sp|P31040|SDHA_HUMAN	sp|P28066|PSA5_HUMAN						P09211	P05455	P06576
sp|P31942|HNRH3_HUMAN	sp|P31150|GDIA_HUMAN	sp|P28072|PSB6_HUMAN						P09382	P05556	P06703
sp|P31943|HNRH1_HUMAN;sp|P55795|HNRH2_HUMAN	sp|P31153|METK2_HUMAN	sp|P28074|PSB5_HUMAN						P09429	P05783	P06730
sp|P31946|1433B_HUMAN	sp|P31689|DNJA1_HUMAN	sp|P29373|RABP2_HUMAN;sp|P29762|RABP1_HUMAN						P09493	P05787	P06733
sp|P31947|1433S_HUMAN	sp|P31930|QCR1_HUMAN	sp|P29401|TKT_HUMAN						P09525	P06396	P06737
sp|P31948|STIP1_HUMAN	sp|P31939|PUR9_HUMAN	sp|P29692|EF1D_HUMAN						P09543	P06400	P06744
sp|P31949|S10AB_HUMAN	sp|P31942|HNRH3_HUMAN	sp|P29966|MARCS_HUMAN						P09622	P06454	P06748
sp|P32119|PRDX2_HUMAN	sp|P31943|HNRH1_HUMAN;sp|P55795|HNRH2_HUMAN	sp|P30040|ERP29_HUMAN						P09651	P06493	P06753
sp|P32969|RL9_HUMAN	sp|P31946|1433B_HUMAN	sp|P30041|PRDX6_HUMAN						P09661	P06576	P06865
sp|P33176|KINH_HUMAN;sp|O60282|KIF5C_HUMAN;sp|Q12840|KIF5A_HUMAN	sp|P31947|1433S_HUMAN	sp|P30043|BLVRB_HUMAN						P09668	P06703	P06899;P23527;P33778;Q16778
sp|P33992|MCM5_HUMAN	sp|P31948|STIP1_HUMAN	sp|P30044|PRDX5_HUMAN						P09669	P06730	P07099
sp|P34897|GLYM_HUMAN	sp|P31949|S10AB_HUMAN	sp|P30048|PRDX3_HUMAN						P09758	P06733	P07195
sp|P34932|HSP74_HUMAN	sp|P32119|PRDX2_HUMAN	sp|P30049|ATPD_HUMAN						P09874	P06737	P07237
sp|P35030|TRY3_HUMAN	sp|P32969|RL9_HUMAN	sp|P30050|RL12_HUMAN						P09936	P06744	P07339
sp|P35080|PROF2_HUMAN	sp|P33176|KINH_HUMAN;sp|O60282|KIF5C_HUMAN;sp|Q12840|KIF5A_HUMAN	sp|P30084|ECHM_HUMAN						P09960	P06748	P07355
sp|P35232|PHB_HUMAN	sp|P33992|MCM5_HUMAN	sp|P30085|KCY_HUMAN						P09972	P06753	P07384
sp|P35237|SPB6_HUMAN;sp|P50452|SPB8_HUMAN	sp|P34897|GLYM_HUMAN	sp|P30086|PEBP1_HUMAN						P0C0S5;Q71UI9	P06865	P07437
sp|P35241|RADI_HUMAN	sp|P34932|HSP74_HUMAN	sp|P30101|PDIA3_HUMAN						P0CG47;P0CG48;P62979;P62987	P06899;P23527;P33778;Q16778	P07477;P07478;Q8NHM4
sp|P35249|RFC4_HUMAN	sp|P35030|TRY3_HUMAN	sp|P30153|2AAA_HUMAN;sp|P30154|2AAB_HUMAN						P0DMM9;P0DMN0;P50225;P50226	P07099	P07602
sp|P35268|RL22_HUMAN	sp|P35080|PROF2_HUMAN	sp|P30405|PPIF_HUMAN						P0DMV8;P0DMV9	P07195	P07686
sp|P35269|T2FA_HUMAN	sp|P35232|PHB_HUMAN	sp|P30519|HMOX2_HUMAN						P10412;P16402;P16403	P07237	P07737
sp|P35270|SPRE_HUMAN	sp|P35237|SPB6_HUMAN;sp|P50452|SPB8_HUMAN	sp|P30520|PURA2_HUMAN						P10599	P07339	P07741
sp|P35579|MYH9_HUMAN;sp|P35749|MYH11_HUMAN;sp|P35580|MYH10_HUMAN;REV__sp|Q9UKV3|ACINU_HUMAN	sp|P35268|RL22_HUMAN	sp|P30566|PUR8_HUMAN						P10606	P07355	P07814
sp|P35606|COPB2_HUMAN	sp|P35270|SPRE_HUMAN	sp|P30626|SORCN_HUMAN						P10619	P07384	P07858
sp|P35613|BASI_HUMAN	sp|P35579|MYH9_HUMAN;sp|P35749|MYH11_HUMAN;sp|P35580|MYH10_HUMAN;REV__sp|Q9UKV3|ACINU_HUMAN	sp|P30740|ILEU_HUMAN						P10620	P07437	P07900
sp|P35637|FUS_HUMAN;sp|Q92804|RBP56_HUMAN	sp|P35613|BASI_HUMAN	sp|P30838|AL3A1_HUMAN;sp|P48448|AL3B2_HUMAN;sp|P43353|AL3B1_HUMAN;sp|P51648|AL3A2_HUMAN						P10644	P07477;P07478;Q8NHM4	P07910
sp|P35659|DEK_HUMAN	sp|P35637|FUS_HUMAN;sp|Q92804|RBP56_HUMAN	sp|P31040|SDHA_HUMAN						P10809	P07602	P07954
sp|P35998|PRS7_HUMAN	sp|P35659|DEK_HUMAN	sp|P31153|METK2_HUMAN						P11021	P07686	P08133
sp|P36542|ATPG_HUMAN	sp|P35998|PRS7_HUMAN	sp|P31689|DNJA1_HUMAN						P11142	P07737	P08195
sp|P36578|RL4_HUMAN	sp|P36542|ATPG_HUMAN	sp|P31930|QCR1_HUMAN						P11166	P07741	P08238
sp|P36952|SPB5_HUMAN	sp|P36578|RL4_HUMAN	sp|P31939|PUR9_HUMAN						P11172	P07814	P08397
sp|P36957|ODO2_HUMAN	sp|P36871|PGM1_HUMAN	sp|P31942|HNRH3_HUMAN						P11177	P07858	P08559
sp|P37108|SRP14_HUMAN	sp|P36952|SPB5_HUMAN	sp|P31943|HNRH1_HUMAN;sp|P55795|HNRH2_HUMAN						P11216	P07900	P08574
sp|P37198|NUP62_HUMAN	sp|P36957|ODO2_HUMAN	sp|P31946|1433B_HUMAN						P11233	P07910	P08579
sp|P37802|TAGL2_HUMAN	sp|P37108|SRP14_HUMAN	sp|P31947|1433S_HUMAN						P11234	P07954	P08581;P12931;P42685;Q04912;Q9H3Y6
sp|P37837|TALDO_HUMAN	sp|P37802|TAGL2_HUMAN	sp|P31948|STIP1_HUMAN						P11279	P08133	P08582
sp|P38117|ETFB_HUMAN	sp|P37837|TALDO_HUMAN	sp|P31949|S10AB_HUMAN						P11310	P08195	P08621
sp|P38159|RBMX_HUMAN;sp|Q96E39|RMXL1_HUMAN;sp|O75526|RMXL2_HUMAN;sp|Q8N7X1|RMXL3_HUMAN	sp|P38117|ETFB_HUMAN	sp|P32119|PRDX2_HUMAN						P11387	P08238	P08670
sp|P38606|VATA_HUMAN	sp|P38159|RBMX_HUMAN;sp|Q96E39|RMXL1_HUMAN;sp|O75526|RMXL2_HUMAN;sp|Q8N7X1|RMXL3_HUMAN	sp|P32969|RL9_HUMAN						P11388	P08559	P08727
sp|P38646|GRP75_HUMAN	sp|P38606|VATA_HUMAN	sp|P33316|DUT_HUMAN						P11413	P08579	P08729
sp|P38919|IF4A3_HUMAN	sp|P38646|GRP75_HUMAN	sp|P33992|MCM5_HUMAN						P11441	P08581;P12931;P42685;Q04912;Q9H3Y6	P08754
sp|P39019|RS19_HUMAN	sp|P38919|IF4A3_HUMAN	sp|P33993|MCM7_HUMAN						P11586	P08582	P08758
sp|P39023|RL3_HUMAN	sp|P39019|RS19_HUMAN	sp|P34897|GLYM_HUMAN						P11766	P08621	P08779
sp|P39656|OST48_HUMAN	sp|P39023|RL3_HUMAN	sp|P34932|HSP74_HUMAN						P11802	P08670	P08865
sp|P39687|AN32A_HUMAN;sp|O95626|AN32D_HUMAN;sp|O43423|AN32C_HUMAN	sp|P39656|OST48_HUMAN	sp|P35030|TRY3_HUMAN						P11940	P08727	P09012
sp|P39748|FEN1_HUMAN	sp|P39687|AN32A_HUMAN;sp|O95626|AN32D_HUMAN;sp|O43423|AN32C_HUMAN	sp|P35080|PROF2_HUMAN						P12004	P08729	P09104
sp|P40121|CAPG_HUMAN	sp|P39748|FEN1_HUMAN	sp|P35232|PHB_HUMAN						P12081	P08754	P09110
sp|P40227|TCPZ_HUMAN	sp|P40121|CAPG_HUMAN	sp|P35237|SPB6_HUMAN;sp|P50452|SPB8_HUMAN						P12235	P08758	P09211
sp|Q6NVV1|R13P3_HUMAN;sp|P40429|RL13A_HUMAN	sp|P40227|TCPZ_HUMAN	sp|P35241|RADI_HUMAN						P12236	P08779	P09382
sp|P40925|MDHC_HUMAN	sp|Q6NVV1|R13P3_HUMAN;sp|P40429|RL13A_HUMAN	sp|P35249|RFC4_HUMAN						P12268	P08865	P09429
sp|P40926|MDHM_HUMAN	sp|P40925|MDHC_HUMAN	sp|P35268|RL22_HUMAN						P12270	P08962	P09493
sp|P41091|IF2G_HUMAN;sp|Q2VIR3|IF2GL_HUMAN	sp|P40926|MDHM_HUMAN	sp|P35270|SPRE_HUMAN						P12429	P09104	P09497
sp|P41250|SYG_HUMAN	sp|P41091|IF2G_HUMAN;sp|Q2VIR3|IF2GL_HUMAN	sp|P35579|MYH9_HUMAN;sp|P35749|MYH11_HUMAN;sp|P35580|MYH10_HUMAN;REV__sp|Q9UKV3|ACINU_HUMAN						P12814	P09110	P09525
sp|P41252|SYIC_HUMAN	sp|P41250|SYG_HUMAN	sp|P35606|COPB2_HUMAN						P12956	P09211	P09543
sp|P41567|EIF1_HUMAN;sp|O60739|EIF1B_HUMAN	sp|P41252|SYIC_HUMAN	sp|P35613|BASI_HUMAN						P13010	P09382	P09622
sp|P42167|LAP2B_HUMAN;sp|P42166|LAP2A_HUMAN	sp|P41567|EIF1_HUMAN;sp|O60739|EIF1B_HUMAN	sp|P35637|FUS_HUMAN;sp|Q92804|RBP56_HUMAN						P13073	P09429	P09651
sp|P42330|AK1C3_HUMAN;sp|P17516|AK1C4_HUMAN	sp|P42167|LAP2B_HUMAN;sp|P42166|LAP2A_HUMAN	sp|P35659|DEK_HUMAN						P13473	P09493	P09661
sp|P42677|RS27_HUMAN	sp|P42330|AK1C3_HUMAN;sp|P17516|AK1C4_HUMAN	sp|P35998|PRS7_HUMAN						P13489	P09497	P09668
sp|P42704|LPPRC_HUMAN	sp|P42677|RS27_HUMAN	sp|P36542|ATPG_HUMAN						P13639	P09525	P09669
sp|P42766|RL35_HUMAN	sp|P42704|LPPRC_HUMAN	sp|P36578|RL4_HUMAN						P13645	P09543	P09758
sp|P43034|LIS1_HUMAN	sp|P42766|RL35_HUMAN	sp|P36871|PGM1_HUMAN						P13646	P09622	P09874
sp|P43243|MATR3_HUMAN	sp|P43034|LIS1_HUMAN	sp|P36952|SPB5_HUMAN						P13647	P09651	P09936
sp|P43487|RANG_HUMAN;sp|Q9C010|IPKB_HUMAN	sp|P43243|MATR3_HUMAN	sp|P36957|ODO2_HUMAN						P13667	P09661	P09960
sp|P43490|NAMPT_HUMAN	sp|P43487|RANG_HUMAN;sp|Q9C010|IPKB_HUMAN	sp|P37108|SRP14_HUMAN						P13796	P09669	P09972
sp|P43686|PRS6B_HUMAN	sp|P43490|NAMPT_HUMAN	sp|P37802|TAGL2_HUMAN						P13797	P09758	P0C0S5;Q71UI9
sp|P45880|VDAC2_HUMAN	sp|P43686|PRS6B_HUMAN	sp|P37837|TALDO_HUMAN						P13798	P09874	P0CG22;Q9BTZ2
sp|P45974|UBP5_HUMAN	sp|P45880|VDAC2_HUMAN	sp|P38117|ETFB_HUMAN						P13804	P09936	P0CG47;P0CG48;P62979;P62987
sp|P46060|RAGP1_HUMAN	sp|P45974|UBP5_HUMAN	sp|P38159|RBMX_HUMAN;sp|Q96E39|RMXL1_HUMAN;sp|O75526|RMXL2_HUMAN;sp|Q8N7X1|RMXL3_HUMAN						P13807	P09960	P0DMM9;P0DMN0;P50225;P50226
sp|P46087|NOP2_HUMAN	sp|P46060|RAGP1_HUMAN	sp|P38606|VATA_HUMAN						P13861	P09972	P0DMV8;P0DMV9
sp|P46776|RL27A_HUMAN	sp|P46776|RL27A_HUMAN	sp|P38646|GRP75_HUMAN						P13928;Q5VT79	P0C0S5;Q71UI9	P10155
sp|P46777|RL5_HUMAN	sp|P46777|RL5_HUMAN	sp|P38919|IF4A3_HUMAN						P13984	P0CG22;Q9BTZ2	P10412;P16402;P16403
sp|P46778|RL21_HUMAN	sp|P46778|RL21_HUMAN	sp|P39019|RS19_HUMAN						P13995	P0CG47;P0CG48;P62979;P62987	P10599
sp|P46779|RL28_HUMAN	sp|P46779|RL28_HUMAN	sp|P39023|RL3_HUMAN						P14314	P0DMM9;P0DMN0;P50225;P50226	P10606
sp|P46781|RS9_HUMAN	sp|P46781|RS9_HUMAN	sp|P39656|OST48_HUMAN						P14324	P0DMV8;P0DMV9	P10619
sp|P46782|RS5_HUMAN	sp|P46782|RS5_HUMAN	sp|P39687|AN32A_HUMAN;sp|O95626|AN32D_HUMAN;sp|O43423|AN32C_HUMAN						P14406	P10155	P10620
sp|P46783|RS10_HUMAN;sp|Q9NQ39|RS10L_HUMAN	sp|P46783|RS10_HUMAN;sp|Q9NQ39|RS10L_HUMAN	sp|P39748|FEN1_HUMAN						P14550	P10412;P16402;P16403	P10644
sp|P46821|MAP1B_HUMAN	sp|P46821|MAP1B_HUMAN	sp|P40121|CAPG_HUMAN						P14618	P10599	P10768
sp|P46940|IQGA1_HUMAN;sp|Q86VI3|IQGA3_HUMAN	sp|P46940|IQGA1_HUMAN;sp|Q86VI3|IQGA3_HUMAN	sp|P40227|TCPZ_HUMAN						P14625	P10606	P10809
sp|P47755|CAZA2_HUMAN	sp|P47755|CAZA2_HUMAN	sp|Q6NVV1|R13P3_HUMAN;sp|P40429|RL13A_HUMAN						P14649	P10619	P11021
sp|P47756|CAPZB_HUMAN	sp|P47756|CAPZB_HUMAN	sp|P40925|MDHC_HUMAN						P14678;P63162	P10620	P11142
sp|P47895|AL1A3_HUMAN;sp|O94788|AL1A2_HUMAN	sp|P47895|AL1A3_HUMAN;sp|O94788|AL1A2_HUMAN	sp|P40926|MDHM_HUMAN						P14735	P10644	P11166
sp|P47897|SYQ_HUMAN	sp|P47897|SYQ_HUMAN	sp|P41091|IF2G_HUMAN;sp|Q2VIR3|IF2GL_HUMAN						P14866	P10768	P11172
sp|P48047|ATPO_HUMAN	sp|P48357|LEPR_HUMAN	sp|P41250|SYG_HUMAN						P14868	P10809	P11177
sp|P48357|LEPR_HUMAN	sp|P48444|COPD_HUMAN	sp|P41252|SYIC_HUMAN						P14923	P11021	P11216
sp|P48507|GSH0_HUMAN	sp|P48507|GSH0_HUMAN	sp|P41567|EIF1_HUMAN;sp|O60739|EIF1B_HUMAN						P14927	P11142	P11233
sp|P48556|PSMD8_HUMAN	sp|P48556|PSMD8_HUMAN	sp|P42167|LAP2B_HUMAN;sp|P42166|LAP2A_HUMAN						P15121	P11166	P11234
sp|P48643|TCPE_HUMAN	sp|P48637|GSHB_HUMAN	sp|P42330|AK1C3_HUMAN;sp|P17516|AK1C4_HUMAN						P15144	P11172	P11279
sp|P49207|RL34_HUMAN	sp|P48643|TCPE_HUMAN	sp|P42677|RS27_HUMAN						P15153	P11177	P11310
sp|P49257|LMAN1_HUMAN	sp|P49207|RL34_HUMAN	sp|P42704|LPPRC_HUMAN						P15311	P11216	P11387
sp|P49321|NASP_HUMAN	sp|P49257|LMAN1_HUMAN	sp|P42766|RL35_HUMAN						P15374	P11233	P11388
sp|P49327|FAS_HUMAN	sp|P49321|NASP_HUMAN	sp|P43034|LIS1_HUMAN						P15531	P11234	P11413
sp|P49368|TCPG_HUMAN	sp|P49327|FAS_HUMAN	sp|P43243|MATR3_HUMAN						P15559	P11279	P11441
sp|P49411|EFTU_HUMAN	sp|P49368|TCPG_HUMAN	sp|P43487|RANG_HUMAN;sp|Q9C010|IPKB_HUMAN						P15586	P11310	P11586
sp|P49588|SYAC_HUMAN	sp|P49411|EFTU_HUMAN	sp|P43490|NAMPT_HUMAN						P15880	P11387	P11766
sp|P49720|PSB3_HUMAN	sp|P49720|PSB3_HUMAN	sp|P43686|PRS6B_HUMAN						P15924	P11388	P11802
sp|P49721|PSB2_HUMAN	sp|P49721|PSB2_HUMAN	sp|P45880|VDAC2_HUMAN						P16070	P11413	P11940
sp|P49736|MCM2_HUMAN	sp|P49736|MCM2_HUMAN	sp|P45974|UBP5_HUMAN						P16104;Q96QV6	P11441	P12004
sp|P49748|ACADV_HUMAN	sp|P49748|ACADV_HUMAN	sp|P46060|RAGP1_HUMAN						P16144	P11586	P12081
sp|P49755|TMEDA_HUMAN	sp|P49755|TMEDA_HUMAN	sp|P46087|NOP2_HUMAN						P16152	P11766	P12235
sp|P49915|GUAA_HUMAN	sp|P49915|GUAA_HUMAN	sp|P46776|RL27A_HUMAN						P16220	P11802	P12236
sp|P50395|GDIB_HUMAN	sp|P50395|GDIB_HUMAN	sp|P46777|RL5_HUMAN						P16278	P11940	P12268
sp|P50402|EMD_HUMAN	sp|P50454|SERPH_HUMAN	sp|P46778|RL21_HUMAN						P16401	P12004	P12270
sp|P50454|SERPH_HUMAN	sp|P50502|F10A1_HUMAN;sp|Q8IZP2|ST134_HUMAN;sp|Q8NFI4|F10A5_HUMAN	sp|P46779|RL28_HUMAN						P16435	P12081	P12429
sp|P50502|F10A1_HUMAN;sp|Q8IZP2|ST134_HUMAN;sp|Q8NFI4|F10A5_HUMAN	sp|P50570|DYN2_HUMAN	sp|P46781|RS9_HUMAN						P16615	P12235	P12814
sp|P50914|RL14_HUMAN	sp|P50914|RL14_HUMAN	sp|P46782|RS5_HUMAN						P16930	P12236	P12955
sp|P50990|TCPQ_HUMAN	sp|P50990|TCPQ_HUMAN	sp|P46783|RS10_HUMAN;sp|Q9NQ39|RS10L_HUMAN						P16949	P12268	P12956
sp|P50991|TCPD_HUMAN	sp|P50991|TCPD_HUMAN	sp|P46821|MAP1B_HUMAN						P16989	P12270	P13010
sp|P50995|ANX11_HUMAN;sp|P27216|ANX13_HUMAN	sp|P50995|ANX11_HUMAN;sp|P27216|ANX13_HUMAN	sp|P46926|GNPI1_HUMAN						P17096	P12429	P13073
sp|P51114|FXR1_HUMAN;sp|P51116|FXR2_HUMAN;sp|Q06787|FMR1_HUMAN	sp|P51114|FXR1_HUMAN;sp|P51116|FXR2_HUMAN;sp|Q06787|FMR1_HUMAN	sp|P46940|IQGA1_HUMAN;sp|Q86VI3|IQGA3_HUMAN						P17152	P12814	P13473
sp|P51148|RAB5C_HUMAN;sp|P61020|RAB5B_HUMAN;sp|P20339|RAB5A_HUMAN	sp|P51148|RAB5C_HUMAN;sp|P61020|RAB5B_HUMAN;sp|P20339|RAB5A_HUMAN	sp|P47755|CAZA2_HUMAN						P17174	P12955	P13489
sp|P51149|RAB7A_HUMAN	sp|P51149|RAB7A_HUMAN	sp|P47756|CAPZB_HUMAN						P17301	P12956	P13639
sp|P51553|IDH3G_HUMAN	sp|P51571|SSRD_HUMAN	sp|P47895|AL1A3_HUMAN;sp|O94788|AL1A2_HUMAN						P17655	P13010	P13645
sp|P51571|SSRD_HUMAN	sp|P51572|BAP31_HUMAN	sp|P48047|ATPO_HUMAN						P17676	P13073	P13646
sp|P51572|BAP31_HUMAN	sp|P51659|DHB4_HUMAN	sp|P48357|LEPR_HUMAN						P17812	P13473	P13647
sp|P51659|DHB4_HUMAN	sp|P51665|PSMD7_HUMAN	sp|P48444|COPD_HUMAN						P17844	P13489	P13667
sp|P51857|AK1D1_HUMAN	sp|P51857|AK1D1_HUMAN	sp|P48507|GSH0_HUMAN						P17900	P13639	P13726
sp|P51858|HDGF_HUMAN	sp|P51858|HDGF_HUMAN	sp|P48556|PSMD8_HUMAN						P17931	P13645	P13796
sp|P51991|ROA3_HUMAN	sp|P51991|ROA3_HUMAN	sp|P48643|TCPE_HUMAN						P17980	P13646	P13797
sp|P52209|6PGD_HUMAN	sp|P52209|6PGD_HUMAN	sp|P48739|PIPNB_HUMAN						P17987	P13647	P13798
sp|P52272|HNRPM_HUMAN	sp|P52272|HNRPM_HUMAN	sp|P49023|PAXI_HUMAN						P18031	P13667	P13804
sp|P52292|IMA1_HUMAN	sp|P52292|IMA1_HUMAN	sp|P49207|RL34_HUMAN						P18077	P13674	P13861
sp|P52565|GDIR1_HUMAN	sp|P52565|GDIR1_HUMAN	sp|P49257|LMAN1_HUMAN						P18085	P13726	P13928;Q5VT79
sp|P52566|GDIR2_HUMAN	sp|P52566|GDIR2_HUMAN	sp|P49321|NASP_HUMAN						P18124	P13796	P13995
sp|P52597|HNRPF_HUMAN	sp|P52597|HNRPF_HUMAN	sp|P49327|FAS_HUMAN						P18206	P13797	P14314
sp|P52788|SPSY_HUMAN	sp|P52788|SPSY_HUMAN	sp|P49368|TCPG_HUMAN						P18583	P13798	P14324
sp|P52815|RM12_HUMAN	sp|P52815|RM12_HUMAN	sp|P49411|EFTU_HUMAN						P18621	P13804	P14406
sp|P52895|AK1C2_HUMAN	sp|P52895|AK1C2_HUMAN	sp|P49588|SYAC_HUMAN						P18669	P13807	P14550
sp|P52907|CAZA1_HUMAN	sp|P52907|CAZA1_HUMAN	sp|P49720|PSB3_HUMAN						P18754	P13861	P14618
sp|P53396|ACLY_HUMAN	sp|P53396|ACLY_HUMAN	sp|P49721|PSB2_HUMAN						P18859	P13928;Q5VT79	P14625
sp|P53618|COPB_HUMAN	sp|P53618|COPB_HUMAN	sp|P49736|MCM2_HUMAN						P19224	P13984	P14649
sp|P53621|COPA_HUMAN	sp|P53621|COPA_HUMAN	sp|P49748|ACADV_HUMAN						P19256	P13995	P14678;P63162
sp|P53985|MOT1_HUMAN	sp|P53999|TCP4_HUMAN	sp|P49755|TMEDA_HUMAN						P19338	P14314	P14735
sp|P53999|TCP4_HUMAN	sp|P54136|SYRC_HUMAN	sp|P49756|RBM25_HUMAN						P19367	P14324	P14866
sp|P54136|SYRC_HUMAN	sp|P54577|SYYC_HUMAN	sp|P49915|GUAA_HUMAN						P19404	P14406	P14868
sp|P54577|SYYC_HUMAN	sp|P54578|UBP14_HUMAN	sp|P50213|IDH3A_HUMAN						P19525	P14550	P14923
sp|P54578|UBP14_HUMAN	sp|P54727|RD23B_HUMAN	sp|P50395|GDIB_HUMAN						P19623	P14618	P14927
sp|P54727|RD23B_HUMAN	sp|P54819|KAD2_HUMAN	sp|P50454|SERPH_HUMAN						P20042	P14625	P15104
sp|P54819|KAD2_HUMAN	sp|P54920|SNAA_HUMAN;sp|Q9H115|SNAB_HUMAN	sp|P50502|F10A1_HUMAN;sp|Q8IZP2|ST134_HUMAN;sp|Q8NFI4|F10A5_HUMAN						P20073	P14649	P15121
sp|P55010|IF5_HUMAN	sp|P55010|IF5_HUMAN	sp|P50914|RL14_HUMAN						P20290	P14678;P63162	P15144
sp|P55036|PSMD4_HUMAN;sp|A2A3N6|PIPSL_HUMAN	sp|P55036|PSMD4_HUMAN;sp|A2A3N6|PIPSL_HUMAN	sp|P50990|TCPQ_HUMAN						P20339	P14735	P15153
sp|P55060|XPO2_HUMAN	sp|P55060|XPO2_HUMAN	sp|P50991|TCPD_HUMAN						P20340;Q9NRW1	P14866	P15170
sp|P55072|TERA_HUMAN	sp|P55072|TERA_HUMAN	sp|P50995|ANX11_HUMAN;sp|P27216|ANX13_HUMAN						P20618	P14868	P15291
sp|P55084|ECHB_HUMAN	sp|P55209|NP1L1_HUMAN	sp|P51114|FXR1_HUMAN;sp|P51116|FXR2_HUMAN;sp|Q06787|FMR1_HUMAN						P20645	P14923	P15311
sp|P55209|NP1L1_HUMAN	sp|P55263|ADK_HUMAN	sp|P51148|RAB5C_HUMAN;sp|P61020|RAB5B_HUMAN;sp|P20339|RAB5A_HUMAN						P20674	P14927	P15374
sp|P55263|ADK_HUMAN	sp|P55327|TPD52_HUMAN	sp|P51149|RAB7A_HUMAN						P20700	P15104	P15531
sp|P55327|TPD52_HUMAN	sp|P55769|NH2L1_HUMAN	sp|P51571|SSRD_HUMAN						P20810	P15121	P15559
sp|P55769|NH2L1_HUMAN	sp|Q6EEV6|SUMO4_HUMAN;sp|P61956|SUMO2_HUMAN;sp|P55854|SUMO3_HUMAN	sp|P51572|BAP31_HUMAN						P20839	P15144	P15586
sp|Q6EEV6|SUMO4_HUMAN;sp|P61956|SUMO2_HUMAN;sp|P55854|SUMO3_HUMAN	sp|P55884|EIF3B_HUMAN	sp|P51659|DHB4_HUMAN						P20936	P15153	P15735
sp|P55884|EIF3B_HUMAN	sp|P56537|IF6_HUMAN	sp|P51665|PSMD7_HUMAN						P20962	P15170	P15880
sp|P56537|IF6_HUMAN	sp|P58107|EPIPL_HUMAN	sp|P51857|AK1D1_HUMAN						P21127;Q13882;Q9UQ88	P15291	P15924
sp|P58546|MTPN_HUMAN	sp|P58546|MTPN_HUMAN	sp|P51858|HDGF_HUMAN						P21281	P15311	P16070
sp|P59998|ARPC4_HUMAN	sp|P59998|ARPC4_HUMAN	sp|P51991|ROA3_HUMAN						P21283	P15374	P16104;Q96QV6
sp|P60174|TPIS_HUMAN	sp|P60174|TPIS_HUMAN	sp|P52209|6PGD_HUMAN						P21291	P15531	P16144
sp|P60228|EIF3E_HUMAN	sp|P60228|EIF3E_HUMAN	sp|P52272|HNRPM_HUMAN						P21333	P15559	P16152
sp|P60660|MYL6_HUMAN;sp|P14649|MYL6B_HUMAN	sp|P60660|MYL6_HUMAN;sp|P14649|MYL6B_HUMAN	sp|P52292|IMA1_HUMAN						P21399	P15586	P16278
sp|P63261|ACTG_HUMAN;sp|P60709|ACTB_HUMAN;sp|Q6S8J3|POTEE_HUMAN;sp|A5A3E0|POTEF_HUMAN;sp|P0CG38|POTEI_HUMAN;sp|Q562R1|ACTBL_HUMAN;sp|Q9BYX7|ACTBM_HUMAN;sp|P0CG39|POTEJ_HUMAN	sp|P63261|ACTG_HUMAN;sp|P60709|ACTB_HUMAN;sp|Q6S8J3|POTEE_HUMAN;sp|A5A3E0|POTEF_HUMAN;sp|P0CG38|POTEI_HUMAN;sp|Q562R1|ACTBL_HUMAN;sp|Q9BYX7|ACTBM_HUMAN;sp|P0CG39|POTEJ_HUMAN	sp|P52565|GDIR1_HUMAN						P21589	P15880	P16401
sp|P60842|IF4A1_HUMAN;sp|Q14240|IF4A2_HUMAN	sp|P60842|IF4A1_HUMAN;sp|Q14240|IF4A2_HUMAN	sp|P52566|GDIR2_HUMAN						P21796	P15924	P16435
sp|P60866|RS20_HUMAN	sp|P60866|RS20_HUMAN	sp|P52597|HNRPF_HUMAN						P21912	P16070	P16615
sp|P60891|PRPS1_HUMAN;sp|P11908|PRPS2_HUMAN;sp|P21108|PRPS3_HUMAN	sp|P60891|PRPS1_HUMAN;sp|P11908|PRPS2_HUMAN;sp|P21108|PRPS3_HUMAN	sp|P52815|RM12_HUMAN						P21926	P16104;Q96QV6	P16930
sp|P60900|PSA6_HUMAN	sp|P60900|PSA6_HUMAN	sp|P52895|AK1C2_HUMAN						P21980	P16144	P16949
sp|P60903|S10AA_HUMAN	sp|P60903|S10AA_HUMAN	sp|P52907|CAZA1_HUMAN						P22087	P16152	P16989
sp|P60981|DEST_HUMAN	sp|P60981|DEST_HUMAN	sp|P53367|ARFP1_HUMAN						P22102	P16220	P17096
sp|P61019|RAB2A_HUMAN;sp|Q8WUD1|RAB2B_HUMAN	sp|P60983|GMFB_HUMAN	sp|P53396|ACLY_HUMAN						P22234	P16278	P17152
sp|P61086|UBE2K_HUMAN	sp|P61086|UBE2K_HUMAN	sp|P53618|COPB_HUMAN						P22307	P16401	P17174
sp|P61106|RAB14_HUMAN	sp|P61088|UBE2N_HUMAN;sp|Q5JXB2|UE2NL_HUMAN	sp|P53621|COPA_HUMAN						P22314	P16435	P17301
sp|P84077|ARF1_HUMAN;sp|P61204|ARF3_HUMAN	sp|P61106|RAB14_HUMAN	sp|P53999|TCP4_HUMAN						P22626	P16615	P17612;P22694
sp|P62834|RAP1A_HUMAN;sp|P61224|RAP1B_HUMAN;sp|A6NIZ1|RP1BL_HUMAN	sp|P61158|ARP3_HUMAN	sp|P54136|SYRC_HUMAN						P22676	P16930	P17655
sp|P61247|RS3A_HUMAN	sp|P61160|ARP2_HUMAN	sp|P54577|SYYC_HUMAN						P23229	P16949	P17676
sp|Q9UNX3|RL26L_HUMAN;sp|P61254|RL26_HUMAN	sp|P84077|ARF1_HUMAN;sp|P61204|ARF3_HUMAN	sp|P54578|UBP14_HUMAN						P23246	P16989	P17812
sp|P61313|RL15_HUMAN	sp|P61221|ABCE1_HUMAN	sp|P54727|RD23B_HUMAN						P23258;Q9NRH3	P17096	P17844
sp|P61326|MGN_HUMAN;sp|Q96A72|MGN2_HUMAN	sp|P62834|RAP1A_HUMAN;sp|P61224|RAP1B_HUMAN;sp|A6NIZ1|RP1BL_HUMAN	sp|P54819|KAD2_HUMAN						P23284	P17152	P17858
sp|P61353|RL27_HUMAN	sp|P61247|RS3A_HUMAN	sp|P54920|SNAA_HUMAN;sp|Q9H115|SNAB_HUMAN						P23368	P17174	P17900
sp|P61604|CH10_HUMAN	sp|Q9UNX3|RL26L_HUMAN;sp|P61254|RL26_HUMAN	sp|P55010|IF5_HUMAN						P23396	P17301	P17931
sp|P61619|S61A1_HUMAN;sp|Q9H9S3|S61A2_HUMAN	sp|P61313|RL15_HUMAN	sp|P55036|PSMD4_HUMAN;sp|A2A3N6|PIPSL_HUMAN						P23526	P17480	P17980
sp|P61769|B2MG_HUMAN	sp|P61326|MGN_HUMAN;sp|Q96A72|MGN2_HUMAN	sp|P55060|XPO2_HUMAN						P23528	P17655	P17987
sp|P61803|DAD1_HUMAN	sp|P61353|RL27_HUMAN	sp|P55072|TERA_HUMAN						P23588	P17676	P18031
sp|P61978|HNRPK_HUMAN	sp|P61604|CH10_HUMAN	sp|P55209|NP1L1_HUMAN						P23919	P17812	P18077
sp|P61981|1433G_HUMAN	sp|P61619|S61A1_HUMAN;sp|Q9H9S3|S61A2_HUMAN	sp|P55263|ADK_HUMAN						P23921	P17844	P18085
sp|P62081|RS7_HUMAN	sp|P61769|B2MG_HUMAN	sp|P55327|TPD52_HUMAN						P24534	P17858	P18124
sp|P62158|CALM_HUMAN	sp|P61803|DAD1_HUMAN	sp|Q6EEV6|SUMO4_HUMAN;sp|P61956|SUMO2_HUMAN;sp|P55854|SUMO3_HUMAN						P24539	P17900	P18206
sp|P62191|PRS4_HUMAN	sp|P61923|COPZ1_HUMAN	sp|P55884|EIF3B_HUMAN						P24666	P17931	P18583
sp|P62195|PRS8_HUMAN	sp|P61960|UFM1_HUMAN	sp|P56537|IF6_HUMAN						P24752	P17980	P18621
sp|P62241|RS8_HUMAN	sp|P61978|HNRPK_HUMAN	sp|P58107|EPIPL_HUMAN						P25205	P17987	P18669
sp|P62249|RS16_HUMAN	sp|P61981|1433G_HUMAN	sp|P58546|MTPN_HUMAN						P25398	P18031	P18754
sp|P62258|1433E_HUMAN	sp|P62081|RS7_HUMAN	sp|P59998|ARPC4_HUMAN						P25685	P18077	P18859
sp|P62263|RS14_HUMAN	sp|P62136|PP1A_HUMAN	sp|P60174|TPIS_HUMAN						P25705	P18084	P19224
sp|P62266|RS23_HUMAN	sp|P62140|PP1B_HUMAN;sp|P36873|PP1G_HUMAN	sp|P60228|EIF3E_HUMAN						P25786	P18085	P19256
sp|P62269|RS18_HUMAN	sp|P62158|CALM_HUMAN	sp|P60660|MYL6_HUMAN;sp|P14649|MYL6B_HUMAN						P25787	P18124	P19338
sp|P62277|RS13_HUMAN	sp|P62191|PRS4_HUMAN	sp|P63261|ACTG_HUMAN;sp|P60709|ACTB_HUMAN;sp|Q6S8J3|POTEE_HUMAN;sp|A5A3E0|POTEF_HUMAN;sp|P0CG38|POTEI_HUMAN;sp|Q562R1|ACTBL_HUMAN;sp|Q9BYX7|ACTBM_HUMAN;sp|P0CG39|POTEJ_HUMAN						P25788	P18206	P19367
sp|P62280|RS11_HUMAN	sp|P62195|PRS8_HUMAN	sp|P60842|IF4A1_HUMAN;sp|Q14240|IF4A2_HUMAN						P25789	P18583	P19388
sp|P62304|RUXE_HUMAN	sp|P62241|RS8_HUMAN	sp|P60866|RS20_HUMAN						P25815	P18621	P19404
sp|P62314|SMD1_HUMAN	sp|P62244|RS15A_HUMAN	sp|P60891|PRPS1_HUMAN;sp|P11908|PRPS2_HUMAN;sp|P21108|PRPS3_HUMAN						P26006	P18669	P19525
sp|P62316|SMD2_HUMAN	sp|P62249|RS16_HUMAN	sp|P60900|PSA6_HUMAN						P26038	P18754	P19623
sp|P62318|SMD3_HUMAN	sp|P62258|1433E_HUMAN	sp|P60903|S10AA_HUMAN						P26196	P18859	P20042
sp|P62328|TYB4_HUMAN	sp|P62263|RS14_HUMAN	sp|P60981|DEST_HUMAN						P26358	P19224	P20073
sp|P62333|PRS10_HUMAN	sp|P62269|RS18_HUMAN	sp|P61019|RAB2A_HUMAN;sp|Q8WUD1|RAB2B_HUMAN						P26368	P19256	P20290
sp|P62424|RL7A_HUMAN	sp|P62277|RS13_HUMAN	sp|P61026|RAB10_HUMAN						P26373	P19338	P20339
sp|P62495|ERF1_HUMAN	sp|P62280|RS11_HUMAN	sp|P61086|UBE2K_HUMAN						P26447	P19367	P20340;Q9NRW1
sp|P62701|RS4X_HUMAN;sp|Q8TD47|RS4Y2_HUMAN;sp|P22090|RS4Y1_HUMAN	sp|P62304|RUXE_HUMAN	sp|P61088|UBE2N_HUMAN;sp|Q5JXB2|UE2NL_HUMAN						P26583	P19388	P20618
sp|P63267|ACTH_HUMAN;sp|P68133|ACTS_HUMAN;sp|P68032|ACTC_HUMAN;sp|P62736|ACTA_HUMAN	sp|P62314|SMD1_HUMAN	sp|P61106|RAB14_HUMAN						P26599	P19404	P20645
sp|P62750|RL23A_HUMAN	sp|P62316|SMD2_HUMAN	sp|P61158|ARP3_HUMAN						P26639	P19525	P20674
sp|P62753|RS6_HUMAN	sp|P62318|SMD3_HUMAN	sp|P61160|ARP2_HUMAN						P26640	P19623	P20700
sp|P62805|H4_HUMAN	sp|P62328|TYB4_HUMAN	sp|P84077|ARF1_HUMAN;sp|P61204|ARF3_HUMAN						P26641	P19784	P20810
sp|P62826|RAN_HUMAN	sp|P62333|PRS10_HUMAN	sp|P61221|ABCE1_HUMAN						P26885	P20042	P20839
sp|P62829|RL23_HUMAN	sp|P62424|RL7A_HUMAN	sp|P62834|RAP1A_HUMAN;sp|P61224|RAP1B_HUMAN;sp|A6NIZ1|RP1BL_HUMAN						P27348	P20073	P20936
sp|P62847|RS24_HUMAN	sp|P62495|ERF1_HUMAN	sp|P61247|RS3A_HUMAN						P27361	P20290	P20962
sp|P62851|RS25_HUMAN	sp|P62701|RS4X_HUMAN;sp|Q8TD47|RS4Y2_HUMAN;sp|P22090|RS4Y1_HUMAN	sp|Q9UNX3|RL26L_HUMAN;sp|P61254|RL26_HUMAN						P27448	P20339	P21127;Q13882;Q9UQ88
sp|P62854|RS26_HUMAN;sp|Q5JNZ5|RS26L_HUMAN	sp|P67775|PP2AA_HUMAN;sp|P62714|PP2AB_HUMAN	sp|P61289|PSME3_HUMAN						P27635	P20340;Q9NRW1	P21266
sp|P62857|RS28_HUMAN	sp|P63267|ACTH_HUMAN;sp|P68133|ACTS_HUMAN;sp|P68032|ACTC_HUMAN;sp|P62736|ACTA_HUMAN	sp|P61313|RL15_HUMAN						P27695	P20618	P21281
sp|P62861|RS30_HUMAN	sp|P62750|RL23A_HUMAN	sp|P61326|MGN_HUMAN;sp|Q96A72|MGN2_HUMAN						P27708	P20645	P21283
sp|Q9HAV0|GBB4_HUMAN;sp|P62879|GBB2_HUMAN;sp|P62873|GBB1_HUMAN;sp|P16520|GBB3_HUMAN	sp|P62753|RS6_HUMAN	sp|P61353|RL27_HUMAN						P27797	P20674	P21291
sp|P62899|RL31_HUMAN	sp|P62805|H4_HUMAN	sp|P61604|CH10_HUMAN						P27816	P20700	P21333
sp|P62906|RL10A_HUMAN	sp|P62826|RAN_HUMAN	sp|P61619|S61A1_HUMAN;sp|Q9H9S3|S61A2_HUMAN						P27824	P20810	P21399
sp|P62913|RL11_HUMAN	sp|P62829|RL23_HUMAN	sp|P61758|PFD3_HUMAN						P28062	P20839	P21589
sp|P62917|RL8_HUMAN	sp|P62847|RS24_HUMAN	sp|P61769|B2MG_HUMAN						P28066	P20936	P21796
sp|P62937|PPIA_HUMAN;sp|Q9Y536|PAL4A_HUMAN;sp|P0DN37|PAL4G_HUMAN;sp|P0DN26|PAL4F_HUMAN;sp|F5H284|PAL4D_HUMAN;sp|A0A0B4J2A2|PAL4C_HUMAN;sp|A0A075B759|PAL4E_HUMAN	sp|P62851|RS25_HUMAN	sp|P61803|DAD1_HUMAN						P28070	P20962	P21912
sp|P62942|FKB1A_HUMAN	sp|P62854|RS26_HUMAN;sp|Q5JNZ5|RS26L_HUMAN	sp|P61923|COPZ1_HUMAN						P28072	P21127;Q13882;Q9UQ88	P21926
sp|P62995|TRA2B_HUMAN	sp|P62857|RS28_HUMAN	sp|P61960|UFM1_HUMAN						P28074	P21281	P21980
sp|P63010|AP2B1_HUMAN;sp|Q10567|AP1B1_HUMAN	sp|P62861|RS30_HUMAN	sp|P61978|HNRPK_HUMAN						P28288	P21283	P22059
sp|Q15836|VAMP3_HUMAN;sp|P63027|VAMP2_HUMAN	sp|Q9HAV0|GBB4_HUMAN;sp|P62879|GBB2_HUMAN;sp|P62873|GBB1_HUMAN;sp|P16520|GBB3_HUMAN	sp|P61981|1433G_HUMAN						P28331	P21291	P22087
sp|P63104|1433Z_HUMAN	sp|P62899|RL31_HUMAN	sp|P62081|RS7_HUMAN						P28340	P21333	P22102
sp|P63165|SUMO1_HUMAN	sp|P62906|RL10A_HUMAN	sp|P62136|PP1A_HUMAN						P28370	P21399	P22234
sp|P63173|RL38_HUMAN	sp|P62913|RL11_HUMAN	sp|P62140|PP1B_HUMAN;sp|P36873|PP1G_HUMAN						P28482	P21589	P22307
sp|P63208|SKP1_HUMAN	sp|P62917|RL8_HUMAN	sp|P62158|CALM_HUMAN						P28838	P21796	P22314
sp|P63220|RS21_HUMAN	sp|P62937|PPIA_HUMAN;sp|Q9Y536|PAL4A_HUMAN;sp|P0DN37|PAL4G_HUMAN;sp|P0DN26|PAL4F_HUMAN;sp|F5H284|PAL4D_HUMAN;sp|A0A0B4J2A2|PAL4C_HUMAN;sp|A0A075B759|PAL4E_HUMAN	sp|P62191|PRS4_HUMAN						P29034	P21912	P22626
sp|P63241|IF5A1_HUMAN;sp|Q9GZV4|IF5A2_HUMAN;sp|Q6IS14|IF5AL_HUMAN	sp|P62942|FKB1A_HUMAN	sp|P62195|PRS8_HUMAN						P29144	P21926	P22676
sp|P63244|GBLP_HUMAN	sp|P62995|TRA2B_HUMAN	sp|P62241|RS8_HUMAN						P29218	P21980	P22695
sp|P63313|TYB10_HUMAN	sp|P63010|AP2B1_HUMAN;sp|Q10567|AP1B1_HUMAN	sp|P62244|RS15A_HUMAN						P29317	P22059	P23193
sp|P67809|YBOX1_HUMAN;sp|Q9Y2T7|YBOX2_HUMAN	sp|Q15836|VAMP3_HUMAN;sp|P63027|VAMP2_HUMAN	sp|P62249|RS16_HUMAN						P29373	P22087	P23229
sp|P67936|TPM4_HUMAN	sp|P63104|1433Z_HUMAN	sp|P62258|1433E_HUMAN						P29401	P22102	P23246
sp|P68036|UB2L3_HUMAN	sp|P63173|RL38_HUMAN	sp|P62263|RS14_HUMAN						P29590	P22234	P23258;Q9NRH3
sp|Q5VTE0|EF1A3_HUMAN;sp|P68104|EF1A1_HUMAN;sp|Q05639|EF1A2_HUMAN	sp|P63208|SKP1_HUMAN	sp|P62269|RS18_HUMAN						P29692	P22307	P23284
sp|P68363|TBA1B_HUMAN;sp|Q71U36|TBA1A_HUMAN;sp|Q13748|TBA3C_HUMAN;sp|Q6PEY2|TBA3E_HUMAN;sp|Q9NY65|TBA8_HUMAN;sp|Q9H853|TBA4B_HUMAN	sp|P63220|RS21_HUMAN	sp|P62277|RS13_HUMAN						P29992	P22314	P23368
sp|P68366|TBA4A_HUMAN	sp|P63241|IF5A1_HUMAN;sp|Q9GZV4|IF5A2_HUMAN;sp|Q6IS14|IF5AL_HUMAN	sp|P62280|RS11_HUMAN						P30040	P22626	P23396
sp|P68371|TBB4B_HUMAN;sp|P04350|TBB4A_HUMAN;sp|Q3ZCM7|TBB8_HUMAN	sp|P63244|GBLP_HUMAN	sp|P62304|RUXE_HUMAN						P30041	P22676	P23526
sp|P68400|CSK21_HUMAN;sp|Q8NEV1|CSK23_HUMAN	sp|P63313|TYB10_HUMAN	sp|P62306|RUXF_HUMAN						P30043	P22695	P23528
sp|Q71DI3|H32_HUMAN;sp|Q16695|H31T_HUMAN;sp|P84243|H33_HUMAN;sp|P68431|H31_HUMAN;sp|Q6NXT2|H3C_HUMAN	sp|P67809|YBOX1_HUMAN;sp|Q9Y2T7|YBOX2_HUMAN	sp|P62310|LSM3_HUMAN						P30044	P23193	P23588
sp|P78347|GTF2I_HUMAN	sp|P67936|TPM4_HUMAN	sp|P62314|SMD1_HUMAN						P30048	P23229	P23919
sp|P78371|TCPB_HUMAN	sp|P68036|UB2L3_HUMAN	sp|P62316|SMD2_HUMAN						P30049	P23246	P23921
sp|P78395|PRAME_HUMAN	sp|Q5VTE0|EF1A3_HUMAN;sp|P68104|EF1A1_HUMAN;sp|Q05639|EF1A2_HUMAN	sp|P62318|SMD3_HUMAN						P30050	P23258;Q9NRH3	P24534
sp|P78417|GSTO1_HUMAN	sp|P68363|TBA1B_HUMAN;sp|Q71U36|TBA1A_HUMAN;sp|Q13748|TBA3C_HUMAN;sp|Q6PEY2|TBA3E_HUMAN;sp|Q9NY65|TBA8_HUMAN;sp|Q9H853|TBA4B_HUMAN	sp|P62328|TYB4_HUMAN						P30084	P23284	P24539
sp|P78527|PRKDC_HUMAN	sp|P68366|TBA4A_HUMAN	sp|P62333|PRS10_HUMAN						P30085	P23368	P24666
sp|P80188|NGAL_HUMAN	sp|P68371|TBB4B_HUMAN;sp|P04350|TBB4A_HUMAN;sp|Q3ZCM7|TBB8_HUMAN	sp|P62424|RL7A_HUMAN						P30086	P23396	P24752
sp|P81605|DCD_HUMAN	sp|P68400|CSK21_HUMAN;sp|Q8NEV1|CSK23_HUMAN	sp|P62495|ERF1_HUMAN						P30101	P23526	P25205
sp|P82979|SARNP_HUMAN	sp|Q71DI3|H32_HUMAN;sp|Q16695|H31T_HUMAN;sp|P84243|H33_HUMAN;sp|P68431|H31_HUMAN;sp|Q6NXT2|H3C_HUMAN	sp|P62701|RS4X_HUMAN;sp|Q8TD47|RS4Y2_HUMAN;sp|P22090|RS4Y1_HUMAN						P30153	P23528	P25398
sp|Q969Q0|RL36L_HUMAN;sp|P83881|RL36A_HUMAN	sp|P78371|TCPB_HUMAN	sp|P67775|PP2AA_HUMAN;sp|P62714|PP2AB_HUMAN						P30405	P23588	P25685
sp|P84090|ERH_HUMAN	sp|P78417|GSTO1_HUMAN	sp|P63267|ACTH_HUMAN;sp|P68133|ACTS_HUMAN;sp|P68032|ACTC_HUMAN;sp|P62736|ACTA_HUMAN						P30419	P23919	P25705
sp|P84103|SRSF3_HUMAN	sp|P78527|PRKDC_HUMAN	sp|P62750|RL23A_HUMAN						P30519	P23921	P25786
sp|Q00325|MPCP_HUMAN	sp|P80188|NGAL_HUMAN	sp|P62753|RS6_HUMAN						P30520	P24534	P25787
sp|Q00341|VIGLN_HUMAN	sp|P81605|DCD_HUMAN	sp|P62805|H4_HUMAN						P30533	P24539	P25788
sp|Q00610|CLH1_HUMAN;sp|P53675|CLH2_HUMAN	sp|P82979|SARNP_HUMAN	sp|P62826|RAN_HUMAN						P30622	P24666	P25789
sp|Q00839|HNRPU_HUMAN	sp|Q969Q0|RL36L_HUMAN;sp|P83881|RL36A_HUMAN	sp|P62829|RL23_HUMAN						P30626	P24752	P25815
sp|Q01082|SPTB2_HUMAN;sp|O15020|SPTN2_HUMAN	sp|P84090|ERH_HUMAN	sp|P62847|RS24_HUMAN						P30740	P25205	P26006
sp|Q01105|SET_HUMAN;sp|P0DME0|SETLP_HUMAN	sp|P84103|SRSF3_HUMAN	sp|P62851|RS25_HUMAN						P30838	P25398	P26038
sp|Q01130|SRSF2_HUMAN;sp|Q9BRL6|SRSF8_HUMAN	sp|Q00325|MPCP_HUMAN	sp|P62854|RS26_HUMAN;sp|Q5JNZ5|RS26L_HUMAN						P30876	P25685	P26196
sp|Q01469|FABP5_HUMAN	sp|Q00341|VIGLN_HUMAN	sp|P62857|RS28_HUMAN						P31040	P25705	P26358
sp|Q01518|CAP1_HUMAN;sp|P40123|CAP2_HUMAN	sp|Q00610|CLH1_HUMAN;sp|P53675|CLH2_HUMAN	sp|P62861|RS30_HUMAN						P31150	P25786	P26368
sp|Q01650|LAT1_HUMAN	sp|Q00839|HNRPU_HUMAN	sp|Q9HAV0|GBB4_HUMAN;sp|P62879|GBB2_HUMAN;sp|P62873|GBB1_HUMAN;sp|P16520|GBB3_HUMAN						P31153	P25787	P26373
sp|Q01813|PFKAP_HUMAN	sp|Q01082|SPTB2_HUMAN;sp|O15020|SPTN2_HUMAN	sp|P62899|RL31_HUMAN						P31350	P25788	P26440
sp|Q02543|RL18A_HUMAN	sp|Q01105|SET_HUMAN;sp|P0DME0|SETLP_HUMAN	sp|P62906|RL10A_HUMAN						P31483;Q01085	P25789	P26447
sp|Q02750|MP2K1_HUMAN;sp|P36507|MP2K2_HUMAN	sp|Q01130|SRSF2_HUMAN;sp|Q9BRL6|SRSF8_HUMAN	sp|P62913|RL11_HUMAN						P31689	P25815	P26583
sp|Q02790|FKBP4_HUMAN	sp|Q01469|FABP5_HUMAN	sp|P62917|RL8_HUMAN						P31930	P26006	P26599
sp|Q02878|RL6_HUMAN	sp|Q01518|CAP1_HUMAN;sp|P40123|CAP2_HUMAN	sp|P62937|PPIA_HUMAN;sp|Q9Y536|PAL4A_HUMAN;sp|P0DN37|PAL4G_HUMAN;sp|P0DN26|PAL4F_HUMAN;sp|F5H284|PAL4D_HUMAN;sp|A0A0B4J2A2|PAL4C_HUMAN;sp|A0A075B759|PAL4E_HUMAN						P31939	P26038	P26639
sp|Q03135|CAV1_HUMAN	sp|Q01650|LAT1_HUMAN	sp|P62942|FKB1A_HUMAN						P31942	P26196	P26640
sp|Q03181|PPARD_HUMAN	sp|Q01813|PFKAP_HUMAN	sp|P62995|TRA2B_HUMAN						P31943	P26358	P26641
sp|Q03252|LMNB2_HUMAN	sp|Q02750|MP2K1_HUMAN;sp|P36507|MP2K2_HUMAN	sp|P63010|AP2B1_HUMAN;sp|Q10567|AP1B1_HUMAN						P31944	P26368	P26885
sp|Q04637|IF4G1_HUMAN	sp|Q02790|FKBP4_HUMAN	sp|Q15836|VAMP3_HUMAN;sp|P63027|VAMP2_HUMAN						P31946	P26373	P27348
sp|Q04828|AK1C1_HUMAN	sp|Q02878|RL6_HUMAN	sp|P63104|1433Z_HUMAN						P31947	P26440	P27361
sp|Q04837|SSBP_HUMAN	sp|Q03135|CAV1_HUMAN	sp|P63165|SUMO1_HUMAN						P31948	P26447	P27635
sp|Q04917|1433F_HUMAN	sp|Q03181|PPARD_HUMAN	sp|P63173|RL38_HUMAN						P31949	P26583	P27694
sp|Q05682|CALD1_HUMAN	sp|Q04637|IF4G1_HUMAN	sp|P63208|SKP1_HUMAN						P32119	P26599	P27695
sp|Q06210|GFPT1_HUMAN	sp|Q04828|AK1C1_HUMAN	sp|P63220|RS21_HUMAN						P32969	P26639	P27708
sp|Q06323|PSME1_HUMAN	sp|Q04837|SSBP_HUMAN	sp|P63241|IF5A1_HUMAN;sp|Q9GZV4|IF5A2_HUMAN;sp|Q6IS14|IF5AL_HUMAN						P33176	P26640	P27797
sp|Q06830|PRDX1_HUMAN;sp|Q13162|PRDX4_HUMAN	sp|Q04917|1433F_HUMAN	sp|P63244|GBLP_HUMAN						P33240	P26641	P27816
sp|Q07020|RL18_HUMAN	sp|Q05682|CALD1_HUMAN	sp|P63313|TYB10_HUMAN						P33316	P26885	P27824
sp|Q07021|C1QBP_HUMAN	sp|Q06210|GFPT1_HUMAN	sp|P67809|YBOX1_HUMAN;sp|Q9Y2T7|YBOX2_HUMAN						P33991	P27348	P28062
sp|Q07065|CKAP4_HUMAN	sp|Q06323|PSME1_HUMAN	sp|P67936|TPM4_HUMAN						P33992	P27361	P28066
sp|Q07955|SRSF1_HUMAN	sp|Q06830|PRDX1_HUMAN;sp|Q13162|PRDX4_HUMAN	sp|P68036|UB2L3_HUMAN						P33993	P27635	P28070
sp|Q08211|DHX9_HUMAN	sp|Q07020|RL18_HUMAN	sp|Q5VTE0|EF1A3_HUMAN;sp|P68104|EF1A1_HUMAN;sp|Q05639|EF1A2_HUMAN						P34896	P27694	P28072
sp|Q08380|LG3BP_HUMAN	sp|Q07021|C1QBP_HUMAN	sp|P68363|TBA1B_HUMAN;sp|Q71U36|TBA1A_HUMAN;sp|Q13748|TBA3C_HUMAN;sp|Q6PEY2|TBA3E_HUMAN;sp|Q9NY65|TBA8_HUMAN;sp|Q9H853|TBA4B_HUMAN						P34897	P27695	P28074
sp|Q08945|SSRP1_HUMAN	sp|Q07065|CKAP4_HUMAN	sp|P68366|TBA4A_HUMAN						P34932	P27708	P28288
sp|Q08J23|NSUN2_HUMAN	sp|Q07955|SRSF1_HUMAN	sp|P68371|TBB4B_HUMAN;sp|P04350|TBB4A_HUMAN;sp|Q3ZCM7|TBB8_HUMAN						P35030	P27797	P28331
sp|Q09028|RBBP4_HUMAN;sp|Q16576|RBBP7_HUMAN	sp|Q07960|RHG01_HUMAN	sp|P68400|CSK21_HUMAN;sp|Q8NEV1|CSK23_HUMAN						P35080	P27816	P28340
sp|Q09666|AHNK_HUMAN;sp|P48552|NRIP1_HUMAN	sp|Q08211|DHX9_HUMAN	sp|Q71DI3|H32_HUMAN;sp|Q16695|H31T_HUMAN;sp|P84243|H33_HUMAN;sp|P68431|H31_HUMAN;sp|Q6NXT2|H3C_HUMAN						P35232	P27824	P28370
sp|Q12792|TWF1_HUMAN	sp|Q08380|LG3BP_HUMAN	sp|P78347|GTF2I_HUMAN						P35237	P28062	P28482
sp|Q12797|ASPH_HUMAN	sp|Q08945|SSRP1_HUMAN	sp|P78371|TCPB_HUMAN						P35241	P28066	P28838
sp|Q12904|AIMP1_HUMAN	sp|Q08J23|NSUN2_HUMAN	sp|P78395|PRAME_HUMAN						P35249	P28070	P29034
sp|Q12905|ILF2_HUMAN	sp|Q09028|RBBP4_HUMAN;sp|Q16576|RBBP7_HUMAN	sp|P78417|GSTO1_HUMAN						P35250	P28072	P29144
sp|Q12906|ILF3_HUMAN;sp|Q96SI9|STRBP_HUMAN	sp|Q09666|AHNK_HUMAN;sp|P48552|NRIP1_HUMAN	sp|P78527|PRKDC_HUMAN						P35268	P28074	P29218
sp|Q12931|TRAP1_HUMAN	sp|Q12792|TWF1_HUMAN	sp|P80188|NGAL_HUMAN						P35270	P28288	P29317
sp|Q13011|ECH1_HUMAN	sp|Q12905|ILF2_HUMAN	sp|P81605|DCD_HUMAN						P35527	P28331	P29373
sp|Q13126|MTAP_HUMAN	sp|Q12906|ILF3_HUMAN;sp|Q96SI9|STRBP_HUMAN	sp|P82979|SARNP_HUMAN						P35579	P28340	P29401
sp|Q13151|ROA0_HUMAN	sp|Q12931|TRAP1_HUMAN	sp|Q969Q0|RL36L_HUMAN;sp|P83881|RL36A_HUMAN						P35606	P28370	P29590
sp|Q13177|PAK2_HUMAN;sp|Q13153|PAK1_HUMAN	sp|Q13045|FLII_HUMAN	sp|P84085|ARF5_HUMAN						P35613	P28482	P29692
sp|Q13185|CBX3_HUMAN;sp|P83916|CBX1_HUMAN	sp|Q13126|MTAP_HUMAN	sp|P84090|ERH_HUMAN						P35637	P28838	P29992
sp|Q13200|PSMD2_HUMAN	sp|Q13151|ROA0_HUMAN	sp|P84098|RL19_HUMAN						P35658	P29034	P30040
sp|Q13242|SRSF9_HUMAN	sp|Q13177|PAK2_HUMAN;sp|Q13153|PAK1_HUMAN	sp|P84103|SRSF3_HUMAN						P35659	P29218	P30041
sp|Q13247|SRSF6_HUMAN;sp|Q08170|SRSF4_HUMAN	sp|Q13185|CBX3_HUMAN;sp|P83916|CBX1_HUMAN	sp|Q00325|MPCP_HUMAN						P35754	P29317	P30042
sp|Q13263|TIF1B_HUMAN	sp|Q13200|PSMD2_HUMAN	sp|Q00341|VIGLN_HUMAN						P35813	P29373	P30043
sp|Q13283|G3BP1_HUMAN	sp|Q13242|SRSF9_HUMAN	sp|Q00610|CLH1_HUMAN;sp|P53675|CLH2_HUMAN						P35908	P29401	P30044
sp|Q13310|PABP4_HUMAN;sp|P0CB38|PAB4L_HUMAN	sp|Q13247|SRSF6_HUMAN;sp|Q08170|SRSF4_HUMAN	sp|Q00796|DHSO_HUMAN						P35998	P29590	P30048
sp|Q13347|EIF3I_HUMAN	sp|Q13263|TIF1B_HUMAN	sp|Q00839|HNRPU_HUMAN						P36404	P29692	P30049
sp|Q13404|UB2V1_HUMAN;sp|Q15819|UB2V2_HUMAN	sp|Q13283|G3BP1_HUMAN	sp|Q01082|SPTB2_HUMAN;sp|O15020|SPTN2_HUMAN						P36507	P29992	P30050
sp|Q13409|DC1I2_HUMAN	sp|Q13310|PABP4_HUMAN;sp|P0CB38|PAB4L_HUMAN	sp|Q01105|SET_HUMAN;sp|P0DME0|SETLP_HUMAN						P36542	P30040	P30084
sp|Q13428|TCOF_HUMAN	sp|Q13347|EIF3I_HUMAN	sp|Q01130|SRSF2_HUMAN;sp|Q9BRL6|SRSF8_HUMAN						P36551	P30041	P30085
sp|Q13435|SF3B2_HUMAN	sp|Q13404|UB2V1_HUMAN;sp|Q15819|UB2V2_HUMAN	sp|Q01469|FABP5_HUMAN						P36578	P30042	P30086
sp|Q13442|HAP28_HUMAN	sp|Q13409|DC1I2_HUMAN	sp|Q01518|CAP1_HUMAN;sp|P40123|CAP2_HUMAN						P36871	P30043	P30101
sp|Q13501|SQSTM_HUMAN	sp|Q13428|TCOF_HUMAN	sp|Q01650|LAT1_HUMAN						P36873	P30044	P30153
sp|Q13509|TBB3_HUMAN;sp|Q9H4B7|TBB1_HUMAN;CON__ENSEMBL:ENSBTAP00000025008	sp|Q13435|SF3B2_HUMAN	sp|Q01813|PFKAP_HUMAN						P36915	P30048	P30405
sp|Q13561|DCTN2_HUMAN	sp|Q13442|HAP28_HUMAN	sp|Q02543|RL18A_HUMAN						P36952	P30049	P30419
sp|Q13740|CD166_HUMAN	sp|Q13501|SQSTM_HUMAN	sp|Q02750|MP2K1_HUMAN;sp|P36507|MP2K2_HUMAN						P36957	P30050	P30519
sp|Q13813|SPTN1_HUMAN	sp|Q13509|TBB3_HUMAN;sp|Q9H4B7|TBB1_HUMAN;CON__ENSEMBL:ENSBTAP00000025008	sp|Q02790|FKBP4_HUMAN						P37108	P30084	P30520
sp|Q13838|DX39B_HUMAN	sp|Q13561|DCTN2_HUMAN	sp|Q02878|RL6_HUMAN						P37198	P30085	P30533
sp|Q13867|BLMH_HUMAN	sp|Q13618|CUL3_HUMAN	sp|Q03135|CAV1_HUMAN						P37235	P30086	P30622
sp|Q9BVA1|TBB2B_HUMAN;sp|Q13885|TBB2A_HUMAN	sp|Q13620|CUL4B_HUMAN	sp|Q03181|PPARD_HUMAN						P37802	P30101	P30626
sp|Q14019|COTL1_HUMAN	sp|Q13813|SPTN1_HUMAN	sp|Q03252|LMNB2_HUMAN						P37837	P30153	P30740
sp|Q14103|HNRPD_HUMAN	sp|Q13838|DX39B_HUMAN	sp|Q04637|IF4G1_HUMAN						P38117	P30405	P30838
sp|Q14152|EIF3A_HUMAN	sp|Q13867|BLMH_HUMAN	sp|Q04760|LGUL_HUMAN						P38159	P30419	P30876
sp|Q14157|UBP2L_HUMAN	sp|Q9BVA1|TBB2B_HUMAN;sp|Q13885|TBB2A_HUMAN	sp|Q04828|AK1C1_HUMAN						P38646	P30519	P31040
sp|Q14204|DYHC1_HUMAN	sp|Q14019|COTL1_HUMAN	sp|Q04837|SSBP_HUMAN						P38919	P30520	P31150
sp|Q14247|SRC8_HUMAN	sp|Q14103|HNRPD_HUMAN	sp|Q04917|1433F_HUMAN						P39019	P30533	P31153
sp|Q14258|TRI25_HUMAN	sp|Q14152|EIF3A_HUMAN	sp|Q05682|CALD1_HUMAN						P39023	P30622	P31350
sp|Q14315|FLNC_HUMAN	sp|Q14166|TTL12_HUMAN	sp|Q06210|GFPT1_HUMAN						P39656	P30626	P31483;Q01085
sp|Q14444|CAPR1_HUMAN	sp|Q14204|DYHC1_HUMAN	sp|Q06323|PSME1_HUMAN						P39687	P30740	P31689
sp|Q14498|RBM39_HUMAN	sp|Q14247|SRC8_HUMAN	sp|Q06830|PRDX1_HUMAN;sp|Q13162|PRDX4_HUMAN						P39748	P30838	P31930
sp|Q14697|GANAB_HUMAN	sp|Q14258|TRI25_HUMAN	sp|Q07020|RL18_HUMAN						P40121	P30876	P31939
sp|Q14739|LBR_HUMAN	sp|Q14315|FLNC_HUMAN	sp|Q07021|C1QBP_HUMAN						P40227	P31040	P31942
sp|Q14764|MVP_HUMAN	sp|Q14444|CAPR1_HUMAN	sp|Q07065|CKAP4_HUMAN						P40429;Q6NVV1	P31150	P31943
sp|Q14847|LASP1_HUMAN	sp|Q14498|RBM39_HUMAN	sp|Q07866|KLC1_HUMAN						P40616	P31153	P31944
sp|Q14974|IMB1_HUMAN	sp|Q14566|MCM6_HUMAN	sp|Q07955|SRSF1_HUMAN						P40925	P31350	P31946
sp|Q15019|SEPT2_HUMAN	sp|Q14697|GANAB_HUMAN	sp|Q07960|RHG01_HUMAN						P40926	P31483;Q01085	P31947
sp|Q15056|IF4H_HUMAN	sp|Q14739|LBR_HUMAN	sp|Q08211|DHX9_HUMAN						P40938	P31689	P31948
sp|Q15084|PDIA6_HUMAN	sp|Q14764|MVP_HUMAN	sp|Q08380|LG3BP_HUMAN						P40939	P31930	P31949
sp|Q15149|PLEC_HUMAN;sp|Q9UPN3|MACF1_HUMAN	sp|Q14847|LASP1_HUMAN	sp|Q08945|SSRP1_HUMAN						P41091	P31939	P32119
sp|Q15181|IPYR_HUMAN	sp|Q14914|PTGR1_HUMAN	sp|Q08J23|NSUN2_HUMAN						P41250	P31942	P32969
sp|Q15185|TEBP_HUMAN	sp|Q14974|IMB1_HUMAN	sp|Q09028|RBBP4_HUMAN;sp|Q16576|RBBP7_HUMAN						P41252	P31943	P33176
sp|Q15233|NONO_HUMAN	sp|Q15008|PSMD6_HUMAN	sp|Q09666|AHNK_HUMAN;sp|P48552|NRIP1_HUMAN						P42025;P61163	P31944	P33240
sp|Q15287|RNPS1_HUMAN	sp|Q15019|SEPT2_HUMAN	sp|Q12792|TWF1_HUMAN						P42126	P31946	P33316
sp|Q15293|RCN1_HUMAN	sp|Q15021|CND1_HUMAN	sp|Q12797|ASPH_HUMAN						P42166	P31947	P33527
sp|Q15365|PCBP1_HUMAN;sp|P57721|PCBP3_HUMAN	sp|Q15046|SYK_HUMAN	sp|Q12904|AIMP1_HUMAN						P42167	P31948	P33991
sp|Q15366|PCBP2_HUMAN	sp|Q15056|IF4H_HUMAN	sp|Q12905|ILF2_HUMAN						P42224	P31949	P33992
sp|Q15393|SF3B3_HUMAN	sp|Q15084|PDIA6_HUMAN	sp|Q12906|ILF3_HUMAN;sp|Q96SI9|STRBP_HUMAN						P42285	P32119	P33993
sp|Q15417|CNN3_HUMAN;sp|Q99439|CNN2_HUMAN	sp|Q15121|PEA15_HUMAN	sp|Q12931|TRAP1_HUMAN						P42330	P32455	P34896
sp|Q15459|SF3A1_HUMAN	sp|Q15149|PLEC_HUMAN;sp|Q9UPN3|MACF1_HUMAN	sp|Q13011|ECH1_HUMAN						P42704	P32969	P34897
sp|Q15631|TSN_HUMAN	sp|Q15181|IPYR_HUMAN	sp|Q13045|FLII_HUMAN						P42765	P33176	P34932
sp|Q15645|PCH2_HUMAN	sp|Q15185|TEBP_HUMAN	sp|Q13098|CSN1_HUMAN						P42766	P33240	P35030
sp|Q15691|MARE1_HUMAN;sp|Q9UPY8|MARE3_HUMAN	sp|Q15233|NONO_HUMAN	sp|Q13151|ROA0_HUMAN						P43034	P33316	P35080
sp|Q15717|ELAV1_HUMAN	sp|Q15293|RCN1_HUMAN	sp|Q13177|PAK2_HUMAN;sp|Q13153|PAK1_HUMAN						P43121	P33527	P35222
sp|Q15785|TOM34_HUMAN	sp|Q15365|PCBP1_HUMAN;sp|P57721|PCBP3_HUMAN	sp|Q13185|CBX3_HUMAN;sp|P83916|CBX1_HUMAN						P43243	P33552	P35232
sp|Q15843|NEDD8_HUMAN	sp|Q15366|PCBP2_HUMAN	sp|Q13200|PSMD2_HUMAN						P43246	P33991	P35237
sp|Q15907|RB11B_HUMAN;sp|P62491|RB11A_HUMAN;sp|P57735|RAB25_HUMAN	sp|Q15388|TOM20_HUMAN	sp|Q13242|SRSF9_HUMAN						P43304	P33992	P35241
sp|Q15942|ZYX_HUMAN	sp|Q15393|SF3B3_HUMAN	sp|Q13247|SRSF6_HUMAN;sp|Q08170|SRSF4_HUMAN						P43307	P33993	P35249
sp|Q16181|SEPT7_HUMAN	sp|Q15417|CNN3_HUMAN;sp|Q99439|CNN2_HUMAN	sp|Q13263|TIF1B_HUMAN						P43356;P43360	P34896	P35250
sp|Q16531|DDB1_HUMAN	sp|Q15424|SAFB1_HUMAN	sp|Q13283|G3BP1_HUMAN						P43487	P34897	P35268
sp|Q16543|CDC37_HUMAN	sp|Q15459|SF3A1_HUMAN	sp|Q13310|PABP4_HUMAN;sp|P0CB38|PAB4L_HUMAN						P43490	P34932	P35270
sp|Q16563|SYPL1_HUMAN	sp|Q15631|TSN_HUMAN	sp|Q13347|EIF3I_HUMAN						P43686	P35030	P35527
sp|Q16629|SRSF7_HUMAN	sp|Q15645|PCH2_HUMAN	sp|Q13404|UB2V1_HUMAN;sp|Q15819|UB2V2_HUMAN						P45880	P35080	P35579
sp|Q16643|DREB_HUMAN	sp|Q15691|MARE1_HUMAN;sp|Q9UPY8|MARE3_HUMAN	sp|Q13409|DC1I2_HUMAN						P45973	P35222	P35606
sp|Q16658|FSCN1_HUMAN	sp|Q15717|ELAV1_HUMAN	sp|Q13428|TCOF_HUMAN						P45974	P35232	P35613
sp|Q16719|KYNU_HUMAN	sp|Q15785|TOM34_HUMAN	sp|Q13435|SF3B2_HUMAN						P46013	P35237	P35637
sp|Q16763|UBE2S_HUMAN	sp|Q15843|NEDD8_HUMAN	sp|Q13442|HAP28_HUMAN						P46060	P35241	P35658
sp|Q16851|UGPA_HUMAN	sp|Q15907|RB11B_HUMAN;sp|P62491|RB11A_HUMAN;sp|P57735|RAB25_HUMAN	sp|Q13501|SQSTM_HUMAN						P46063	P35249	P35659
sp|Q16881|TRXR1_HUMAN	sp|Q15942|ZYX_HUMAN	sp|Q13509|TBB3_HUMAN;sp|Q9H4B7|TBB1_HUMAN;CON__ENSEMBL:ENSBTAP00000025008						P46087	P35250	P35754
sp|Q16891|MIC60_HUMAN	sp|Q16181|SEPT7_HUMAN	sp|Q13547|HDAC1_HUMAN;sp|Q92769|HDAC2_HUMAN						P46108	P35268	P35813
sp|Q32MZ4|LRRF1_HUMAN	sp|Q16531|DDB1_HUMAN	sp|Q13561|DCTN2_HUMAN						P46379	P35270	P35908
sp|Q3ZCQ8|TIM50_HUMAN	sp|Q16543|CDC37_HUMAN	sp|Q13740|CD166_HUMAN						P46459	P35527	P35998
sp|Q53GQ0|DHB12_HUMAN	sp|Q16563|SYPL1_HUMAN	sp|Q13813|SPTN1_HUMAN						P46734	P35579	P36404
sp|Q5RI15|COX20_HUMAN	sp|Q16629|SRSF7_HUMAN	sp|Q13838|DX39B_HUMAN						P46776	P35606	P36405
sp|Q5TZA2|CROCC_HUMAN	sp|Q16643|DREB_HUMAN	sp|Q9BVA1|TBB2B_HUMAN;sp|Q13885|TBB2A_HUMAN						P46777	P35613	P36507
sp|Q6IBS0|TWF2_HUMAN	sp|Q16658|FSCN1_HUMAN	sp|Q14019|COTL1_HUMAN						P46778	P35637	P36542
sp|Q6NZI2|PTRF_HUMAN	sp|Q16719|KYNU_HUMAN	sp|Q14103|HNRPD_HUMAN						P46779	P35658	P36551
sp|Q6P2Q9|PRP8_HUMAN	sp|Q16763|UBE2S_HUMAN	sp|Q14152|EIF3A_HUMAN						P46781	P35659	P36578
sp|Q6PCB8|EMB_HUMAN	sp|Q16851|UGPA_HUMAN	sp|Q14157|UBP2L_HUMAN						P46782	P35754	P36639
sp|Q6PIU2|NCEH1_HUMAN	sp|Q16881|TRXR1_HUMAN	sp|Q14204|DYHC1_HUMAN						P46783	P35813	P36871
sp|Q6UW68|TM205_HUMAN	sp|Q16891|MIC60_HUMAN	sp|Q14247|SRC8_HUMAN						P46821	P35908	P36873
sp|Q7KZF4|SND1_HUMAN	sp|Q32MZ4|LRRF1_HUMAN	sp|Q14258|TRI25_HUMAN						P46926	P35998	P36915
sp|Q7L014|DDX46_HUMAN	sp|Q58FF6|H90B4_HUMAN	sp|Q14315|FLNC_HUMAN						P46940	P36404	P36952
sp|Q7L1Q6|BZW1_HUMAN	sp|Q5RI15|COX20_HUMAN	sp|Q9Y247|FA50B_HUMAN;sp|Q14320|FA50A_HUMAN						P46977	P36405	P36957
sp|Q7L2H7|EIF3M_HUMAN	sp|Q5TZA2|CROCC_HUMAN	sp|Q14444|CAPR1_HUMAN						P47755	P36507	P37108
sp|Q7Z406|MYH14_HUMAN	sp|Q5VW32|BROX_HUMAN	sp|Q14498|RBM39_HUMAN						P47756	P36542	P37235
sp|Q86U42|PABP2_HUMAN	sp|Q6FI81|CPIN1_HUMAN	sp|Q14697|GANAB_HUMAN						P47895	P36551	P37802
sp|Q86V81|THOC4_HUMAN	sp|Q6IBS0|TWF2_HUMAN	sp|Q14739|LBR_HUMAN						P47897	P36578	P37837
sp|Q86VP6|CAND1_HUMAN	sp|Q6NZI2|PTRF_HUMAN	sp|Q14764|MVP_HUMAN						P47914	P36639	P38117
sp|Q86X55|CARM1_HUMAN	sp|Q6PIU2|NCEH1_HUMAN	sp|Q14847|LASP1_HUMAN						P47985	P36871	P38159
sp|Q86Y56|DAAF5_HUMAN	sp|Q7KZF4|SND1_HUMAN	sp|Q14914|PTGR1_HUMAN						P48047	P36873	P38606
sp|Q8IUE6|H2A2B_HUMAN	sp|Q7L014|DDX46_HUMAN	sp|Q14974|IMB1_HUMAN						P48059	P36915	P38646
sp|Q8IUR6|CRERF_HUMAN	sp|Q7L1Q6|BZW1_HUMAN	sp|Q15008|PSMD6_HUMAN						P48147	P36952	P38919
sp|Q8IYT4|KATL2_HUMAN	sp|Q7L2H7|EIF3M_HUMAN	sp|Q15019|SEPT2_HUMAN						P48163	P36957	P39019
sp|Q8IZL8|PELP1_HUMAN	sp|Q7Z406|MYH14_HUMAN	sp|Q15021|CND1_HUMAN						P48444	P37108	P39023
sp|Q8N1F7|NUP93_HUMAN	sp|Q86U42|PABP2_HUMAN	sp|Q15029|U5S1_HUMAN						P48507	P37198	P39656
sp|Q8N3J2|METL4_HUMAN	sp|Q86V81|THOC4_HUMAN	sp|Q15056|IF4H_HUMAN						P48556	P37235	P39687
sp|Q8NBS9|TXND5_HUMAN	sp|Q86VP6|CAND1_HUMAN	sp|Q15084|PDIA6_HUMAN						P48637	P37802	P39748
sp|Q8NC51|PAIRB_HUMAN	sp|Q86X55|CARM1_HUMAN	sp|Q15102|PA1B3_HUMAN						P48643	P37837	P40121
sp|Q8NDC0|MISSL_HUMAN	sp|Q86Y56|DAAF5_HUMAN	sp|Q15149|PLEC_HUMAN;sp|Q9UPN3|MACF1_HUMAN						P48739	P38117	P40227
sp|Q8NE71|ABCF1_HUMAN	sp|Q8IVF2|AHNK2_HUMAN	sp|Q15181|IPYR_HUMAN						P49005	P38159	P40429;Q6NVV1
sp|Q8NFJ5|RAI3_HUMAN	sp|Q8IYT4|KATL2_HUMAN	sp|Q15233|NONO_HUMAN						P49189	P38606	P40616
sp|Q8TDW7|FAT3_HUMAN	sp|Q8IZL8|PELP1_HUMAN	sp|Q15257|PTPA_HUMAN						P49207	P38646	P40925
sp|Q8WUM4|PDC6I_HUMAN	sp|Q8N3J2|METL4_HUMAN	sp|Q15293|RCN1_HUMAN						P49257	P38919	P40926
sp|Q8WW12|PCNP_HUMAN	sp|Q8NBS9|TXND5_HUMAN	sp|Q15365|PCBP1_HUMAN;sp|P57721|PCBP3_HUMAN						P49321	P39019	P40939
sp|Q8WX93|PALLD_HUMAN	sp|Q8NC51|PAIRB_HUMAN	sp|Q15366|PCBP2_HUMAN						P49327	P39023	P41091
sp|Q8WXX5|DNJC9_HUMAN	sp|Q8NDC0|MISSL_HUMAN	sp|Q15388|TOM20_HUMAN						P49368	P39656	P41250
sp|Q92499|DDX1_HUMAN	sp|Q8NE71|ABCF1_HUMAN	sp|Q15393|SF3B3_HUMAN						P49406	P39687	P41252
sp|Q92522|H1X_HUMAN	sp|Q8NFJ5|RAI3_HUMAN	sp|Q15417|CNN3_HUMAN;sp|Q99439|CNN2_HUMAN						P49411	P39748	P41743
sp|Q92598|HS105_HUMAN;sp|O95757|HS74L_HUMAN	sp|Q8TDW7|FAT3_HUMAN	sp|Q15424|SAFB1_HUMAN						P49419	P40121	P42025;P61163
sp|Q92688|AN32B_HUMAN	sp|Q8WUM4|PDC6I_HUMAN	sp|Q15459|SF3A1_HUMAN						P49585;Q9Y5K3	P40227	P42126
sp|Q92734|TFG_HUMAN	sp|Q8WW12|PCNP_HUMAN	sp|Q15631|TSN_HUMAN						P49588	P40429;Q6NVV1	P42166
sp|Q92841|DDX17_HUMAN	sp|Q8WXX5|DNJC9_HUMAN	sp|Q15645|PCH2_HUMAN						P49589	P40616	P42167
sp|Q92945|FUBP2_HUMAN	sp|Q92499|DDX1_HUMAN	sp|Q15691|MARE1_HUMAN;sp|Q9UPY8|MARE3_HUMAN						P49591	P40925	P42224
sp|Q92973|TNPO1_HUMAN	sp|Q92522|H1X_HUMAN	sp|Q15717|ELAV1_HUMAN						P49720	P40926	P42285
sp|Q96AE4|FUBP1_HUMAN	sp|Q92598|HS105_HUMAN;sp|O95757|HS74L_HUMAN	sp|Q15758|AAAT_HUMAN						P49721	P40938	P42330
sp|Q96AG4|LRC59_HUMAN	sp|Q92616|GCN1L_HUMAN	sp|Q15785|TOM34_HUMAN						P49736	P40939	P42677
sp|Q96B97|SH3K1_HUMAN	sp|Q92688|AN32B_HUMAN	sp|Q15843|NEDD8_HUMAN						P49748	P41091	P42704
sp|Q96C19|EFHD2_HUMAN;sp|Q9BUP0|EFHD1_HUMAN	sp|Q92734|TFG_HUMAN	sp|Q15907|RB11B_HUMAN;sp|P62491|RB11A_HUMAN;sp|P57735|RAB25_HUMAN						P49750	P41250	P42765
sp|Q96FQ6|S10AG_HUMAN	sp|Q92841|DDX17_HUMAN	sp|Q15942|ZYX_HUMAN						P49755	P41252	P42766
sp|Q96FW1|OTUB1_HUMAN	sp|Q92945|FUBP2_HUMAN	sp|Q16181|SEPT7_HUMAN						P49756	P41743	P42771
sp|Q96HC4|PDLI5_HUMAN	sp|Q92973|TNPO1_HUMAN	sp|Q16204|CCDC6_HUMAN						P49773	P42025;P61163	P43034
sp|Q96HE7|ERO1A_HUMAN	sp|Q96A49|SYAP1_HUMAN	sp|Q16531|DDB1_HUMAN						P49790	P42126	P43121
sp|Q96I24|FUBP3_HUMAN	sp|Q96AE4|FUBP1_HUMAN	sp|Q16543|CDC37_HUMAN						P49792	P42166	P43243
sp|Q96IX5|USMG5_HUMAN	sp|Q96AG4|LRC59_HUMAN	sp|Q16555|DPYL2_HUMAN						P49821	P42167	P43246
sp|Q96K17|BT3L4_HUMAN	sp|Q96B97|SH3K1_HUMAN	sp|Q16563|SYPL1_HUMAN						P49840	P42224	P43304
sp|Q96KP4|CNDP2_HUMAN	sp|Q96C19|EFHD2_HUMAN;sp|Q9BUP0|EFHD1_HUMAN	sp|Q16629|SRSF7_HUMAN						P49915	P42285	P43307
sp|Q96N66|MBOA7_HUMAN	sp|Q96FQ6|S10AG_HUMAN	sp|Q16643|DREB_HUMAN						P50213	P42330	P43356;P43360
sp|Q96PK6|RBM14_HUMAN	sp|Q96FW1|OTUB1_HUMAN	sp|Q16658|FSCN1_HUMAN						P50238	P42677	P43487
sp|Q96QK1|VPS35_HUMAN	sp|Q96HC4|PDLI5_HUMAN	sp|Q16719|KYNU_HUMAN						P50395	P42704	P43490
sp|Q96RP9|EFGM_HUMAN	sp|Q96HE7|ERO1A_HUMAN	sp|Q16799|RTN1_HUMAN						P50402	P42765	P43686
sp|Q96TA1|NIBL1_HUMAN	sp|Q96I24|FUBP3_HUMAN	sp|Q16851|UGPA_HUMAN						P50452	P42766	P45880
sp|Q99460|PSMD1_HUMAN	sp|Q96IX5|USMG5_HUMAN	sp|Q16881|TRXR1_HUMAN						P50454	P42771	P45973
sp|Q99497|PARK7_HUMAN	sp|Q96K17|BT3L4_HUMAN	sp|Q16890|TPD53_HUMAN						P50479	P43034	P45974
sp|Q99536|VAT1_HUMAN	sp|Q96KP4|CNDP2_HUMAN	sp|Q16891|MIC60_HUMAN						P50502	P43121	P46013
sp|Q99584|S10AD_HUMAN	sp|Q96N66|MBOA7_HUMAN	sp|Q32MZ4|LRRF1_HUMAN						P50570	P43243	P46060
sp|Q99614|TTC1_HUMAN	sp|Q96PK6|RBM14_HUMAN	sp|Q3ZCQ8|TIM50_HUMAN						P50583	P43246	P46063
sp|Q99623|PHB2_HUMAN	sp|Q96QK1|VPS35_HUMAN	sp|Q53GQ0|DHB12_HUMAN						P50851	P43304	P46087
sp|Q99714|HCD2_HUMAN	sp|Q96RP9|EFGM_HUMAN	sp|Q58FF6|H90B4_HUMAN						P50914	P43307	P46108
sp|Q99729|ROAA_HUMAN	sp|Q96TA1|NIBL1_HUMAN	sp|Q5RI15|COX20_HUMAN						P50990	P43356;P43360	P46379
sp|Q99832|TCPH_HUMAN	sp|Q99460|PSMD1_HUMAN	sp|Q9Y6H1|CHCH2_HUMAN;sp|Q5T1J5|CHCH9_HUMAN						P50991	P43487	P46459
sp|Q99873|ANM1_HUMAN;sp|Q9NR22|ANM8_HUMAN	sp|Q99471|PFD5_HUMAN	sp|Q5T750|XP32_HUMAN						P50995	P43490	P46734
sp|Q9BQE3|TBA1C_HUMAN	sp|Q99497|PARK7_HUMAN	sp|Q5TZA2|CROCC_HUMAN						P51114	P43686	P46776
sp|Q9BRA2|TXD17_HUMAN	sp|Q99536|VAT1_HUMAN	sp|Q6DD88|ATLA3_HUMAN						P51148	P45880	P46777
sp|Q9BRF8|CPPED_HUMAN	sp|Q99584|S10AD_HUMAN	sp|Q6IBS0|TWF2_HUMAN						P51149	P45973	P46778
sp|Q9BVC6|TM109_HUMAN	sp|Q99623|PHB2_HUMAN	sp|Q6NZI2|PTRF_HUMAN						P51151;Q9NP90	P45974	P46779
sp|Q9BVK6|TMED9_HUMAN	sp|Q99714|HCD2_HUMAN	sp|Q6P2Q9|PRP8_HUMAN						P51398	P46013	P46781
sp|Q9BXP5|SRRT_HUMAN	sp|Q99733|NP1L4_HUMAN	sp|Q6PIU2|NCEH1_HUMAN						P51532	P46060	P46782
sp|Q9BZZ5|API5_HUMAN	sp|Q99798|ACON_HUMAN	sp|Q7KZF4|SND1_HUMAN						P51571	P46063	P46783
sp|Q9C005|DPY30_HUMAN	sp|Q99832|TCPH_HUMAN	sp|Q7L014|DDX46_HUMAN						P51572	P46087	P46821
sp|Q9C0B1|FTO_HUMAN	sp|Q99873|ANM1_HUMAN;sp|Q9NR22|ANM8_HUMAN	sp|Q7L1Q6|BZW1_HUMAN						P51610	P46108	P46926
sp|Q9GZT3|SLIRP_HUMAN	sp|Q9BQE3|TBA1C_HUMAN	sp|Q7L2H7|EIF3M_HUMAN						P51648	P46379	P46940
sp|Q9H078|CLPB_HUMAN	sp|Q9BRA2|TXD17_HUMAN	sp|Q7L5D6|GET4_HUMAN						P51659	P46459	P46976
sp|Q9H098|F107B_HUMAN	sp|Q9BVC6|TM109_HUMAN	sp|Q7Z406|MYH14_HUMAN						P51858	P46734	P46977
sp|Q9H0U4|RAB1B_HUMAN;sp|P62820|RAB1A_HUMAN;sp|Q92928|RAB1C_HUMAN;sp|P51153|RAB13_HUMAN;sp|Q92930|RAB8B_HUMAN;sp|P61006|RAB8A_HUMAN;sp|P59190|RAB15_HUMAN	sp|Q9BVK6|TMED9_HUMAN	sp|Q86U42|PABP2_HUMAN						P51991	P46776	P47755
sp|Q9H2G4|TSYL2_HUMAN	sp|Q9BXJ9|NAA15_HUMAN	sp|Q86V81|THOC4_HUMAN						P52209	P46777	P47756
sp|Q9H3K6|BOLA2_HUMAN	sp|Q9BZZ5|API5_HUMAN	sp|Q86VP6|CAND1_HUMAN						P52272	P46778	P47895
sp|Q9H3N1|TMX1_HUMAN	sp|Q9GZT3|SLIRP_HUMAN	sp|Q86Y56|DAAF5_HUMAN						P52292	P46779	P47897
sp|Q9H444|CHM4B_HUMAN	sp|Q9H074|PAIP1_HUMAN	sp|Q8IUE6|H2A2B_HUMAN						P52298	P46781	P47914
sp|Q9H4A6|GOLP3_HUMAN	sp|Q9H078|CLPB_HUMAN	sp|Q8IUR6|CRERF_HUMAN						P52565	P46782	P47985
sp|Q9H4M9|EHD1_HUMAN;sp|Q9NZN3|EHD3_HUMAN;sp|Q9NZN4|EHD2_HUMAN	sp|Q9H0U4|RAB1B_HUMAN;sp|P62820|RAB1A_HUMAN;sp|Q92928|RAB1C_HUMAN;sp|P51153|RAB13_HUMAN;sp|Q92930|RAB8B_HUMAN;sp|P61006|RAB8A_HUMAN;sp|P59190|RAB15_HUMAN	sp|Q8IVF2|AHNK2_HUMAN						P52566	P46783	P48047
sp|Q9H910|HN1L_HUMAN	sp|Q9H299|SH3L3_HUMAN	sp|Q8IYT4|KATL2_HUMAN						P52701	P46821	P48059
sp|Q9HAV7|GRPE1_HUMAN	sp|Q9H2G4|TSYL2_HUMAN	sp|Q8IZL8|PELP1_HUMAN						P52788	P46926	P48147
sp|Q9HB71|CYBP_HUMAN	sp|Q9H3K6|BOLA2_HUMAN	sp|Q8N1F7|NUP93_HUMAN						P52789	P46940	P48163
sp|Q9HC38|GLOD4_HUMAN	sp|Q9H3N1|TMX1_HUMAN	sp|Q8N201|INT1_HUMAN						P52815	P46976	P48444
sp|Q9HCY8|S10AE_HUMAN	sp|Q9H444|CHM4B_HUMAN	sp|Q8N3J2|METL4_HUMAN						P52888	P46977	P48506
sp|Q9HDC9|APMAP_HUMAN	sp|Q9H4M9|EHD1_HUMAN;sp|Q9NZN3|EHD3_HUMAN;sp|Q9NZN4|EHD2_HUMAN	sp|Q8NBS9|TXND5_HUMAN						P52907	P47755	P48507
sp|Q9NP92|RT30_HUMAN	sp|Q9H910|HN1L_HUMAN	sp|Q8NC51|PAIRB_HUMAN						P53367	P47756	P48556
sp|Q9NP97|DLRB1_HUMAN;sp|Q8TF09|DLRB2_HUMAN	sp|Q9HB71|CYBP_HUMAN	sp|Q8NDC0|MISSL_HUMAN						P53384	P47895	P48637
sp|Q9NPJ3|ACO13_HUMAN	sp|Q9HCY8|S10AE_HUMAN	sp|Q8NE71|ABCF1_HUMAN						P53396	P47897	P48643
sp|Q9NQC3|RTN4_HUMAN	sp|Q9HDC9|APMAP_HUMAN	sp|Q8NEB9|PK3C3_HUMAN						P53602	P47914	P48739
sp|Q9NR30|DDX21_HUMAN;sp|Q9BQ39|DDX50_HUMAN	sp|Q9NP97|DLRB1_HUMAN;sp|Q8TF09|DLRB2_HUMAN	sp|Q8NFJ5|RAI3_HUMAN						P53618	P47985	P49005
sp|Q9NR31|SAR1A_HUMAN	sp|Q9NQC3|RTN4_HUMAN	sp|Q8TAT6|NPL4_HUMAN						P53621	P48047	P49189
sp|Q9NRV9|HEBP1_HUMAN	sp|Q9NQR4|NIT2_HUMAN	sp|Q8TDW7|FAT3_HUMAN						P53634	P48059	P49207
sp|Q9NSD9|SYFB_HUMAN	sp|Q9NR30|DDX21_HUMAN;sp|Q9BQ39|DDX50_HUMAN	sp|Q8WUM4|PDC6I_HUMAN						P53680	P48147	P49247
sp|Q9NSE4|SYIM_HUMAN	sp|Q9NRV9|HEBP1_HUMAN	sp|Q8WW12|PCNP_HUMAN						P53701	P48163	P49257
sp|Q9NTK5|OLA1_HUMAN	sp|Q9NS69|TOM22_HUMAN	sp|Q92499|DDX1_HUMAN						P53985	P48444	P49321
sp|Q9NUU7|DD19A_HUMAN;sp|Q9UMR2|DD19B_HUMAN	sp|Q9NSD9|SYFB_HUMAN	sp|Q92598|HS105_HUMAN;sp|O95757|HS74L_HUMAN						P53999	P48506	P49327
sp|Q9NVP1|DDX18_HUMAN	sp|Q9NTJ3|SMC4_HUMAN	sp|Q92616|GCN1L_HUMAN						P54105	P48507	P49368
sp|Q9NWH9|SLTM_HUMAN	sp|Q9NTK5|OLA1_HUMAN	sp|Q92688|AN32B_HUMAN						P54136	P48556	P49406
sp|Q9NX63|MIC19_HUMAN	sp|Q9NX63|MIC19_HUMAN	sp|Q92734|TFG_HUMAN						P54577	P48637	P49411
sp|Q9NY33|DPP3_HUMAN	sp|Q9NY33|DPP3_HUMAN	sp|Q92841|DDX17_HUMAN						P54578	P48643	P49419
sp|Q9NYL9|TMOD3_HUMAN	sp|Q9NYL9|TMOD3_HUMAN	sp|Q92945|FUBP2_HUMAN						P54652	P48739	P49585;Q9Y5K3
sp|Q9NZ01|TECR_HUMAN	sp|Q9NZ01|TECR_HUMAN	sp|Q92973|TNPO1_HUMAN						P54687	P49005	P49588
sp|Q9NZM1|MYOF_HUMAN	sp|Q9P035|HACD3_HUMAN	sp|Q93045|STMN2_HUMAN						P54725	P49189	P49589
sp|Q9P035|HACD3_HUMAN	sp|Q9P258|RCC2_HUMAN	sp|Q969Z0|TBRG4_HUMAN						P54727	P49207	P49591
sp|Q9P258|RCC2_HUMAN	sp|Q9P2E9|RRBP1_HUMAN	sp|Q96AE4|FUBP1_HUMAN						P54819	P49247	P49720
sp|Q9P2E9|RRBP1_HUMAN	sp|Q9P2J5|SYLC_HUMAN	sp|Q96AG4|LRC59_HUMAN						P54886	P49257	P49721
sp|Q9UBI6|GBG12_HUMAN	sp|Q9UBQ0|VPS29_HUMAN	sp|Q96B36|AKTS1_HUMAN						P55010	P49321	P49736
sp|Q9UBQ5|EIF3K_HUMAN	sp|Q9UBQ7|GRHPR_HUMAN	sp|Q96B97|SH3K1_HUMAN						P55036	P49327	P49748
sp|Q9UDW1|QCR9_HUMAN	sp|Q9UDW1|QCR9_HUMAN	sp|Q96C19|EFHD2_HUMAN;sp|Q9BUP0|EFHD1_HUMAN						P55060	P49368	P49750
sp|Q9UGI8|TES_HUMAN	sp|Q9UGI8|TES_HUMAN	sp|Q96C90|PP14B_HUMAN						P55072	P49406	P49755
sp|Q9UHB6|LIMA1_HUMAN	sp|Q9UHD9|UBQL2_HUMAN	sp|Q96FQ6|S10AG_HUMAN						P55084	P49411	P49756
sp|Q9UHD9|UBQL2_HUMAN	sp|Q9UHV9|PFD2_HUMAN	sp|Q96FW1|OTUB1_HUMAN						P55145	P49419	P49773
sp|Q9UHV9|PFD2_HUMAN	sp|Q9UHX1|PUF60_HUMAN	sp|Q96HC4|PDLI5_HUMAN						P55209	P49585;Q9Y5K3	P49790
sp|Q9UHX1|PUF60_HUMAN	sp|Q9UK76|HN1_HUMAN	sp|Q96HE7|ERO1A_HUMAN						P55263	P49588	P49792
sp|Q9UI30|TR112_HUMAN	sp|Q9UKM9|RALY_HUMAN	sp|Q96I24|FUBP3_HUMAN						P55327	P49589	P49821
sp|Q9UK76|HN1_HUMAN	sp|Q9UKY7|CDV3_HUMAN	sp|Q96I99|SUCB2_HUMAN						P55769	P49591	P49840
sp|Q9UKK9|NUDT5_HUMAN	sp|Q9UL46|PSME2_HUMAN	sp|Q96IX5|USMG5_HUMAN						P55786	P49720	P49915
sp|Q9UKM9|RALY_HUMAN	sp|Q9ULZ3|ASC_HUMAN	sp|Q96K17|BT3L4_HUMAN						P55854;P61956;Q6EEV6	P49721	P50213
sp|Q9UL46|PSME2_HUMAN	sp|Q9UMS4|PRP19_HUMAN	sp|Q96KP4|CNDP2_HUMAN						P55884	P49736	P50238
sp|Q9UMS4|PRP19_HUMAN	sp|Q9UMX0|UBQL1_HUMAN;sp|Q9NRR5|UBQL4_HUMAN	sp|Q96N66|MBOA7_HUMAN						P55957	P49748	P50395
sp|Q9UMX0|UBQL1_HUMAN;sp|Q9NRR5|UBQL4_HUMAN	sp|Q9UNF0|PACN2_HUMAN	sp|Q96PK6|RBM14_HUMAN						P56182	P49750	P50402
sp|Q9UNF0|PACN2_HUMAN	sp|Q9UNM6|PSD13_HUMAN	sp|Q96QK1|VPS35_HUMAN						P56192	P49755	P50452
sp|Q9UNM6|PSD13_HUMAN	sp|Q9UNZ2|NSF1C_HUMAN	sp|Q96TA1|NIBL1_HUMAN						P56381;Q5VTU8	P49756	P50454
sp|Q9UNZ2|NSF1C_HUMAN	sp|Q9UQ80|PA2G4_HUMAN	sp|Q99460|PSMD1_HUMAN						P56385	P49773	P50479
sp|Q9UQ35|SRRM2_HUMAN	sp|Q9Y224|CN166_HUMAN	sp|Q99471|PFD5_HUMAN						P56537	P49790	P50502
sp|Q9UQ80|PA2G4_HUMAN	sp|Q9Y230|RUVB2_HUMAN	sp|Q99497|PARK7_HUMAN						P56945	P49792	P50570
sp|Q9Y224|CN166_HUMAN	sp|Q9Y262|EIF3L_HUMAN	sp|Q99536|VAT1_HUMAN						P56962	P49821	P50583
sp|Q9Y230|RUVB2_HUMAN	sp|Q9Y265|RUVB1_HUMAN	sp|Q99584|S10AD_HUMAN						P57088	P49840	P50851
sp|Q9Y262|EIF3L_HUMAN	sp|Q9Y266|NUDC_HUMAN	sp|Q99623|PHB2_HUMAN						P57105	P49915	P50914
sp|Q9Y265|RUVB1_HUMAN	sp|Q9Y277|VDAC3_HUMAN	sp|Q99714|HCD2_HUMAN						P57735	P50213	P50990
sp|Q9Y266|NUDC_HUMAN	sp|Q9Y2Q3|GSTK1_HUMAN	sp|Q99729|ROAA_HUMAN						P57740	P50238	P50991
sp|Q9Y277|VDAC3_HUMAN	sp|Q9Y2S6|TMA7_HUMAN	sp|Q99733|NP1L4_HUMAN						P57764	P50395	P50995
sp|Q9Y2Q3|GSTK1_HUMAN	sp|Q9Y2T3|GUAD_HUMAN	sp|Q99832|TCPH_HUMAN						P59998	P50402	P51114
sp|Q9Y2T3|GUAD_HUMAN	sp|Q9Y2W1|TR150_HUMAN	sp|Q99848|EBP2_HUMAN						P60059	P50452	P51116
sp|Q9Y2W1|TR150_HUMAN	sp|Q9Y333|LSM2_HUMAN	sp|Q99873|ANM1_HUMAN;sp|Q9NR22|ANM8_HUMAN						P60174	P50453	P51148
sp|Q9Y383|LC7L2_HUMAN;sp|Q9NQ29|LUC7L_HUMAN	sp|Q9Y383|LC7L2_HUMAN;sp|Q9NQ29|LUC7L_HUMAN	sp|Q9BQE3|TBA1C_HUMAN						P60228	P50454	P51149
sp|Q9Y3F4|STRAP_HUMAN	sp|Q9Y3F4|STRAP_HUMAN	sp|Q9BRA2|TXD17_HUMAN						P60468	P50479	P51151;Q9NP90
sp|Q9Y3I0|RTCB_HUMAN	sp|Q9Y3I0|RTCB_HUMAN	sp|Q9BRF8|CPPED_HUMAN						P60510	P50502	P51398
sp|Q9Y4Y9|LSM5_HUMAN	sp|Q9Y3U8|RL36_HUMAN	sp|Q9BS26|ERP44_HUMAN						P60660	P50570	P51532
sp|Q9Y5B9|SP16H_HUMAN	sp|Q9Y4Y9|LSM5_HUMAN	sp|Q9BUL8|PDC10_HUMAN						P60709;P63261	P50583	P51571
sp|Q9Y5L4|TIM13_HUMAN	sp|Q9Y5B9|SP16H_HUMAN	sp|Q9BVC6|TM109_HUMAN						P60842	P50851	P51572
sp|Q9Y5S9|RBM8A_HUMAN	sp|Q9Y5L4|TIM13_HUMAN	sp|Q9BVK6|TMED9_HUMAN						P60866	P50914	P51610
sp|Q9Y5X3|SNX5_HUMAN	sp|Q9Y5S9|RBM8A_HUMAN	sp|Q9BW27|NUP85_HUMAN						P60900	P50990	P51648
sp|Q9Y617|SERC_HUMAN	sp|Q9Y617|SERC_HUMAN	sp|Q9BXJ9|NAA15_HUMAN						P60903	P50991	P51659
sp|Q9Y696|CLIC4_HUMAN	sp|Q9Y678|COPG1_HUMAN	sp|Q9BZE1|RM37_HUMAN						P60981	P50995	P51858
sp|Q9Y6B6|SAR1B_HUMAN	sp|Q9Y6C9|MTCH2_HUMAN	sp|Q9BZK7|TBL1R_HUMAN						P61009	P51114	P51991
sp|Q9Y6E2|BZW2_HUMAN	sp|Q9Y6E2|BZW2_HUMAN	sp|Q9BZZ5|API5_HUMAN						P61019	P51116	P52209
sp|Q9Y6N5|SQRD_HUMAN	sp|Q9Y6N5|SQRD_HUMAN	sp|Q9C0B1|FTO_HUMAN						P61026	P51148	P52272
		sp|Q9GZT3|SLIRP_HUMAN						P61086	P51149	P52292
		sp|Q9H078|CLPB_HUMAN						P61088	P51151;Q9NP90	P52298
		sp|Q9H098|F107B_HUMAN						P61106	P51398	P52565
		sp|Q9H0C8|ILKAP_HUMAN						P61158	P51532	P52566
		sp|Q9H0U4|RAB1B_HUMAN;sp|P62820|RAB1A_HUMAN;sp|Q92928|RAB1C_HUMAN;sp|P51153|RAB13_HUMAN;sp|Q92930|RAB8B_HUMAN;sp|P61006|RAB8A_HUMAN;sp|P59190|RAB15_HUMAN						P61160	P51571	P52597
		sp|Q9H223|EHD4_HUMAN						P61204;P84077	P51572	P52701
		sp|Q9H299|SH3L3_HUMAN						P61221	P51580	P52758
		sp|Q9H2G4|TSYL2_HUMAN						P61224;P62834	P51610	P52789
		sp|Q9H3K6|BOLA2_HUMAN						P61247	P51648	P52815
		sp|Q9H3N1|TMX1_HUMAN						P61254;Q9UNX3	P51659	P52888
		sp|Q9H444|CHM4B_HUMAN						P61289	P51858	P52907
		sp|Q9H4A6|GOLP3_HUMAN						P61313	P51991	P52948
		sp|Q9H4M9|EHD1_HUMAN;sp|Q9NZN3|EHD3_HUMAN;sp|Q9NZN4|EHD2_HUMAN						P61326;Q96A72	P52209	P53004
		sp|Q9H773|DCTP1_HUMAN						P61353	P52272	P53367
		sp|Q9H910|HN1L_HUMAN						P61421	P52292	P53384
		sp|Q9HAV7|GRPE1_HUMAN						P61457	P52298	P53396
		sp|Q9HB71|CYBP_HUMAN						P61604	P52565	P53602
		sp|Q9HC38|GLOD4_HUMAN						P61619	P52566	P53618
		sp|Q9HCY8|S10AE_HUMAN						P61803	P52597	P53621
		sp|Q9HDC9|APMAP_HUMAN						P61923	P52701	P53634
		sp|Q9NP97|DLRB1_HUMAN;sp|Q8TF09|DLRB2_HUMAN						P61960	P52758	P53680
		sp|Q9NQC3|RTN4_HUMAN						P61970	P52788	P53701
		sp|Q9NQR4|NIT2_HUMAN						P61978	P52789	P53985
		sp|Q9NR30|DDX21_HUMAN;sp|Q9BQ39|DDX50_HUMAN						P61981	P52815	P53990
		sp|Q9NR31|SAR1A_HUMAN						P62081	P52888	P53992
		sp|Q9NRV9|HEBP1_HUMAN						P62136	P52907	P53999
		sp|Q9NS69|TOM22_HUMAN						P62158	P52948	P54105
		sp|Q9NSD9|SYFB_HUMAN						P62191	P53004	P54136
		sp|Q9NSE4|SYIM_HUMAN						P62195	P53367	P54577
		sp|Q9NTJ3|SMC4_HUMAN						P62241	P53384	P54578
		sp|Q9NTK5|OLA1_HUMAN						P62244	P53396	P54687
		sp|Q9NUQ9|FA49B_HUMAN						P62249	P53602	P54725
		sp|Q9NVA2|SEP11_HUMAN						P62258	P53618	P54727
		sp|Q9NVP1|DDX18_HUMAN						P62263	P53621	P54819
		sp|Q9NX63|MIC19_HUMAN						P62266	P53634	P54886
		sp|Q9NY33|DPP3_HUMAN						P62269	P53680	P54920
		sp|Q9NYL9|TMOD3_HUMAN						P62277	P53701	P55010
		sp|Q9NZM1|MYOF_HUMAN						P62280	P53985	P55036
		sp|Q9P035|HACD3_HUMAN						P62304	P53990	P55039
		sp|Q9P258|RCC2_HUMAN						P62310	P53999	P55060
		sp|Q9P2E9|RRBP1_HUMAN						P62312	P54105	P55072
		sp|Q9P2J5|SYLC_HUMAN						P62314	P54136	P55084
		sp|Q9UBB4|ATX10_HUMAN						P62316	P54577	P55145
		sp|Q9UBQ0|VPS29_HUMAN						P62318	P54578	P55209
		sp|Q9UBQ5|EIF3K_HUMAN						P62333	P54652	P55263
		sp|Q9UBQ7|GRHPR_HUMAN						P62424	P54687	P55327
		sp|Q9UDW1|QCR9_HUMAN						P62495	P54709	P55735
		sp|Q9UGI8|TES_HUMAN						P62701	P54725	P55769
		sp|Q9UHB9|SRP68_HUMAN						P62714;P67775	P54727	P55786
		sp|Q9UHD1|CHRD1_HUMAN						P62736;P63267	P54819	P55854;P61956;Q6EEV6
		sp|Q9UHD8|SEPT9_HUMAN						P62750	P54886	P55884
		sp|Q9UHD9|UBQL2_HUMAN						P62753	P54920	P55957
		sp|Q9UHV9|PFD2_HUMAN						P62805	P55010	P56134
		sp|Q9UHX1|PUF60_HUMAN						P62820	P55036	P56182
		sp|Q9UI30|TR112_HUMAN						P62826	P55039	P56192
		sp|Q9UK76|HN1_HUMAN						P62829	P55060	P56381;Q5VTU8
		sp|Q9UKK9|NUDT5_HUMAN						P62841	P55072	P56385
		sp|Q9UKM9|RALY_HUMAN						P62847	P55084	P56537
		sp|Q9UKY7|CDV3_HUMAN						P62851	P55145	P56962
		sp|Q9UL46|PSME2_HUMAN						P62854;Q5JNZ5	P55209	P57088
		sp|Q9UMS4|PRP19_HUMAN						P62857	P55263	P57105
		sp|Q9UMX0|UBQL1_HUMAN;sp|Q9NRR5|UBQL4_HUMAN						P62861	P55327	P57735
		sp|Q9UMY4|SNX12_HUMAN						P62899	P55735	P57740
		sp|Q9UNF0|PACN2_HUMAN						P62906	P55769	P57764
		sp|Q9UNL2|SSRG_HUMAN						P62910	P55786	P58107
		sp|Q9UNM6|PSD13_HUMAN						P62913	P55854;P61956;Q6EEV6	P59998
		sp|Q9UNZ2|NSF1C_HUMAN						P62917	P55884	P60059
		sp|Q9UQ35|SRRM2_HUMAN						P62937	P55957	P60174
		sp|Q9UQ80|PA2G4_HUMAN						P62942	P56134	P60228
		sp|Q9Y224|CN166_HUMAN						P62995	P56182	P60468
		sp|Q9Y230|RUVB2_HUMAN						P63000	P56192	P60510
		sp|Q9Y262|EIF3L_HUMAN						P63010	P56381;Q5VTU8	P60660
		sp|Q9Y265|RUVB1_HUMAN						P63092;Q5JWF2	P56385	P60709;P63261
		sp|Q9Y266|NUDC_HUMAN						P63104	P56537	P60842
		sp|Q9Y277|VDAC3_HUMAN						P63151	P56945	P60866
		sp|Q9Y285|SYFA_HUMAN						P63165	P56962	P60900
		sp|Q9Y2A7|NCKP1_HUMAN						P63173	P57088	P60903
		sp|Q9Y2Q3|GSTK1_HUMAN						P63208	P57105	P60953
		sp|Q9Y2S6|TMA7_HUMAN						P63220	P57735	P60981
		sp|Q9Y2T3|GUAD_HUMAN						P63241	P57740	P61009
		sp|Q9Y2W1|TR150_HUMAN						P63244	P57764	P61019
		sp|Q9Y2X3|NOP58_HUMAN						P67809	P58107	P61026
		sp|Q9Y333|LSM2_HUMAN						P67812	P59998	P61086
		sp|Q9Y383|LC7L2_HUMAN;sp|Q9NQ29|LUC7L_HUMAN						P67936	P60059	P61088
		sp|Q9Y3D6|FIS1_HUMAN						P68104;Q5VTE0	P60174	P61106
		sp|Q9Y3F4|STRAP_HUMAN						P68363	P60228	P61158
		sp|Q9Y3I0|RTCB_HUMAN						P68366	P60468	P61160
		sp|Q9Y3U8|RL36_HUMAN						P68371	P60510	P61204;P84077
		sp|Q9Y490|TLN1_HUMAN;sp|Q9Y4G6|TLN2_HUMAN						P68400	P60660	P61221
		sp|Q9Y4Y9|LSM5_HUMAN						P68402	P60709;P63261	P61224;P62834
		sp|Q9Y5B9|SP16H_HUMAN						P68431;P84243;Q16695;Q71DI3	P60842	P61247
		sp|Q9Y5M8|SRPRB_HUMAN						P69849;Q15155;Q5JPE7	P60866	P61254;Q9UNX3
		sp|Q9Y5S9|RBM8A_HUMAN						P78330	P60900	P61289
		sp|Q9Y5X3|SNX5_HUMAN						P78344	P60903	P61313
		sp|Q9Y617|SERC_HUMAN						P78347	P60981	P61326;Q96A72
		sp|Q9Y6B6|SAR1B_HUMAN						P78371	P61009	P61353
		sp|Q9Y6E2|BZW2_HUMAN						P78417	P61019	P61421
		sp|Q9Y6N5|SQRD_HUMAN						P78527	P61026	P61457
								P80188	P61086	P61604
								P81605	P61088	P61619
								P82650	P61106	P61803
								P82912	P61158	P61923
								P82979	P61160	P61960
								P83731	P61204;P84077	P61970
								P84098	P61221	P61978
								P84103	P61224;P62834	P61981
								Q00059	P61247	P62081
								Q00325	P61254;Q9UNX3	P62136
								Q00341	P61289	P62158
								Q00610	P61313	P62191
								Q00765	P61326;Q96A72	P62195
								Q00839	P61353	P62241
								Q01082	P61421	P62244
								Q01105	P61457	P62249
								Q01130;Q9BRL6	P61604	P62258
								Q01433	P61619	P62263
								Q01469	P61803	P62266
								Q01518	P61923	P62269
								Q01650	P61960	P62277
								Q01658	P61970	P62280
								Q01813	P61978	P62304
								Q01844	P61981	P62310
								Q01970	P62081	P62312
								Q02218	P62136	P62314
								Q02543	P62158	P62316
								Q02750	P62191	P62318
								Q02790	P62195	P62328;P63313
								Q02809	P62241	P62330
								Q02818	P62244	P62333
								Q02878	P62249	P62424
								Q03135	P62258	P62495
								Q03169	P62263	P62701
								Q03252	P62266	P62714;P67775
								Q04206	P62269	P62736;P63267
								Q04323	P62277	P62750
								Q04446	P62280	P62753
								Q04637	P62304	P62805
								Q04695	P62310	P62820
								Q04760	P62312	P62826
								Q04837	P62314	P62829
								Q04917	P62316	P62847
								Q05639	P62318	P62851
								Q05682	P62328;P63313	P62854;Q5JNZ5
								Q06124	P62330	P62857
								Q06203	P62333	P62861
								Q06210	P62424	P62873;P62879;Q9HAV0
								Q06323	P62495	P62875
								Q06787	P62699	P62888
								Q06830	P62701	P62899
								Q07020	P62714;P67775	P62906
								Q07021	P62736;P63267	P62910
								Q07065	P62750	P62913
								Q07157	P62753	P62917
								Q07666	P62805	P62937
								Q07955	P62820	P62942
								Q07960	P62826	P62995
								Q08209	P62829	P63000
								Q08211	P62841	P63010
								Q08378	P62847	P63092;Q5JWF2
								Q08379	P62851	P63104
								Q08380	P62854;Q5JNZ5	P63151
								Q08752	P62857	P63165
								Q08945	P62861	P63173
								Q08J23	P62873;P62879;Q9HAV0	P63208
								Q09028	P62875	P63220
								Q09161	P62888	P63241
								Q09666	P62899	P63244
								Q10471	P62906	P63279
								Q10567	P62910	P67809
								Q12769	P62913	P67812
								Q12792	P62917	P67936
								Q12797	P62937	P68104;Q5VTE0
								Q12849	P62942	P68363
								Q12874	P62995	P68366
								Q12904	P63000	P68371
								Q12905	P63010	P68400
								Q12906	P63092;Q5JWF2	P68402
								Q12907	P63104	P68431;P84243;Q16695;Q71DI3
								Q12929	P63151	P69849;Q15155;Q5JPE7
								Q12931	P63165	P69905
								Q12965	P63173	P78316
								Q12996	P63208	P78318
								Q13011	P63220	P78330
								Q13045	P63241	P78344
								Q13057	P63244	P78347
								Q13085	P63279	P78371
								Q13098	P67809	P78417
								Q13123	P67812	P78527
								Q13131	P67936	P78536
								Q13144	P68104;Q5VTE0	P80188
								Q13148	P68363	P81605
								Q13162	P68366	P82650
								Q13177	P68371	P82663
								Q13185	P68400	P82912
								Q13200	P68402	P82930
								Q13242	P68431;P84243;Q16695;Q71DI3	P82979
								Q13243	P69849;Q15155;Q5JPE7	P83731
								Q13247	P69905	P84098
								Q13257	P78316	P84103
								Q13263	P78318	P99999
								Q13283	P78330	Q00059
								Q13310	P78344	Q00325
								Q13347	P78347	Q00341
								Q13363	P78371	Q00610
								Q13404	P78417	Q00765
								Q13405	P78527	Q00796
								Q13409	P80188	Q00839
								Q13423	P81605	Q01082
								Q13428	P82650	Q01105
								Q13435	P82663	Q01130;Q9BRL6
								Q13442	P82912	Q01433
								Q13501	P82930	Q01469
								Q13510	P82979	Q01518
								Q13547;Q92769	P83731	Q01650
								Q13561	P84098	Q01658
								Q13573	P84103	Q01813
								Q13595	P99999	Q01844
								Q13596	Q00059	Q01970
								Q13618	Q00325	Q02218
								Q13619	Q00341	Q02543
								Q13620	Q00610	Q02750
								Q13630	Q00765	Q02790
								Q13724	Q00839	Q02809
								Q13740	Q01082	Q02818
								Q13813	Q01105	Q02878
								Q13838	Q01130;Q9BRL6	Q02880
								Q13867	Q01433	Q02978
								Q13868	Q01469	Q03135
								Q14008	Q01518	Q03169
								Q14019	Q01650	Q03252
								Q14103	Q01658	Q04206
								Q14152	Q01813	Q04323
								Q14157	Q01844	Q04446
								Q14160	Q01970	Q04637
								Q14165	Q02218	Q04695
								Q14166	Q02543	Q04760
								Q14181	Q02750	Q04828
								Q14192	Q02790	Q04837
								Q14197	Q02809	Q04917
								Q14203	Q02818	Q05639
								Q14204	Q02878	Q05682
								Q14232	Q02880	Q06124
								Q14247	Q02978	Q06203
								Q14258	Q03135	Q06210
								Q14315	Q03169	Q06265
								Q14331	Q03252	Q06323
								Q14444	Q04206	Q06787
								Q14498	Q04323	Q06830
								Q14566	Q04446	Q07020
								Q14677	Q04637	Q07021
								Q14683	Q04695	Q07065
								Q14690	Q04760	Q07157
								Q14692	Q04828	Q07666
								Q14694	Q04837	Q07812
								Q14697	Q04917	Q07866
								Q14739	Q05639	Q07955
								Q14764	Q05682	Q07960
								Q14790	Q06124	Q08209
								Q14839	Q06136	Q08211
								Q14847	Q06203	Q08257
								Q14914	Q06210	Q08378
								Q14974	Q06265	Q08380
								Q14978	Q06323	Q08722
								Q14980	Q06787	Q08752
								Q14C86	Q06830	Q08945
								Q15003	Q07020	Q08J23
								Q15006	Q07021	Q09028
								Q15008	Q07065	Q09161
								Q15019	Q07157	Q09666
								Q15021	Q07666	Q0VDF9
								Q15029	Q07812	Q10471
								Q15046	Q07866	Q10567
								Q15056	Q07955	Q12769
								Q15084	Q07960	Q12788
								Q15102	Q08209	Q12792
								Q15149	Q08211	Q12797
								Q15181	Q08257	Q12849
								Q15185	Q08378	Q12874
								Q15233	Q08380	Q12904
								Q15257	Q08722	Q12905
								Q15274	Q08752	Q12906
								Q15293	Q08945	Q12907
								Q15365	Q08J23	Q12929
								Q15366	Q09028	Q12931
								Q15370	Q09161	Q12965
								Q15382	Q09666	Q12979
								Q15386	Q0VDF9	Q12996
								Q15392	Q10471	Q13011
								Q15393	Q10567	Q13045
								Q15404	Q10570	Q13057
								Q15424	Q12769	Q13085
								Q15427	Q12788	Q13098
								Q15435	Q12792	Q13123
								Q15459	Q12797	Q13144
								Q15599	Q12849	Q13148
								Q15631	Q12874	Q13151
								Q15643	Q12904	Q13155
								Q15645	Q12905	Q13162
								Q15691	Q12906	Q13177
								Q15714	Q12907	Q13185
								Q15717	Q12929	Q13200
								Q15738	Q12931	Q13242
								Q15758	Q12965	Q13243
								Q15785	Q12996	Q13247
								Q15811	Q13011	Q13257
								Q15814	Q13045	Q13263
								Q15843	Q13057	Q13283
								Q15904	Q13085	Q13310
								Q15907	Q13098	Q13347
								Q15942	Q13123	Q13363
								Q16181	Q13131	Q13404
								Q16204	Q13136	Q13405
								Q16222;Q3KQV9	Q13144	Q13409
								Q16401	Q13162	Q13423
								Q16531	Q13177	Q13428
								Q16540	Q13185	Q13435
								Q16555	Q13200	Q13442
								Q16563	Q13242	Q13501
								Q16576	Q13243	Q13510
								Q16629	Q13247	Q13547;Q92769
								Q16630	Q13257	Q13561
								Q16643	Q13263	Q13573
								Q16650	Q13283	Q13595
								Q16658	Q13310	Q13596
								Q16698	Q13347	Q13601
								Q16719	Q13363	Q13616
								Q16762	Q13404	Q13618
								Q16763	Q13405	Q13619
								Q16795	Q13409	Q13620
								Q16831	Q13423	Q13630
								Q16836	Q13428	Q13641
								Q16851	Q13435	Q13685
								Q16881	Q13442	Q13724
								Q16890	Q13501	Q13740
								Q16891	Q13510	Q13813
								Q1KMD3	Q13547;Q92769	Q13838
								Q29RF7	Q13561	Q13867
								Q32MZ4	Q13573	Q13868
								Q3LXA3	Q13595	Q14008
								Q3MHD2	Q13596	Q14019
								Q3ZCQ8	Q13601	Q14103
								Q4G0N4	Q13616	Q14108
								Q4VC31	Q13618	Q14116
								Q53GQ0	Q13619	Q14118
								Q53H12	Q13620	Q14137
								Q562R1	Q13630	Q14145
								Q5BJF2	Q13641	Q14152
								Q5BJH7	Q13685	Q14157
								Q5HYI8	Q13724	Q14160
								Q5JPH6	Q13740	Q14165
								Q5JRX3	Q13813	Q14166
								Q5JTH9	Q13838	Q14181
								Q5JTJ3	Q13867	Q14192
								Q5JTV8	Q13868	Q14197
								Q5T1J5;Q9Y6H1	Q13885	Q14203
								Q5T653	Q13907	Q14204
								Q5T9A4	Q14008	Q14247
								Q5UCC4	Q14019	Q14257
								Q5VW32	Q14103	Q14258
								Q5VWZ2	Q14108	Q14315
								Q5VYK3	Q14116	Q14376
								Q6DD88	Q14137	Q14444
								Q6DKI1	Q14145	Q14498
								Q6FI81	Q14152	Q14566
								Q6IAN0	Q14157	Q14677
								Q6IBS0	Q14160	Q14683
								Q6KB66	Q14165	Q14690
								Q6L8Q7	Q14166	Q14692
								Q6NUK1	Q14181	Q14694
								Q6NXE6	Q14192	Q14697
								Q6NXG1;Q9H6T0	Q14197	Q14739
								Q6NZI2	Q14203	Q14764
								Q6P179	Q14204	Q14789
								Q6P2E9	Q14232	Q14839
								Q6P2Q9	Q14247	Q14847
								Q6P996	Q14257	Q14914
								Q6PIU2	Q14258	Q14974
								Q6PKG0	Q14315	Q14978
								Q6RW13	Q14331	Q14980
								Q6UB35	Q14376	Q15003
								Q6UW68	Q14444	Q15006
								Q6UWP7	Q14498	Q15008
								Q6ZRV2	Q14566	Q15019
								Q71RC2	Q14677	Q15021
								Q71RS6	Q14683	Q15029
								Q71UM5	Q14690	Q15046
								Q7KZF4	Q14694	Q15056
								Q7L014	Q14697	Q15061
								Q7L0Y3	Q14739	Q15084
								Q7L1Q6	Q14764	Q15102
								Q7L2E3	Q14789	Q15149
								Q7L576	Q14790	Q15181
								Q7L5N7	Q14839	Q15185
								Q7L9L4;Q9H8S9	Q14847	Q15233
								Q7LBR1	Q14914	Q15257
								Q7RTV0	Q14974	Q15274
								Q7Z2W4	Q14980	Q15293
								Q7Z2W9	Q14C86	Q15365
								Q7Z3B4	Q15003	Q15366
								Q7Z406	Q15006	Q15370
								Q7Z4W1	Q15008	Q15382
								Q7Z6Z7	Q15019	Q15386
								Q7Z794	Q15021	Q15388
								Q7Z7H5	Q15029	Q15392
								Q86U42	Q15046	Q15393
								Q86UE4	Q15056	Q15398
								Q86UP2	Q15084	Q15404
								Q86V81	Q15102	Q15424
								Q86VP6	Q15149	Q15427
								Q86X55	Q15181	Q15435
								Q86XP3	Q15185	Q15459
								Q86Y56	Q15233	Q15599
								Q8IVD9	Q15257	Q15631
								Q8IVF2	Q15269	Q15637
								Q8IVT2	Q15274	Q15643
								Q8IWS0	Q15293	Q15645
								Q8IY81	Q15365	Q15691
								Q8IZP0	Q15366	Q15714
								Q8N163	Q15370	Q15717
								Q8N1F7	Q15382	Q15738
								Q8N1G4	Q15386	Q15758
								Q8N3D4	Q15388	Q15785
								Q8N4N8;Q99661	Q15392	Q15814
								Q8N5F7	Q15393	Q15904
								Q8N5M1	Q15398	Q15907
								Q8N684	Q15404	Q15942
								Q8N6H7	Q15424	Q16181
								Q8N6M0	Q15427	Q16204
								Q8N6T3	Q15435	Q16222;Q3KQV9
								Q8N766	Q15459	Q16352
								Q8N983	Q15599	Q16401
								Q8NB90	Q15631	Q16513
								Q8NBJ4	Q15643	Q16531
								Q8NBJ5	Q15645	Q16540
								Q8NBS9	Q15691	Q16543
								Q8NC51	Q15714	Q16555
								Q8ND56	Q15717	Q16563
								Q8ND61	Q15738	Q16576
								Q8NE71	Q15758	Q16629
								Q8NE86	Q15785	Q16630
								Q8NF37	Q15814	Q16643
								Q8NFJ5	Q15843	Q16650
								Q8NFQ8	Q15904	Q16658
								Q8NFW8	Q15907	Q16698
								Q8NI22	Q15942	Q16719
								Q8NI27	Q16181	Q16762
								Q8NI36	Q16204	Q16763
								Q8TAT6	Q16222;Q3KQV9	Q16775
								Q8TBC4	Q16352	Q16795
								Q8TBQ9	Q16401	Q16831
								Q8TC12	Q16513	Q16836
								Q8TCG1	Q16531	Q16851
								Q8TCJ2	Q16540	Q16864
								Q8TCS8	Q16555	Q16881
								Q8TCT9	Q16563	Q16890
								Q8TD19	Q16576	Q16891
								Q8TDD1	Q16629	Q1KMD3
								Q8TDN6	Q16630	Q29RF7
								Q8TEA8	Q16643	Q32MZ4
								Q8TEM1	Q16650	Q3LXA3
								Q8TEQ6	Q16658	Q3MHD2
								Q8TEX9	Q16698	Q3ZAQ7
								Q8TF05	Q16718	Q3ZCQ8
								Q8TF09;Q9NP97	Q16719	Q3ZCW2
								Q8WTV0	Q16762	Q4VC31
								Q8WUM4	Q16763	Q53EU6
								Q8WUY1	Q16775	Q53GQ0
								Q8WVJ2	Q16795	Q53H12
								Q8WVY7	Q16831	Q562R1
								Q8WW12	Q16836	Q56VL3
								Q8WWM7	Q16851	Q5BJH7
								Q8WWY3	Q16864	Q5H9R7
								Q8WX93	Q16881	Q5JPH6
								Q8WXF1	Q16890	Q5JRX3
								Q8WXX5	Q16891	Q5JTH9
								Q8WZA0	Q1KMD3	Q5JTJ3
								Q8WZA9	Q29RF7	Q5JTV8
								Q92485	Q32MZ4	Q5SSJ5
								Q92499	Q3LXA3	Q5T1J5;Q9Y6H1
								Q92520	Q3MHD2	Q5T440
								Q92522	Q3ZAQ7	Q5T4S7
								Q92530	Q3ZCQ8	Q5T653
								Q92541	Q4G0J3	Q5T8P6;Q9P2N5
								Q92542	Q4G0N4	Q5T9A4
								Q92544	Q4VC31	Q5UCC4
								Q92598	Q52LW3	Q5VW32
								Q92600	Q53GQ0	Q5VWZ2
								Q92616	Q53H12	Q5VYK3
								Q92621	Q53H96	Q676U5
								Q92734	Q562R1	Q6DD88
								Q92747	Q56VL3	Q6DKI1
								Q92841	Q5BJH7	Q6DKJ4
								Q92876	Q5H9R7	Q6FI81
								Q92878	Q5JPH6	Q6IAA8
								Q92888	Q5JRX3	Q6IAN0
								Q92890	Q5JTH9	Q6IBS0
								Q92900	Q5JTJ3	Q6KB66
								Q92922	Q5JTV8	Q6L8Q7
								Q92945	Q5RI15	Q6NUK1
								Q92973	Q5RKV6	Q6NXG1;Q9H6T0
								Q92979	Q5SSJ5	Q6NZI2
								Q93009	Q5T1J5;Q9Y6H1	Q6P179
								Q969G3	Q5T440	Q6P2E9
								Q969G5	Q5T4S7	Q6P2Q9
								Q969H8	Q5T653	Q6P996
								Q969L2	Q5T9A4	Q6PIU2
								Q969X5	Q5UCC4	Q6PKG0
								Q969Z0	Q5VW32	Q6STE5;Q92925;Q96GM5
								Q96A49	Q5VWZ2	Q6UB35
								Q96AA3	Q5VYK3	Q6UW68
								Q96AE4	Q676U5	Q6UWP7
								Q96AG4	Q6DD88	Q6WCQ1
								Q96B97	Q6DKI1	Q6Y7W6
								Q96C01	Q6DKJ4	Q6ZRV2
								Q96C19	Q6FI81	Q71RC2
								Q96CS3	Q6IAA8	Q71RS6
								Q96CT7	Q6IAN0	Q71UM5
								Q96CW1	Q6IBS0	Q7KZF4
								Q96DA6	Q6KB66	Q7L014
								Q96DG6	Q6L8Q7	Q7L0Y3
								Q96EY1	Q6NUK1	Q7L1Q6
								Q96EY7	Q6NXE6	Q7L2E3
								Q96FQ6	Q6NXG1;Q9H6T0	Q7L576
								Q96FW1	Q6NZI2	Q7L5N1
								Q96G03	Q6P179	Q7L5N7
								Q96G23	Q6P2E9	Q7L9L4;Q9H8S9
								Q96GQ7	Q6P2Q9	Q7LBR1
								Q96GX9	Q6P996	Q7RTV0
								Q96HC4	Q6PIU2	Q7Z2W4
								Q96HE7	Q6PKG0	Q7Z2W9
								Q96HS1	Q6RW13	Q7Z3B4
								Q96HU8	Q6UB35	Q7Z406
								Q96I24	Q6UW68	Q7Z417
								Q96I25	Q6UWP7	Q7Z478
								Q96I99	Q6WCQ1	Q7Z4V5
								Q96IJ6	Q6Y7W6	Q7Z4W1
								Q96IX5	Q6ZRV2	Q7Z6Z7
								Q96KA5	Q71RC2	Q7Z794
								Q96KB5	Q71RS6	Q7Z7H5
								Q96KP4	Q71UM5	Q7Z7H8
								Q96KR1	Q7KZF4	Q86TI2
								Q96L92	Q7KZI7	Q86U28
								Q96LJ7	Q7L014	Q86U42
								Q96N66	Q7L0Y3	Q86UE4
								Q96P70	Q7L1Q6	Q86UP2
								Q96PK6	Q7L2E3	Q86V81
								Q96QK1	Q7L576	Q86VP6
								Q96RE7	Q7L5N1	Q86X29
								Q96RP9	Q7L5N7	Q86X55
								Q96RS6	Q7L9L4;Q9H8S9	Q86XP3
								Q96S97	Q7LBR1	Q86Y56
								Q96TA1	Q7RTV0	Q86YS6
								Q99417	Q7Z2W4	Q8IUE6
								Q99426	Q7Z3B4	Q8IV08
								Q99436	Q7Z406	Q8IVD9
								Q99439	Q7Z417	Q8IVF2
								Q99442	Q7Z478	Q8IVT2
								Q99459	Q7Z4V5	Q8IWS0
								Q99460	Q7Z4W1	Q8IWX8
								Q99471	Q7Z6Z7	Q8IX12
								Q99497	Q7Z794	Q8IY81
								Q99536	Q7Z7H5	Q8IZ83
								Q99575	Q86TI2	Q8IZP0
								Q99584	Q86U28	Q8N0X7
								Q99598	Q86U42	Q8N131
								Q99614	Q86UP2	Q8N163
								Q99615	Q86V81	Q8N1F7
								Q99623	Q86VP6	Q8N1G4
								Q99653	Q86X55	Q8N3D4
								Q99714	Q86XP3	Q8N4N8;Q99661
								Q99733	Q86Y56	Q8N5F7
								Q99735	Q86YS6	Q8N5N7
								Q99798	Q8IUE6	Q8N684
								Q99816	Q8IV08	Q8N6H7
								Q99829	Q8IVD9	Q8N6M0
								Q99832	Q8IVF2	Q8N766
								Q99848	Q8IVT2	Q8N8S7
								Q99873	Q8IWS0	Q8N983
								Q99959	Q8IWX8	Q8NB90
								Q99961;Q99962	Q8IX12	Q8NBJ4
								Q9BPU6	Q8IXB1	Q8NBJ5
								Q9BPX3	Q8IY81	Q8NBS9
								Q9BPX5	Q8IZP0	Q8NBX0
								Q9BQ04;Q9BWF3	Q8N0X7	Q8NC51
								Q9BQ52	Q8N131	Q8NC56
								Q9BQ70	Q8N163	Q8ND56
								Q9BQA1	Q8N1F7	Q8ND61
								Q9BQG0	Q8N1G4	Q8NE71
								Q9BR76	Q8N2F6	Q8NE86
								Q9BRA2	Q8N3D4	Q8NEJ9
								Q9BRF8	Q8N4N8;Q99661	Q8NF37
								Q9BRJ2	Q8N5F7	Q8NFH5
								Q9BRJ6	Q8N5N7	Q8NFJ5
								Q9BRK5	Q8N684	Q8NFQ8
								Q9BRT3	Q8N6H7	Q8NFW8
								Q9BS26	Q8N6M0	Q8NI22
								Q9BSJ8	Q8N766	Q8NI27
								Q9BTT0	Q8N7R7;Q8ND76	Q8NI36
								Q9BTV4	Q8N8S7	Q8TAT6
								Q9BUF5	Q8N983	Q8TB61
								Q9BUL8	Q8NB90	Q8TBC4
								Q9BUP3	Q8NBJ4	Q8TBQ9
								Q9BUQ8	Q8NBJ5	Q8TBX8
								Q9BV40	Q8NBS9	Q8TC12
								Q9BV57	Q8NBX0	Q8TCG1
								Q9BVC6	Q8NC51	Q8TCJ2
								Q9BVG4	Q8NC56	Q8TCS8
								Q9BVK6	Q8ND56	Q8TCT9
								Q9BVP2	Q8ND61	Q8TD16
								Q9BW27	Q8NE71	Q8TD19
								Q9BWD1	Q8NE86	Q8TDD1
								Q9BXJ9	Q8NEJ9	Q8TDN6
								Q9BXP5	Q8NF37	Q8TEA8
								Q9BXW7	Q8NFH5	Q8TEM1
								Q9BY44	Q8NFJ5	Q8TEQ6
								Q9BY77	Q8NFQ8	Q8TEX9
								Q9BYC5	Q8NFV4	Q8TF05
								Q9BYD6	Q8NFW8	Q8TF09;Q9NP97
								Q9BYN0	Q8NI22	Q8WTV0
								Q9BYT8	Q8NI27	Q8WU90
								Q9BZE4	Q8NI36	Q8WUA4
								Q9BZK7	Q8TAT6	Q8WUM4
								Q9BZX2	Q8TBC4	Q8WUW1
								Q9BZZ5	Q8TBQ9	Q8WUY1
								Q9C005	Q8TBX8	Q8WVJ2
								Q9C0C2	Q8TC12	Q8WVY7
								Q9C0E8	Q8TCG1	Q8WW12
								Q9GZN8	Q8TCJ2	Q8WW22
								Q9GZT3	Q8TCS8	Q8WWM7
								Q9GZZ1	Q8TCT9	Q8WWY3
								Q9H074	Q8TD16	Q8WX93
								Q9H078	Q8TD19	Q8WXF1
								Q9H098	Q8TDD1	Q8WXX5
								Q9H0A0	Q8TDN6	Q8WYA0
								Q9H0C8	Q8TEA8	Q8WYP5
								Q9H0E2	Q8TEM1	Q8WZA0
								Q9H0S4	Q8TEQ6	Q8WZA9
								Q9H0U3	Q8TEX9	Q92485
								Q9H0U6	Q8TF05	Q92499
								Q9H223	Q8TF09;Q9NP97	Q92520
								Q9H299	Q8WU90	Q92522
								Q9H2D6	Q8WUM4	Q92530
								Q9H2M9	Q8WUW1	Q92538
								Q9H2U1	Q8WUY1	Q92541
								Q9H2U2	Q8WVJ2	Q92542
								Q9H2W6	Q8WVY7	Q92544
								Q9H307	Q8WW12	Q92552
								Q9H3H3	Q8WW22	Q92598
								Q9H3K2	Q8WWM7	Q92614
								Q9H3K6	Q8WWY3	Q92616
								Q9H3N1	Q8WX93	Q92621
								Q9H3P7	Q8WXF1	Q92665
								Q9H3U1	Q8WXX5	Q92685
								Q9H444	Q8WYA0	Q92688
								Q9H4A4	Q8WYP5	Q92734
								Q9H4A6	Q8WZA0	Q92747
								Q9H4M9	Q8WZA9	Q92817
								Q9H583	Q92485	Q92820
								Q9H5V8	Q92499	Q92841
								Q9H6E4	Q92522	Q92876
								Q9H773	Q92530	Q92878
								Q9H832	Q92541	Q92888
								Q9H845	Q92542	Q92890
								Q9H8H0	Q92544	Q92900
								Q9H910	Q92552	Q92922
								Q9H9A5	Q92598	Q92945
								Q9H9B4	Q92614	Q92973
								Q9H9P8	Q92616	Q92979
								Q9HA77	Q92621	Q93009
								Q9HAB8	Q92665	Q93050
								Q9HAV7	Q92688	Q969G3
								Q9HB07	Q92734	Q969G5
								Q9HB71	Q92747	Q969H8
								Q9HBL8	Q92817	Q969L2
								Q9HC07	Q92820	Q969U7
								Q9HC36	Q92841	Q969V3
								Q9HC38	Q92876	Q969X5
								Q9HCY8	Q92878	Q969Z0
								Q9HD45	Q92888	Q96A35
								Q9HDC9	Q92890	Q96A49
								Q9NP72	Q92900	Q96AE4
								Q9NP77	Q92922	Q96AG4
								Q9NP79	Q92945	Q96AY3
								Q9NPJ3	Q92973	Q96B97
								Q9NPQ8	Q92979	Q96C01
								Q9NQC3	Q93009	Q96C19
								Q9NQR4	Q93050	Q96C36
								Q9NQW6	Q969G3	Q96C90
								Q9NQW7	Q969G5	Q96CS3
								Q9NR12	Q969H8	Q96CT7
								Q9NR28	Q969L2	Q96CW1
								Q9NR30	Q969V3	Q96DA6
								Q9NR31	Q969X5	Q96DG6
								Q9NR45	Q969Z0	Q96EE3
								Q9NRE2	Q96A35	Q96EL3
								Q9NRF9	Q96A49	Q96EY1
								Q9NRG9	Q96AA3	Q96EY7
								Q9NRV9	Q96AE4	Q96FQ6
								Q9NSD9	Q96AG4	Q96FW1
								Q9NSE4	Q96AY3	Q96G03
								Q9NT62	Q96B97	Q96G23
								Q9NTJ3	Q96C01	Q96GQ7
								Q9NTK5	Q96C19	Q96GX9
								Q9NTZ6	Q96C90	Q96HC4
								Q9NUJ1	Q96CS3	Q96HE7
								Q9NUL3	Q96CT7	Q96HS1
								Q9NUQ6	Q96CW1	Q96HU8
								Q9NUQ8	Q96DA6	Q96HY6
								Q9NUQ9	Q96DG6	Q96I24
								Q9NV31	Q96EE3	Q96I25
								Q9NVA2	Q96EL3	Q96I99
								Q9NVI7	Q96EY1	Q96IJ6
								Q9NVJ2	Q96EY7	Q96JJ7
								Q9NVP1	Q96FQ6	Q96KA5
								Q9NVS9	Q96FW1	Q96KB5
								Q9NVU7	Q96G03	Q96KP4
								Q9NVZ3	Q96G23	Q96KR1
								Q9NW82	Q96GQ7	Q96L92
								Q9NX02	Q96GX9	Q96LJ7
								Q9NX24	Q96HC4	Q96M27
								Q9NX40	Q96HE7	Q96MW1
								Q9NX46	Q96HS1	Q96N66
								Q9NX63	Q96HU8	Q96P70
								Q9NXW2	Q96HY6	Q96PC3
								Q9NY12	Q96I24	Q96PK6
								Q9NY33	Q96I25	Q96QK1
								Q9NYL9	Q96I99	Q96RE7
								Q9NYU2	Q96IJ6	Q96RP9
								Q9NYZ3	Q96IX5	Q96RS6
								Q9NZ01	Q96JJ7	Q96S55
								Q9NZ08	Q96KB5	Q96S97
								Q9NZ45	Q96KP4	Q96SB4
								Q9NZB2	Q96KR1	Q96SI9
								Q9NZI8	Q96L92	Q96SU4
								Q9NZL4	Q96LJ7	Q96T88
								Q9NZL9	Q96N66	Q96TA1
								Q9NZM1	Q96P70	Q99417
								Q9NZW5	Q96PC3	Q99426
								Q9P035	Q96PK6	Q99436
								Q9P0L0	Q96QK1	Q99439
								Q9P0V9	Q96RE7	Q99442
								Q9P258	Q96RP9	Q99459
								Q9P287	Q96RQ1	Q99460
								Q9P289	Q96RS6	Q99471
								Q9P2B2	Q96S55	Q99497
								Q9P2E9	Q96S97	Q99536
								Q9P2J5	Q96SB4	Q99575
								Q9P2R7	Q96SU4	Q99584
								Q9UBB4	Q96T88	Q99598
								Q9UBC5	Q96TA1	Q99614
								Q9UBE0	Q99417	Q99615
								Q9UBM7	Q99426	Q99623
								Q9UBQ0	Q99436	Q99653
								Q9UBQ7	Q99439	Q99714
								Q9UBR2	Q99459	Q99729
								Q9UBS4	Q99460	Q99733
								Q9UBT2	Q99471	Q99735
								Q9UBX3	Q99497	Q99747
								Q9UDT6	Q99536	Q99757
								Q9UDY2	Q99575	Q99798
								Q9UEE9	Q99584	Q99805
								Q9UG63	Q99598	Q99816
								Q9UGI8	Q99614	Q99829
								Q9UGM3	Q99615	Q99832
								Q9UGP8	Q99623	Q99848
								Q9UHB6	Q99653	Q99873
								Q9UHB9	Q99714	Q99959
								Q9UHD8	Q99729	Q99961;Q99962
								Q9UHV9	Q99733	Q9BPU6
								Q9UHX1	Q99735	Q9BPX3
								Q9UHY7	Q99747	Q9BPX5
								Q9UIG0	Q99757	Q9BQ04;Q9BWF3
								Q9UIJ7	Q99798	Q9BQ39
								Q9UIQ6	Q99805	Q9BQ52
								Q9UJ70	Q99816	Q9BQA1
								Q9UJS0	Q99829	Q9BQG0
								Q9UJV9	Q99832	Q9BR76
								Q9UJZ1	Q99848	Q9BRA2
								Q9UK45	Q99873	Q9BRF8
								Q9UK76	Q99959	Q9BRJ2
								Q9UKD2	Q99961;Q99962	Q9BRJ6
								Q9UKK9	Q9BPU6	Q9BRK5
								Q9UKM9	Q9BPX3	Q9BRT3
								Q9UKV3	Q9BPX5	Q9BS26
								Q9UKX7	Q9BQ04;Q9BWF3	Q9BSJ8
								Q9UKY7	Q9BQ39	Q9BT78
								Q9UL46	Q9BQ52	Q9BTT0
								Q9ULA0	Q9BQA1	Q9BTV4
								Q9ULC4	Q9BQG0	Q9BU61
								Q9ULR0	Q9BR76	Q9BUF5
								Q9ULV4	Q9BRA2	Q9BUJ2
								Q9ULW0	Q9BRF8	Q9BUL8
								Q9ULZ3	Q9BRJ2	Q9BUN8
								Q9UM00	Q9BRJ6	Q9BUP3
								Q9UM54	Q9BRK5	Q9BUQ8
								Q9UMR2	Q9BRT3	Q9BV40
								Q9UMS4	Q9BS26	Q9BV57
								Q9UMX0	Q9BSJ8	Q9BVC6
								Q9UMY4	Q9BT78	Q9BVG4
								Q9UNE7	Q9BTT0	Q9BVK6
								Q9UNF0	Q9BTV4	Q9BVP2
								Q9UNF1	Q9BUF5	Q9BW27
								Q9UNM6	Q9BUJ2	Q9BWD1
								Q9UNN5	Q9BUL8	Q9BWM7
								Q9UNP9	Q9BUN8	Q9BXJ9
								Q9UNZ2	Q9BUP3	Q9BXP5
								Q9UPN3	Q9BUQ8	Q9BXS5
								Q9UQ13	Q9BV40	Q9BXW7
								Q9UQ35	Q9BV57	Q9BY43
								Q9UQ80	Q9BVC6	Q9BY44
								Q9UQB8	Q9BVG4	Q9BY77
								Q9UQE7	Q9BVK6	Q9BYC5
								Q9Y224	Q9BVL2	Q9BYD6
								Q9Y230	Q9BVP2	Q9BYG3
								Q9Y262	Q9BW27	Q9BYN0
								Q9Y263	Q9BWD1	Q9BYT8
								Q9Y265	Q9BWM7	Q9BZE1
								Q9Y266	Q9BXJ9	Q9BZE4
								Q9Y277	Q9BXP5	Q9BZK7
								Q9Y285	Q9BXS5	Q9BZX2
								Q9Y295	Q9BXW7	Q9BZZ5
								Q9Y2A7	Q9BY43	Q9C005
								Q9Y2D4	Q9BY44	Q9C0C2
								Q9Y2K7	Q9BY77	Q9C0E8
								Q9Y2L1	Q9BYC5	Q9GZT3
								Q9Y2Q3	Q9BYD6	Q9GZZ1
								Q9Y2Q9	Q9BYG3	Q9H074
								Q9Y2R0	Q9BYN0	Q9H078
								Q9Y2T2	Q9BYT8	Q9H098
								Q9Y2T3	Q9BZE1	Q9H0A0
								Q9Y2W1	Q9BZE4	Q9H0C8
								Q9Y2W2	Q9BZK7	Q9H0D6
								Q9Y2X3	Q9BZX2	Q9H0E2
								Q9Y2Z0	Q9BZZ5	Q9H0S4
								Q9Y2Z4	Q9C005	Q9H0U3
								Q9Y314	Q9C0C2	Q9H0U4
								Q9Y333	Q9C0E8	Q9H0U6
								Q9Y371	Q9GZN8	Q9H1K4;Q9H936
								Q9Y383	Q9GZT3	Q9H223
								Q9Y394	Q9GZU8	Q9H299
								Q9Y3A5	Q9GZZ1	Q9H2D6
								Q9Y3A6	Q9H074	Q9H2H8
								Q9Y3B8	Q9H078	Q9H2M9
								Q9Y3B9	Q9H098	Q9H2U2
								Q9Y3D9	Q9H0A0	Q9H2W6
								Q9Y3E5	Q9H0C8	Q9H307
								Q9Y3F4	Q9H0D6	Q9H3H3
								Q9Y3I0	Q9H0E2	Q9H3K6
								Q9Y3L5	Q9H0S4	Q9H3N1
								Q9Y3U8	Q9H0U3	Q9H3P7
								Q9Y446	Q9H0U4	Q9H3U1
								Q9Y490	Q9H1K4;Q9H936	Q9H444
								Q9Y4K1	Q9H223	Q9H4A4
								Q9Y4L1	Q9H299	Q9H4A6
								Q9Y4W6	Q9H2H8	Q9H4L5
								Q9Y570	Q9H2M9	Q9H4M9
								Q9Y5B9	Q9H2U1	Q9H5N1
								Q9Y5K5	Q9H2U2	Q9H5V8
								Q9Y5K6	Q9H2W6	Q9H6E4
								Q9Y5L4	Q9H307	Q9H773
								Q9Y5M8	Q9H3H3	Q9H7Z7
								Q9Y5S2	Q9H3K6	Q9H845
								Q9Y5S9	Q9H3N1	Q9H8H0
								Q9Y608	Q9H3U1	Q9H910
								Q9Y617	Q9H444	Q9H9A5
								Q9Y624	Q9H4A4	Q9H9B4
								Q9Y639	Q9H4A6	Q9H9P8
								Q9Y678	Q9H4M9	Q9HAB8
								Q9Y696	Q9H583	Q9HAV7
								Q9Y6C9	Q9H5N1	Q9HB07
								Q9Y6E0	Q9H5V8	Q9HB71
								Q9Y6E2	Q9H6E4	Q9HBL8
								Q9Y6G9	Q9H773	Q9HC07
								Q9Y6M1	Q9H7L9	Q9HC35
								Q9Y6N5	Q9H7Z7	Q9HC38
								Q9Y6W5	Q9H832	Q9HCC0
								A5YKK6	Q9H845	Q9HCY8
								A8K2U0	Q9H8H0	Q9HD20
								A8MWD9;P62308	Q9H910	Q9HD45
								O00483	Q9H9B4	Q9HDC9
								O00629	Q9H9P8	Q9NP72
								O15127	Q9HA77	Q9NP79
								O43790	Q9HAB8	Q9NPJ3
								O60248	Q9HAV7	Q9NPQ8
								O60264;P28370	Q9HB07	Q9NQC3
								O60341	Q9HB71	Q9NQP4
								O60749;Q13596	Q9HBL8	Q9NQR4
								O60925	Q9HC07	Q9NQW6
								O75342	Q9HC35	Q9NR12
								O75351;Q6PIW4;Q9UN37	Q9HC36	Q9NR28
								O75477;O94905	Q9HC38	Q9NR30
								O75494;Q8WXF0	Q9HCC0	Q9NR31
								O75832	Q9HCY8	Q9NR45
								O76011	Q9HD20	Q9NR46
								O76013	Q9HD45	Q9NRE2
								O95342	Q9HDC9	Q9NRF9
								O95470	Q9NP72	Q9NRG9
								O95969	Q9NP77	Q9NRV9
								P00367;P49448	Q9NP79	Q9NRX2
								P00491	Q9NPJ3	Q9NSD9
								P01008	Q9NPQ8	Q9NSE4
								P01111;P01112;P01116	Q9NQC3	Q9NT62
								P01591	Q9NQP4	Q9NTJ3
								P01833	Q9NQR4	Q9NTK5
								P01834	Q9NQW6	Q9NTX5
								P01857	Q9NQW7	Q9NTZ6
								P01876	Q9NR12	Q9NUI1
								P02656	Q9NR28	Q9NUJ1
								P04745	Q9NR30	Q9NUL3
								P05089	Q9NR31	Q9NUQ6
								P05090	Q9NR45	Q9NUQ8
								P05109	Q9NR46	Q9NUQ9
								P05455	Q9NRE2	Q9NV31
								P06702	Q9NRF9	Q9NVA2
								P06727	Q9NRG9	Q9NVI7
								P06899;P23527;P33778;Q16778;Q8N257	Q9NRV9	Q9NVJ2
								P07476	Q9NRX2	Q9NVP1
								P08579	Q9NSD9	Q9NVS9
								P09110	Q9NSE4	Q9NVU7
								P09651;Q32P51	Q9NT62	Q9NVZ3
								P10114;P61225;Q9Y3L5	Q9NTJ3	Q9NW82
								P10909	Q9NTK5	Q9NWB6
								P12035	Q9NTZ6	Q9NX02
								P12273	Q9NUJ1	Q9NX24
								P12532	Q9NUQ6	Q9NX40
								P13693	Q9NUQ8	Q9NX46
								P15104	Q9NUQ9	Q9NX63
								P15170;Q8IYD1	Q9NV31	Q9NXW2
								P15259;P18669	Q9NVA2	Q9NY12
								P15291	Q9NVI7	Q9NY33
								P15428	Q9NVJ2	Q9NY93
								P19012	Q9NVP1	Q9NYF8
								P19013	Q9NVS9	Q9NYL9
								P19971	Q9NVT9	Q9NYU2
								P21266	Q9NVU7	Q9NZ01
								P22459	Q9NW82	Q9NZ08
								P22695	Q9NWB6	Q9NZ45
								P22735	Q9NWS0	Q9NZB2
								P25311	Q9NX02	Q9NZI8
								P27482	Q9NX24	Q9NZL4
								P27694	Q9NX40	Q9NZL9
								P29508	Q9NX46	Q9NZM1
								P31025	Q9NX63	Q9NZW5
								P31151	Q9NXW2	Q9P035
								P32321	Q9NY12	Q9P0K7
								P33240;Q9H0L4	Q9NY33	Q9P0L0
								P35222	Q9NY93	Q9P0V3
								P36639	Q9NYF8	Q9P0V9
								P37235;P61601;P84074	Q9NYL9	Q9P258
								P42357	Q9NYU2	Q9P289
								P42677	Q9NYZ3	Q9P2B2
								P42892	Q9NZ01	Q9P2E9
								P47929	Q9NZ08	Q9P2J5
								P48594	Q9NZ45	Q9P2R7
								P51116	Q9NZB2	Q9UBB4
								P52597	Q9NZI8	Q9UBC2
								P53004	Q9NZL4	Q9UBC5
								P54920	Q9NZL9	Q9UBE0
								P55265	Q9NZM1	Q9UBM7
								P58107	Q9NZW5	Q9UBQ0
								P61626	Q9P035	Q9UBQ5
								P62699	Q9P0K7	Q9UBQ7
								P62888	Q9P0L0	Q9UBR2
								P68363;Q9BQE3	Q9P0V3	Q9UBS4
								P68431;P84243;Q16695;Q6NXT2;Q71DI3	Q9P0V9	Q9UBT2
								P78395	Q9P258	Q9UBX3
								Q00796	Q9P287	Q9UDT6
								Q02413	Q9P289	Q9UDW1
								Q04828	Q9P2B2	Q9UDY2
								Q08188	Q9P2E9	Q9UEE9
								Q08554	Q9P2J5	Q9UG63
								Q13136	Q9P2R7	Q9UGI8
								Q13151	Q9UBB4	Q9UGM3
								Q13509	Q9UBC2	Q9UGP8
								Q13515	Q9UBE0	Q9UHB6
								Q13547	Q9UBM7	Q9UHB9
								Q13641	Q9UBQ0	Q9UHD8
								Q13835	Q9UBQ5	Q9UHD9
								Q14108	Q9UBQ7	Q9UHV9
								Q14126	Q9UBR2	Q9UHX1
								Q14240	Q9UBS4	Q9UHY7
								Q14574	Q9UBT2	Q9UIG0
								Q15005	Q9UBX3	Q9UIJ7
								Q15020	Q9UDW1	Q9UIQ6
								Q15323	Q9UDY2	Q9UJ70
								Q15417;Q99439	Q9UG63	Q9UJA5
								Q15517	Q9UGI8	Q9UJS0
								Q16610	Q9UGM3	Q9UJU6
								Q16864	Q9UGP8	Q9UJV9
								Q3ZAQ7	Q9UH99	Q9UJX2
								Q3ZCW2	Q9UHB6	Q9UJZ1
								Q53H96	Q9UHB9	Q9UK45
								Q56VL3	Q9UHD8	Q9UKD2
								Q58FF6	Q9UHD9	Q9UKK9
								Q5CZC0	Q9UHV9	Q9UKM9
								Q5D862	Q9UHX1	Q9UKR5
								Q5GLZ8	Q9UHY7	Q9UKS6
								Q5H9R7	Q9UIG0	Q9UKV3
								Q5JSZ5	Q9UIJ7	Q9UKX7
								Q5T750	Q9UIQ6	Q9UKY7
								Q5XKE5	Q9UJ70	Q9UL15
								Q6ZVX7	Q9UJA5	Q9UL46
								Q7L576;Q96F07	Q9UJS0	Q9ULA0
								Q7Z5H4	Q9UJU6	Q9ULC4
								Q7Z5L9	Q9UJV9	Q9ULR0
								Q86Y46	Q9UJX3	Q9ULV4
								Q8IWX8	Q9UJZ1	Q9ULW0
								Q8IXI1	Q9UK45	Q9ULZ3
								Q8IZ83	Q9UK76	Q9UM00
								Q8N1N4	Q9UKD2	Q9UM54
								Q8N5K1	Q9UKK9	Q9UMR2
								Q8N5N7	Q9UKM9	Q9UMS4
								Q8NEX9	Q9UKS6	Q9UMX0
								Q8WVV4	Q9UKV3	Q9UMY1
								Q92688	Q9UKX7	Q9UMY4
								Q92817	Q9UKY7	Q9UNE7
								Q96A33	Q9UL15	Q9UNF0
								Q96B36	Q9UL46	Q9UNF1
								Q96C90	Q9ULA0	Q9UNM6
								Q96EE3	Q9ULC4	Q9UNN5
								Q96IZ0	Q9ULR0	Q9UNP9
								Q96JJ7	Q9ULV4	Q9UNZ2
								Q96M69	Q9ULW0	Q9UPN3
								Q96P63	Q9ULZ3	Q9UQ13
								Q96QA5	Q9UM00	Q9UQ35
								Q99729	Q9UM54	Q9UQ80
								Q99757	Q9UMR2	Q9UQB8
								Q99805	Q9UMS4	Q9UQE7
								Q9BYG3	Q9UMX0	Q9Y224
								Q9C075	Q9UMY1	Q9Y230
								Q9GZY8	Q9UMY4	Q9Y262
								Q9H0D6	Q9UNE7	Q9Y263
								Q9H0U4	Q9UNF0	Q9Y265
								Q9H2G4	Q9UNF1	Q9Y266
								Q9H2H8	Q9UNM6	Q9Y277
								Q9H668	Q9UNN5	Q9Y285
								Q9NQP4	Q9UNP9	Q9Y295
								Q9NSB2	Q9UNZ2	Q9Y2A7
								Q9NUU7;Q9UMR2	Q9UPN3	Q9Y2B0
								Q9NZT1	Q9UQ13	Q9Y2K7
								Q9UBQ5	Q9UQ35	Q9Y2L1
								Q9UBU9	Q9UQ80	Q9Y2P8
								Q9UDW1	Q9UQB8	Q9Y2Q3
								Q9UHD9;Q9UMX0	Q9UQE7	Q9Y2Q9
								Q9UI42	Q9Y224	Q9Y2R0
								Q9UJU6	Q9Y230	Q9Y2R9
								Q9UKS6	Q9Y262	Q9Y2S7
								Q9ULL4	Q9Y263	Q9Y2T2
								Q9UM11	Q9Y265	Q9Y2T3
								Q9Y2S7	Q9Y266	Q9Y2V2
								Q9Y2V2	Q9Y277	Q9Y2W1
								Q9Y315	Q9Y285	Q9Y2W2
								Q9Y3B3	Q9Y295	Q9Y2X3
								Q9Y512	Q9Y2A7	Q9Y2Z0
								Q9Y5Z4	Q9Y2B0	Q9Y2Z4
									Q9Y2K7	Q9Y305
									Q9Y2L1	Q9Y314
									Q9Y2P8	Q9Y315
									Q9Y2Q3	Q9Y316
									Q9Y2Q9	Q9Y333
									Q9Y2R0	Q9Y371
									Q9Y2R9	Q9Y376
									Q9Y2S7	Q9Y383
									Q9Y2T2	Q9Y394
									Q9Y2T3	Q9Y399
									Q9Y2V2	Q9Y3A5
									Q9Y2W1	Q9Y3A6
									Q9Y2W2	Q9Y3B7
									Q9Y2X3	Q9Y3B8
									Q9Y2Z0	Q9Y3B9
									Q9Y2Z4	Q9Y3C6
									Q9Y305	Q9Y3C8
									Q9Y314	Q9Y3D9
									Q9Y315	Q9Y3E5
									Q9Y316	Q9Y3F4
									Q9Y333	Q9Y3I0
									Q9Y365	Q9Y3L5
									Q9Y371	Q9Y3P9
									Q9Y376	Q9Y3U8
									Q9Y383	Q9Y446
									Q9Y385	Q9Y490
									Q9Y394	Q9Y4K1
									Q9Y399	Q9Y4L1
									Q9Y3A5	Q9Y4W6
									Q9Y3A6	Q9Y512
									Q9Y3B7	Q9Y570
									Q9Y3B8	Q9Y580
									Q9Y3B9	Q9Y5B9
									Q9Y3C8	Q9Y5K5
									Q9Y3D9	Q9Y5K6
									Q9Y3E5	Q9Y5L4
									Q9Y3F4	Q9Y5M8
									Q9Y3I0	Q9Y5S2
									Q9Y3L5	Q9Y5S9
									Q9Y3P9	Q9Y5Y2
									Q9Y3U8	Q9Y608
									Q9Y446	Q9Y617
									Q9Y490	Q9Y624
									Q9Y4K1	Q9Y639
									Q9Y4L1	Q9Y678
									Q9Y4W6	Q9Y696
									Q9Y512	Q9Y697
									Q9Y570	Q9Y6C9
									Q9Y5B9	Q9Y6E0
									Q9Y5K5	Q9Y6E2
									Q9Y5K6	Q9Y6G9
									Q9Y5L4	Q9Y6M1
									Q9Y5M8	Q9Y6M5
									Q9Y5S2	Q9Y6N5
									Q9Y5S9	Q9Y6Q5
									Q9Y5Z4	Q9Y6W5
									Q9Y608	O00762
									Q9Y617	O43790
									Q9Y624	O60264;P28370
									Q9Y639	O60749;Q13596
									Q9Y678	O60925
									Q9Y696	O75342
									Q9Y697	O75351;Q6PIW4;Q9UN37
									Q9Y6C9	O75477;O94905
									Q9Y6E0	O75494;Q8WXF0
									Q9Y6E2	O76011
									Q9Y6G9	O76013
									Q9Y6M1	O95342
									Q9Y6M5	O95969
									Q9Y6N5	P00367;P49448
									Q9Y6Q5	P01008
									Q9Y6W5	P01111;P01112;P01116
									O43790	P01591
									O60264;P28370	P01833
									O60749;Q13596	P01834
									O60925	P01857
									O75342	P01876
									O75351;Q6PIW4;Q9UN37	P02656
									O75477;O94905	P04745
									O75494;Q8WXF0	P05089
									O75531	P05090
									O75832	P05109
									O76011	P06702
									O76013	P06727
									O95342	P06899;P23527;P33778;Q16778;Q8N257
									O95969	P07476
									P00367;P49448	P09651;Q32P51
									P01008	P10114;P61225;Q9Y3L5
									P01111;P01112;P01116	P10909
									P01591	P12035
									P01833	P12273
									P01834	P12532
									P01857	P13693
									P01876	P15170;Q8IYD1
									P02656	P15259;P18669
									P04004	P15428
									P04745	P19012
									P05089	P19013
									P05090	P19971
									P05109	P20930
									P06702	P22459
									P06727	P22735
									P06899;P23527;P33778;Q16778;Q8N257	P25311
									P07476	P27482
									P09012	P29508
									P09651;Q32P51	P31025
[truncated: 100 more rows]

## Sheet: Fig. 3c
Figure 3c
CV (%)	DIA	DDA
0	0	0
1	12	3
2	44	13
3	74	30
4	127	54
5	185	75
6	252	105
7	328	138
8	400	169
9	462	201
10	543	243
11	616	267
12	684	304
13	762	340
14	823	369
15	893	395
16	948	428
17	998	450
18	1044	478
19	1107	499
20	1160	522
21	1203	534
22	1239	556
23	1298	570
24	1330	584
25	1353	601
26	1378	610
27	1406	614
28	1434	620
29	1459	624
30	1487	632
31	1509	636
32	1538	640
33	1561	644
34	1582	648
35	1591	648
36	1603	652
37	1617	653
38	1633	654
39	1647	656
40	1664	655
41	1675	656
42	1684	657
43	1690	661
44	1698	661
45	1709	661
46	1722	663
47	1724	664
48	1733	663
49	1741	664
50	1743	663
51	1748	664
52	1754	664
53	1758	663
54	1767	663
55	1766	664
56	1770	663
57	1778	663
58	1784	662
59	1788	661
60	1794	660
61	1794	660
62	1794	659
63	1797	658
64	1797	657
65	1798	656
66	1802	656
67	1803	656
68	1804	655
69	1804	654
70	1807	654
71	1808	653
72	1809	652
73	1809	651
74	1810	650
75	1812	649
76	1812	648
77	1812	647
78	1813	646
79	1814	645
80	1813	644
81	1812	643
82	1812	642
83	1812	641
84	1812	640
85	1813	639
86	1812	638
87	1812	637
88	1812	636
89	1811	635
90	1811	634
91	1811	633
92	1812	632
93	1811	631
94	1811	631
95	1810	630
96	1809	629
97	1808	628
98	1810	627
99	1809	626
100	1809	625
101	1809	624
102	1809	623
103	1808	622
104	1807	621
105	1806	620
106	1805	619
107	1804	619
108	1803	618
109	1804	617
110	1803	616
111	1803
112	1803
113	1803
114	1802
115	1801
116	1800
117	1799
118	1798
119	1798
120	1798
121	1797
122	1796
123	1795
124	1794
125	1795
126	1794
127	1793
128	1792
129	1791
130	1791
131	1790
132	1789
133	1788
134	1787
135	1787
136	1786
137	1786
138	1785
139	1785
140	1785
141	1785
142	1784
143	1783
144	1782
145	1781
146	1780
147	1779
148	1778
149	1777
150	1776
151	1775
152	1774
153	1774
154	1773
155	1773
156	1772
157	1771
158	1770
159	1769
160	1768
161	1767
162	1766
163	1765
164	1764
165	1764
166	1764
167	1764
168	1764
169	1765
170	1764
171	1763
172	1762
173	1762

## Sheet: Fig. 3d
Figure 3d
Protein	3 runs	2 runs	1 run
DDA	727	138	149
DIA	1828	241	101

## Sheet: Fig. 3e
Figure 3e
Rank	DDA	DIA
1	4.9	2.7
2	5.1	2.8
3	5.1	2.9
4	5.1	2.9
5	5.1	2.9
6	5.2	2.9
7	5.2	3
8	5.2	3
9	5.2	3
10	5.2	3
11	5.2	3.1
12	5.2	3.1
13	5.3	3.1
14	5.3	3.1
15	5.3	3.1
16	5.3	3.1
17	5.3	3.1
18	5.3	3.1
19	5.3	3.1
20	5.3	3.1
21	5.3	3.2
22	5.4	3.2
23	5.4	3.2
24	5.4	3.2
25	5.4	3.2
26	5.4	3.2
27	5.4	3.2
28	5.4	3.2
29	5.4	3.2
30	5.4	3.2
31	5.4	3.2
32	5.4	3.2
33	5.4	3.2
34	5.4	3.2
35	5.4	3.2
36	5.4	3.2
37	5.4	3.2
38	5.4	3.2
39	5.4	3.2
40	5.4	3.2
41	5.4	3.2
42	5.4	3.2
43	5.4	3.2
44	5.4	3.3
45	5.4	3.3
46	5.4	3.3
47	5.4	3.3
48	5.4	3.3
49	5.4	3.3
50	5.5	3.3
51	5.5	3.3
52	5.5	3.3
53	5.5	3.3
54	5.5	3.3
55	5.5	3.3
56	5.5	3.3
57	5.5	3.3
58	5.5	3.3
59	5.5	3.3
60	5.5	3.3
61	5.5	3.3
62	5.5	3.3
63	5.5	3.3
64	5.5	3.3
65	5.5	3.3
66	5.5	3.3
67	5.5	3.3
68	5.5	3.3
69	5.5	3.3
70	5.5	3.3
71	5.5	3.3
72	5.5	3.3
73	5.5	3.3
74	5.5	3.3
75	5.5	3.3
76	5.5	3.3
77	5.5	3.3
78	5.5	3.3
79	5.5	3.3
80	5.6	3.3
81	5.6	3.3
82	5.6	3.3
83	5.6	3.3
84	5.6	3.3
85	5.6	3.3
86	5.6	3.3
87	5.6	3.3
88	5.6	3.3
89	5.6	3.3
90	5.6	3.3
91	5.6	3.3
92	5.6	3.3
93	5.6	3.3
94	5.6	3.3
95	5.6	3.3
96	5.6	3.3
97	5.6	3.4
98	5.6	3.4
99	5.6	3.4
100	5.6	3.4
101	5.6	3.4
102	5.6	3.4
103	5.6	3.4
104	5.6	3.4
105	5.6	3.4
106	5.6	3.4
107	5.6	3.4
108	5.6	3.4
109	5.6	3.4
110	5.6	3.4
111	5.6	3.4
112	5.6	3.4
113	5.6	3.4
114	5.6	3.4
115	5.6	3.4
116	5.6	3.4
117	5.6	3.4
118	5.6	3.4
119	5.6	3.4
120	5.6	3.4
121	5.6	3.4
122	5.6	3.4
123	5.7	3.4
124	5.7	3.4
125	5.7	3.4
126	5.7	3.4
127	5.7	3.4
128	5.7	3.4
129	5.7	3.4
130	5.7	3.4
131	5.7	3.4
132	5.7	3.4
133	5.7	3.4
134	5.7	3.4
135	5.7	3.4
136	5.7	3.4
137	5.7	3.4
138	5.7	3.4
139	5.7	3.4
140	5.7	3.4
141	5.7	3.4
142	5.7	3.4
143	5.7	3.4
144	5.7	3.4
145	5.7	3.4
146	5.7	3.4
147	5.7	3.4
148	5.7	3.4
149	5.7	3.4
150	5.7	3.4
151	5.7	3.4
152	5.7	3.4
153	5.7	3.4
154	5.7	3.4
155	5.7	3.4
156	5.7	3.4
157	5.7	3.4
158	5.7	3.4
159	5.7	3.4
160	5.7	3.4
161	5.7	3.4
162	5.7	3.4
163	5.7	3.4
164	5.7	3.4
165	5.7	3.4
166	5.7	3.4
167	5.7	3.4
168	5.7	3.4
169	5.7	3.4
170	5.7	3.4
171	5.7	3.4
172	5.7	3.4
173	5.7	3.4
174	5.7	3.4
175	5.7	3.4
176	5.7	3.4
177	5.7	3.4
178	5.7	3.4
179	5.7	3.4
180	5.7	3.4
181	5.8	3.4
182	5.8	3.4
183	5.8	3.4
184	5.8	3.4
185	5.8	3.5
186	5.8	3.5
187	5.8	3.5
188	5.8	3.5
189	5.8	3.5
190	5.8	3.5
191	5.8	3.5
192	5.8	3.5
193	5.8	3.5
194	5.8	3.5
195	5.8	3.5
196	5.8	3.5
197	5.8	3.5
198	5.8	3.5
199	5.8	3.5
200	5.8	3.5
201	5.8	3.5
202	5.8	3.5
203	5.8	3.5
204	5.8	3.5
205	5.8	3.5
206	5.8	3.5
207	5.8	3.5
208	5.8	3.5
209	5.8	3.5
210	5.8	3.5
211	5.8	3.5
212	5.8	3.5
213	5.8	3.5
214	5.8	3.5
215	5.8	3.5
216	5.8	3.5
217	5.8	3.5
218	5.8	3.5
219	5.8	3.5
220	5.8	3.5
221	5.8	3.5
222	5.8	3.5
223	5.8	3.5
224	5.8	3.5
225	5.8	3.5
226	5.8	3.5
227	5.8	3.5
228	5.8	3.5
229	5.8	3.5
230	5.8	3.5
231	5.8	3.5
232	5.8	3.5
233	5.8	3.5
234	5.8	3.5
235	5.8	3.5
236	5.8	3.5
237	5.8	3.5
238	5.8	3.5
239	5.8	3.5
240	5.8	3.5
241	5.8	3.5
242	5.8	3.5
243	5.8	3.5
244	5.8	3.5
245	5.8	3.5
246	5.8	3.5
247	5.8	3.5
248	5.9	3.5
249	5.9	3.5
250	5.9	3.5
251	5.9	3.5
252	5.9	3.5
253	5.9	3.5
254	5.9	3.5
255	5.9	3.5
256	5.9	3.5
257	5.9	3.5
258	5.9	3.5
259	5.9	3.5
260	5.9	3.5
261	5.9	3.5
262	5.9	3.5
263	5.9	3.5
264	5.9	3.5
265	5.9	3.5
266	5.9	3.5
267	5.9	3.5
268	5.9	3.5
269	5.9	3.5
270	5.9	3.5
271	5.9	3.5
272	5.9	3.5
273	5.9	3.5
274	5.9	3.5
275	5.9	3.5
276	5.9	3.5
277	5.9	3.5
278	5.9	3.5
279	5.9	3.5
280	5.9	3.5
281	5.9	3.5
282	5.9	3.5
283	5.9	3.5
284	5.9	3.6
285	5.9	3.6
286	5.9	3.6
287	5.9	3.6
288	5.9	3.6
289	5.9	3.6
290	5.9	3.6
291	5.9	3.6
292	5.9	3.6
293	5.9	3.6
294	5.9	3.6
295	5.9	3.6
296	5.9	3.6
297	5.9	3.6
298	5.9	3.6
299	5.9	3.6
300	5.9	3.6
301	5.9	3.6
302	5.9	3.6
303	5.9	3.6
304	5.9	3.6
305	5.9	3.6
306	5.9	3.6
307	5.9	3.6
308	5.9	3.6
309	5.9	3.6
310	5.9	3.6
311	5.9	3.6
312	5.9	3.6
313	5.9	3.6
314	5.9	3.6
315	6	3.6
316	6	3.6
317	6	3.6
318	6	3.6
319	6	3.6
320	6	3.6
321	6	3.6
322	6	3.6
323	6	3.6
324	6	3.6
325	6	3.6
326	6	3.6
327	6	3.6
328	6	3.6
329	6	3.6
330	6	3.6
331	6	3.6
332	6	3.6
333	6	3.6
334	6	3.6
335	6	3.6
336	6	3.6
337	6	3.6
338	6	3.6
339	6	3.6
340	6	3.6
341	6	3.6
342	6	3.6
343	6	3.6
344	6	3.6
345	6	3.6
346	6	3.6
347	6	3.6
348	6	3.6
349	6	3.6
350	6	3.6
351	6	3.6
352	6	3.6
353	6	3.6
354	6	3.6
355	6	3.6
356	6	3.6
357	6	3.6
358	6	3.6
359	6	3.6
360	6	3.6
361	6	3.6
362	6	3.6
363	6	3.6
364	6	3.6
365	6	3.6
366	6	3.6
367	6	3.6
368	6	3.6
369	6	3.6
370	6	3.6
371	6	3.6
372	6	3.6
373	6	3.6
374	6	3.6
375	6	3.6
376	6	3.6
377	6	3.6
378	6	3.6
379	6	3.6
380	6	3.6
381	6	3.6
382	6	3.6
383	6	3.6
384	6	3.6
385	6.1	3.6
386	6.1	3.6
387	6.1	3.6
388	6.1	3.6
389	6.1	3.6
390	6.1	3.6
391	6.1	3.6
392	6.1	3.6
393	6.1	3.6
394	6.1	3.6
395	6.1	3.6
396	6.1	3.6
397	6.1	3.6
398	6.1	3.6
399	6.1	3.6
400	6.1	3.6
401	6.1	3.6
402	6.1	3.6
403	6.1	3.6
404	6.1	3.6
405	6.1	3.6
406	6.1	3.6
407	6.1	3.6
408	6.1	3.6
409	6.1	3.6
410	6.1	3.6
411	6.1	3.6
412	6.1	3.6
413	6.1	3.6
414	6.1	3.6
415	6.1	3.6
416	6.1	3.6
417	6.1	3.6
418	6.1	3.6
419	6.1	3.6
420	6.1	3.6
421	6.1	3.6
422	6.1	3.6
423	6.1	3.6
424	6.1	3.6
425	6.1	3.6
426	6.1	3.6
427	6.1	3.6
428	6.1	3.6
429	6.1	3.6
430	6.1	3.6
431	6.1	3.7
432	6.1	3.7
433	6.1	3.7
434	6.1	3.7
435	6.1	3.7
436	6.1	3.7
437	6.1	3.7
438	6.1	3.7
439	6.1	3.7
440	6.1	3.7
441	6.1	3.7
442	6.1	3.7
443	6.1	3.7
444	6.1	3.7
445	6.1	3.7
446	6.1	3.7
447	6.1	3.7
448	6.1	3.7
449	6.1	3.7
450	6.1	3.7
451	6.1	3.7
452	6.1	3.7
453	6.1	3.7
454	6.1	3.7
455	6.1	3.7
456	6.1	3.7
457	6.2	3.7
458	6.2	3.7
459	6.2	3.7
460	6.2	3.7
461	6.2	3.7
462	6.2	3.7
463	6.2	3.7
464	6.2	3.7
465	6.2	3.7
466	6.2	3.7
467	6.2	3.7
468	6.2	3.7
469	6.2	3.7
470	6.2	3.7
471	6.2	3.7
472	6.2	3.7
473	6.2	3.7
474	6.2	3.7
475	6.2	3.7
476	6.2	3.7
477	6.2	3.7
478	6.2	3.7
479	6.2	3.7
480	6.2	3.7
481	6.2	3.7
482	6.2	3.7
483	6.2	3.7
484	6.2	3.7
485	6.2	3.7
486	6.2	3.7
487	6.2	3.7
488	6.2	3.7
489	6.2	3.7
490	6.2	3.7
491	6.2	3.7
492	6.2	3.7
493	6.2	3.7
494	6.2	3.7
495	6.2	3.7
496	6.2	3.7
497	6.2	3.7
498	6.2	3.7
499	6.2	3.7
500	6.2	3.7
501	6.2	3.7
502	6.2	3.7
503	6.2	3.7
504	6.2	3.7
505	6.2	3.7
506	6.2	3.7
507	6.2	3.7
508	6.2	3.7
509	6.2	3.7
510	6.2	3.7
511	6.2	3.7
512	6.2	3.7
513	6.2	3.7
514	6.2	3.7
515	6.2	3.7
516	6.3	3.7
517	6.3	3.7
518	6.3	3.7
519	6.3	3.7
520	6.3	3.7
521	6.3	3.7
522	6.3	3.7
523	6.3	3.7
524	6.3	3.7
525	6.3	3.7
526	6.3	3.7
527	6.3	3.7
528	6.3	3.7
529	6.3	3.7
530	6.3	3.7
531	6.3	3.7
532	6.3	3.7
533	6.3	3.7
534	6.3	3.7
535	6.3	3.7
536	6.3	3.7
537	6.3	3.7
538	6.3	3.7
539	6.3	3.7
540	6.3	3.7
541	6.3	3.7
542	6.3	3.7
543	6.3	3.7
544	6.3	3.7
545	6.3	3.7
546	6.3	3.7
547	6.3	3.7
548	6.3	3.7
549	6.3	3.7
550	6.3	3.7
551	6.3	3.7
552	6.3	3.7
553	6.3	3.7
554	6.3	3.7
555	6.3	3.7
556	6.3	3.7
557	6.3	3.7
558	6.3	3.7
559	6.3	3.7
560	6.3	3.7
561	6.3	3.7
562	6.3	3.7
563	6.3	3.7
564	6.3	3.7
565	6.3	3.7
566	6.3	3.7
567	6.3	3.7
568	6.3	3.7
569	6.4	3.7
570	6.4	3.7
571	6.4	3.7
572	6.4	3.7
573	6.4	3.7
574	6.4	3.7
575	6.4	3.7
576	6.4	3.7
577	6.4	3.7
578	6.4	3.7
579	6.4	3.7
580	6.4	3.7
581	6.4	3.7
582	6.4	3.7
583	6.4	3.7
584	6.4	3.7
585	6.4	3.7
586	6.4	3.7
587	6.4	3.7
588	6.4	3.7
589	6.4	3.7
590	6.4	3.7
591	6.4	3.7
592	6.4	3.7
593	6.4	3.7
594	6.4	3.7
595	6.4	3.7
596	6.4	3.7
597	6.4	3.7
598	6.4	3.7
599	6.4	3.7
600	6.4	3.7
601	6.4	3.7
602	6.4	3.7
603	6.4	3.7
604	6.4	3.7
605	6.4	3.7
606	6.4	3.7
607	6.4	3.7
608	6.4	3.7
609	6.4	3.7
610	6.4	3.7
611	6.4	3.7
612	6.4	3.7
613	6.4	3.7
614	6.4	3.7
615	6.4	3.7
616	6.4	3.7
617	6.4	3.7
618	6.4	3.8
619	6.4	3.8
620	6.4	3.8
621	6.4	3.8
622	6.4	3.8
623	6.5	3.8
624	6.5	3.8
625	6.5	3.8
626	6.5	3.8
627	6.5	3.8
628	6.5	3.8
629	6.5	3.8
630	6.5	3.8
631	6.5	3.8
632	6.5	3.8
633	6.5	3.8
634	6.5	3.8
635	6.5	3.8
636	6.5	3.8
637	6.5	3.8
638	6.5	3.8
639	6.5	3.8
640	6.5	3.8
641	6.5	3.8
642	6.5	3.8
643	6.5	3.8
644	6.5	3.8
645	6.5	3.8
646	6.5	3.8
647	6.5	3.8
648	6.5	3.8
649	6.5	3.8
650	6.5	3.8
651	6.5	3.8
652	6.5	3.8
653	6.5	3.8
654	6.5	3.8
655	6.5	3.8
656	6.5	3.8
657	6.5	3.8
658	6.5	3.8
659	6.5	3.8
660	6.5	3.8
661	6.5	3.8
662	6.5	3.8
663	6.5	3.8
664	6.5	3.8
665	6.5	3.8
666	6.5	3.8
667	6.5	3.8
668	6.6	3.8
669	6.6	3.8
670	6.6	3.8
671	6.6	3.8
672	6.6	3.8
673	6.6	3.8
674	6.6	3.8
675	6.6	3.8
676	6.6	3.8
677	6.6	3.8
678	6.6	3.8
679	6.6	3.8
680	6.6	3.8
681	6.6	3.8
682	6.6	3.8
683	6.6	3.8
684	6.6	3.8
685	6.6	3.8
686	6.6	3.8
687	6.6	3.8
688	6.6	3.8
689	6.6	3.8
690	6.6	3.8
691	6.6	3.8
692	6.6	3.8
693	6.6	3.8
694	6.6	3.8
695	6.6	3.8
696	6.6	3.8
697	6.6	3.8
698	6.6	3.8
699	6.6	3.8
700	6.6	3.8
701	6.6	3.8
702	6.6	3.8
703	6.6	3.8
704	6.6	3.8
705	6.6	3.8
706	6.6	3.8
707	6.6	3.8
708	6.6	3.8
709	6.6	3.8
710	6.6	3.8
711	6.6	3.8
712	6.6	3.8
713	6.6	3.8
714	6.6	3.8
715	6.6	3.8
716	6.6	3.8
717	6.6	3.8
718	6.7	3.8
719	6.7	3.8
720	6.7	3.8
721	6.7	3.8
722	6.7	3.8
723	6.7	3.8
724	6.7	3.8
725	6.7	3.8
726	6.7	3.8
727	6.7	3.8
728	6.7	3.8
729	6.7	3.8
730	6.7	3.8
731	6.7	3.8
732	6.7	3.8
733	6.7	3.8
734	6.7	3.8
735	6.7	3.8
736	6.7	3.8
737	6.7	3.8
738	6.7	3.8
739	6.7	3.8
740	6.7	3.8
741	6.7	3.8
742	6.7	3.8
743	6.7	3.8
744	6.7	3.8
745	6.7	3.8
746	6.7	3.8
747	6.7	3.8
748	6.7	3.8
749	6.7	3.8
750	6.7	3.8
751	6.7	3.8
752	6.7	3.8
753	6.7	3.8
754	6.7	3.8
755	6.7	3.8
756	6.7	3.8
757	6.7	3.8
758	6.7	3.8
759	6.7	3.8
760	6.8	3.8
761	6.8	3.8
762	6.8	3.8
763	6.8	3.8
764	6.8	3.8
765	6.8	3.8
766	6.8	3.8
767	6.8	3.8
768	6.8	3.8
769	6.8	3.8
770	6.8	3.8
771	6.8	3.8
772	6.8	3.8
773	6.8	3.8
774	6.8	3.8
775	6.8	3.8
776	6.8	3.8
777	6.8	3.8
778	6.8	3.8
779	6.8	3.8
780	6.8	3.8
781	6.8	3.8
782	6.8	3.8
783	6.8	3.8
784	6.8	3.8
785	6.8	3.8
786	6.8	3.8
787	6.8	3.8
788	6.8	3.8
789	6.8	3.8
790	6.8	3.8
791	6.8	3.8
792	6.8	3.8
793	6.8	3.8
794	6.8	3.8
795	6.8	3.8
796	6.8	3.8
797	6.8	3.8
798	6.8	3.8
799	6.8	3.8
800	6.8	3.8
801	6.8	3.8
802	6.8	3.8
803	6.8	3.8
804	6.8	3.8
805	6.8	3.8
806	6.8	3.8
807	6.9	3.8
808	6.9	3.8
809	6.9	3.8
810	6.9	3.9
811	6.9	3.9
812	6.9	3.9
813	6.9	3.9
814	6.9	3.9
815	6.9	3.9
816	6.9	3.9
817	6.9	3.9
818	6.9	3.9
819	6.9	3.9
820	6.9	3.9
821	6.9	3.9
822	6.9	3.9
823	6.9	3.9
824	6.9	3.9
825	6.9	3.9
826	6.9	3.9
827	6.9	3.9
828	6.9	3.9
829	6.9	3.9
830	6.9	3.9
831	6.9	3.9
832	6.9	3.9
833	6.9	3.9
834	6.9	3.9
835	6.9	3.9
836	6.9	3.9
837	6.9	3.9
838	6.9	3.9
839	6.9	3.9
840	6.9	3.9
841	6.9	3.9
842	6.9	3.9
843	6.9	3.9
844	6.9	3.9
845	6.9	3.9
846	6.9	3.9
847	6.9	3.9
848	6.9	3.9
849	6.9	3.9
850	6.9	3.9
851	6.9	3.9
852	7	3.9
853	7	3.9
854	7	3.9
855	7	3.9
856	7	3.9
857	7	3.9
858	7	3.9
859	7	3.9
860	7	3.9
861	7	3.9
862	7	3.9
863	7	3.9
864	7	3.9
865	7	3.9
866	7	3.9
867	7	3.9
868	7	3.9
869	7	3.9
870	7	3.9
871	7	3.9
872	7	3.9
873	7	3.9
874	7	3.9
875	7	3.9
876	7	3.9
877	7	3.9
878	7	3.9
879	7	3.9
880	7	3.9
881	7	3.9
882	7	3.9
883	7	3.9
884	7	3.9
885	7	3.9
886	7.1	3.9
887	7.1	3.9
888	7.1	3.9
889	7.1	3.9
890	7.1	3.9
891	7.1	3.9
892	7.1	3.9
893	7.1	3.9
894	7.1	3.9
895	7.1	3.9
896	7.1	3.9
897	7.1	3.9
898	7.1	3.9
899	7.1	3.9
900	7.1	3.9
901	7.1	3.9
902	7.1	3.9
903	7.1	3.9
904	7.1	3.9
905	7.1	3.9
906	7.1	3.9
907	7.1	3.9
908	7.1	3.9
909	7.2	3.9
910	7.2	3.9
911	7.2	3.9
912	7.2	3.9
913	7.2	3.9
914	7.2	3.9
915	7.2	3.9
916	7.2	3.9
917	7.2	3.9
918	7.2	3.9
919	7.2	3.9
920	7.2	3.9
921	7.2	3.9
922	7.2	3.9
923	7.2	3.9
924	7.2	3.9
925	7.2	3.9
926	7.2	3.9
927	7.2	3.9
928	7.2	3.9
929	7.2	3.9
930	7.3	3.9
931	7.3	3.9
932	7.3	3.9
933	7.3	3.9
934	7.3	3.9
935	7.3	3.9
936	7.3	3.9
937	7.3	3.9
938	7.3	3.9
939	7.3	3.9
940	7.3	3.9
941	7.3	3.9
942	7.3	3.9
943	7.3	3.9
944	7.3	3.9
945	7.4	3.9
946	7.4	3.9
947	7.4	3.9
948	7.4	3.9
949	7.4	3.9
950	7.4	3.9
951	7.4	3.9
952	7.4	3.9
953	7.4	3.9
954	7.4	3.9
955	7.4	3.9
956	7.4	3.9
957	7.4	3.9
958	7.5	3.9
959	7.5	3.9
960	7.5	3.9
961	7.5	3.9
962	7.5	3.9
963	7.5	3.9
964	7.5	3.9
965	7.5	3.9
966	7.5	4
967	7.5	4
968	7.6	4
969	7.6	4
970	7.6	4
971	7.6	4
972	7.6	4
973	7.6	4
974	7.6	4
975	7.7	4
976	7.7	4
977	7.7	4
978	7.7	4
979	7.7	4
980	7.7	4
981	7.7	4
982	7.7	4
983	7.7	4
984	7.8	4
985	7.8	4
986	7.8	4
987	7.8	4
988	7.8	4
989	7.8	4
990	7.8	4
991	7.9	4
992	7.9	4
993	7.9	4
994	8	4
995	8	4
996	8	4
997	8	4
998	8	4
999	8	4
1000	8	4
1001	8	4
1002	8	4
1003	8.1	4
1004	8.1	4
1005	8.2	4
1006	8.2	4
1007	8.2	4
1008	8.2	4
1009	8.3	4
1010	8.3	4
1011	8.4	4
1012	8.5	4
1013	8.5	4
1014	8.8	4
1015		4
1016		4
1017		4
1018		4
1019		4
1020		4
1021		4
1022		4
1023		4
1024		4
1025		4
1026		4
1027		4
1028		4
1029		4
1030		4
1031		4
1032		4
1033		4
1034		4
1035		4
1036		4
1037		4
1038		4
1039		4
1040		4
1041		4
1042		4
1043		4
1044		4
1045		4
1046		4
1047		4
1048		4
1049		4
1050		4
1051		4
1052		4
1053		4
1054		4
1055		4
1056		4
1057		4
1058		4
1059		4
1060		4
1061		4
1062		4
1063		4
1064		4
1065		4
1066		4
1067		4
1068		4
1069		4
1070		4
1071		4
1072		4
1073		4
1074		4
1075		4
1076		4
1077		4
1078		4
1079		4
1080		4
1081		4
1082		4
1083		4
1084		4
1085		4
1086		4
1087		4
1088		4
1089		4
1090		4
1091		4
1092		4
1093		4
1094		4
1095		4
1096		4
1097		4
1098		4
1099		4
1100		4
1101		4
1102		4
1103		4
1104		4
1105		4
1106		4
1107		4
1108		4
1109		4
1110		4
1111		4
1112		4
1113		4
1114		4
1115		4
1116		4
1117		4
1118		4
1119		4
1120		4
1121		4
1122		4
1123		4.1
1124		4.1
1125		4.1
1126		4.1
1127		4.1
1128		4.1
1129		4.1
1130		4.1
1131		4.1
1132		4.1
1133		4.1
1134		4.1
1135		4.1
1136		4.1
1137		4.1
1138		4.1
1139		4.1
1140		4.1
1141		4.1
1142		4.1
1143		4.1
1144		4.1
1145		4.1
1146		4.1
1147		4.1
1148		4.1
1149		4.1
1150		4.1
1151		4.1
1152		4.1
1153		4.1
1154		4.1
1155		4.1
1156		4.1
1157		4.1
1158		4.1
1159		4.1
1160		4.1
1161		4.1
1162		4.1
1163		4.1
1164		4.1
1165		4.1
1166		4.1
1167		4.1
1168		4.1
1169		4.1
1170		4.1
1171		4.1
1172		4.1
1173		4.1
1174		4.1
1175		4.1
1176		4.1
1177		4.1
1178		4.1
1179		4.1
1180		4.1
1181		4.1
1182		4.1
1183		4.1
1184		4.1
1185		4.1
1186		4.1
1187		4.1
1188		4.1
1189		4.1
1190		4.1
1191		4.1
1192		4.1
1193		4.1
1194		4.1
1195		4.1
1196		4.1
1197		4.1
1198		4.1
1199		4.1
1200		4.1
1201		4.1
1202		4.1
1203		4.1
1204		4.1
1205		4.1
1206		4.1
1207		4.1
1208		4.1
1209		4.1
1210		4.1
1211		4.1
1212		4.1
1213		4.1
1214		4.1
1215		4.1
1216		4.1
1217		4.1
1218		4.1
1219		4.1
1220		4.1
1221		4.1
1222		4.1
1223		4.1
1224		4.1
1225		4.1
1226		4.1
1227		4.1
1228		4.1
1229		4.1
1230		4.1
1231		4.1
1232		4.1
1233		4.1
1234		4.1
1235		4.1
1236		4.1
1237		4.1
1238		4.1
1239		4.1
1240		4.1
1241		4.1
1242		4.1
1243		4.1
1244		4.1
1245		4.1
1246		4.1
1247		4.1
1248		4.1
1249		4.1
1250		4.1
1251		4.1
1252		4.1
1253		4.1
1254		4.1
1255		4.1
1256		4.1
1257		4.1
1258		4.1
1259		4.1
1260		4.1
1261		4.1
1262		4.1
1263		4.1
1264		4.1
1265		4.1
1266		4.1
1267		4.1
1268		4.2
1269		4.2
1270		4.2
1271		4.2
1272		4.2
1273		4.2
1274		4.2
1275		4.2
1276		4.2
1277		4.2
1278		4.2
1279		4.2
1280		4.2
1281		4.2
1282		4.2
1283		4.2
1284		4.2
1285		4.2
1286		4.2
1287		4.2
1288		4.2
1289		4.2
1290		4.2
1291		4.2
1292		4.2
1293		4.2
1294		4.2
1295		4.2
1296		4.2
1297		4.2
1298		4.2
1299		4.2
1300		4.2
1301		4.2
1302		4.2
1303		4.2
1304		4.2
1305		4.2
1306		4.2
1307		4.2
1308		4.2
1309		4.2
1310		4.2
1311		4.2
1312		4.2
1313		4.2
1314		4.2
1315		4.2
1316		4.2
1317		4.2
1318		4.2
1319		4.2
1320		4.2
1321		4.2
1322		4.2
1323		4.2
1324		4.2
1325		4.2
1326		4.2
1327		4.2
1328		4.2
1329		4.2
1330		4.2
1331		4.2
1332		4.2
1333		4.2
1334		4.2
1335		4.2
1336		4.2
1337		4.2
1338		4.2
1339		4.2
1340		4.2
1341		4.2
1342		4.2
1343		4.2
1344		4.2
1345		4.2
1346		4.2
1347		4.2
1348		4.2
1349		4.2
1350		4.2
1351		4.2
1352		4.2
1353		4.2
1354		4.2
1355		4.2
1356		4.2
1357		4.2
1358		4.2
1359		4.2
1360		4.2
1361		4.2
1362		4.2
1363		4.2
1364		4.2
1365		4.2
1366		4.2
1367		4.2
1368		4.2
1369		4.2
1370		4.2
1371		4.2
1372		4.2
1373		4.2
1374		4.2
1375		4.2
1376		4.2
1377		4.2
1378		4.2
1379		4.2
1380		4.2
1381		4.2
1382		4.2
1383		4.2
1384		4.3
1385		4.3
1386		4.3
1387		4.3
1388		4.3
1389		4.3
1390		4.3
1391		4.3
1392		4.3
1393		4.3
1394		4.3
1395		4.3
1396		4.3
1397		4.3
1398		4.3
1399		4.3
1400		4.3
1401		4.3
1402		4.3
1403		4.3
1404		4.3
1405		4.3
1406		4.3
1407		4.3
1408		4.3
1409		4.3
1410		4.3
1411		4.3
1412		4.3
1413		4.3
1414		4.3
1415		4.3
1416		4.3
1417		4.3
1418		4.3
1419		4.3
1420		4.3
1421		4.3
1422		4.3
1423		4.3
1424		4.3
1425		4.3
1426		4.3
1427		4.3
1428		4.3
1429		4.3
1430		4.3
1431		4.3
1432		4.3
1433		4.3
1434		4.3
1435		4.3
1436		4.3
1437		4.3
1438		4.3
1439		4.3
1440		4.3
1441		4.3
1442		4.3
1443		4.3
1444		4.3
1445		4.3
1446		4.3
1447		4.3
1448		4.3
1449		4.3
1450		4.3
1451		4.3
1452		4.3
1453		4.3
1454		4.3
1455		4.3
1456		4.3
1457		4.3
1458		4.3
1459		4.3
1460		4.3
1461		4.3
1462		4.3
1463		4.3
1464		4.3
1465		4.3
1466		4.3
1467		4.3
1468		4.3
1469		4.3
1470		4.3
1471		4.3
1472		4.3
1473		4.3
1474		4.3
1475		4.3
1476		4.3
1477		4.3
1478		4.3
1479		4.3
1480		4.3
1481		4.3
1482		4.3
1483		4.3
1484		4.3
1485		4.3
1486		4.3
1487		4.3
1488		4.3
1489		4.3
1490		4.3
1491		4.3
1492		4.3
1493		4.3
1494		4.3
1495		4.3
1496		4.3
1497		4.3
1498		4.3
1499		4.3
1500		4.3
1501		4.3
1502		4.3
1503		4.3
1504		4.4
1505		4.4
1506		4.4
1507		4.4
1508		4.4
1509		4.4
1510		4.4
1511		4.4
1512		4.4
1513		4.4
1514		4.4
1515		4.4
1516		4.4
1517		4.4
1518		4.4
1519		4.4
1520		4.4
1521		4.4
1522		4.4
1523		4.4
1524		4.4
1525		4.4
1526		4.4
1527		4.4
1528		4.4
1529		4.4
1530		4.4
1531		4.4
1532		4.4
1533		4.4
1534		4.4
1535		4.4
1536		4.4
1537		4.4
1538		4.4
1539		4.4
1540		4.4
1541		4.4
1542		4.4
1543		4.4
1544		4.4
1545		4.4
1546		4.4
1547		4.4
1548		4.4
1549		4.4
1550		4.4
1551		4.4
1552		4.4
1553		4.4
1554		4.4
1555		4.4
1556		4.4
1557		4.4
1558		4.4
1559		4.4
1560		4.4
1561		4.4
1562		4.4
1563		4.4
1564		4.4
1565		4.4
1566		4.4
1567		4.4
1568		4.4
1569		4.4
1570		4.4
1571		4.4
1572		4.4
1573		4.4
1574		4.4
1575		4.4
1576		4.4
1577		4.4
1578		4.4
1579		4.4
1580		4.4
1581		4.4
1582		4.4
1583		4.4
1584		4.4
1585		4.4
1586		4.4
1587		4.4
1588		4.4
1589		4.4
1590		4.4
1591		4.4
1592		4.4
1593		4.5
1594		4.5
1595		4.5
1596		4.5
1597		4.5
1598		4.5
1599		4.5
1600		4.5
1601		4.5
1602		4.5
1603		4.5
1604		4.5
1605		4.5
1606		4.5
1607		4.5
1608		4.5
1609		4.5
1610		4.5
1611		4.5
1612		4.5
1613		4.5
1614		4.5
1615		4.5
1616		4.5
1617		4.5
1618		4.5
1619		4.5
1620		4.5
1621		4.5
1622		4.5
1623		4.5
1624		4.5
1625		4.5
1626		4.5
1627		4.5
1628		4.5
1629		4.5
1630		4.5
1631		4.5
1632		4.5
1633		4.5
1634		4.5
1635		4.5
1636		4.5
1637		4.5
1638		4.5
1639		4.5
1640		4.5
1641		4.5
1642		4.5
1643		4.5
1644		4.5
1645		4.5
1646		4.5
1647		4.5
1648		4.5
1649		4.5
1650		4.5
1651		4.5
1652		4.5
1653		4.5
1654		4.5
1655		4.5
1656		4.5
1657		4.5
1658		4.5
1659		4.5
1660		4.5
1661		4.5
1662		4.5
1663		4.5
1664		4.5
1665		4.5
1666		4.5
1667		4.5
1668		4.6
1669		4.6
1670		4.6
1671		4.6
1672		4.6
1673		4.6
1674		4.6
1675		4.6
1676		4.6
1677		4.6
1678		4.6
1679		4.6
1680		4.6
1681		4.6
1682		4.6
1683		4.6
1684		4.6
1685		4.6
1686		4.6
1687		4.6
1688		4.6
1689		4.6
1690		4.6
1691		4.6
1692		4.6
1693		4.6
1694		4.6
1695		4.6
1696		4.6
1697		4.6
1698		4.6
1699		4.6
1700		4.6
1701		4.6
1702		4.6
1703		4.6
1704		4.6
1705		4.6
1706		4.6
1707		4.6
1708		4.6
1709		4.6
1710		4.6
1711		4.6
1712		4.6
1713		4.6
1714		4.6
1715		4.6
1716		4.6
1717		4.6
1718		4.6
1719		4.6
1720		4.6
1721		4.6
1722		4.6
1723		4.6
1724		4.6
1725		4.6
1726		4.6
1727		4.6
1728		4.6
1729		4.6
1730		4.6
1731		4.6
1732		4.6
1733		4.6
1734		4.6
1735		4.6
1736		4.6
1737		4.6
1738		4.6
1739		4.6
1740		4.6
1741		4.6
1742		4.6
1743		4.6
1744		4.6
1745		4.6
1746		4.6
1747		4.7
1748		4.7
1749		4.7
1750		4.7
1751		4.7
1752		4.7
1753		4.7
1754		4.7
1755		4.7
1756		4.7
1757		4.7
1758		4.7
1759		4.7
1760		4.7
1761		4.7
1762		4.7
1763		4.7
1764		4.7
1765		4.7
1766		4.7
1767		4.7
1768		4.7
1769		4.7
1770		4.7
1771		4.7
1772		4.7
1773		4.7
1774		4.7
1775		4.7
1776		4.7
1777		4.7
1778		4.7
1779		4.7
1780		4.7
1781		4.7
1782		4.7
1783		4.7
1784		4.7
1785		4.7
1786		4.7
1787		4.7
1788		4.7
1789		4.7
1790		4.7
1791		4.7
1792		4.7
1793		4.7
1794		4.7
1795		4.7
1796		4.7
1797		4.7
1798		4.7
1799		4.7
1800		4.7
1801		4.7
1802		4.7
1803		4.7
1804		4.7
1805		4.7
1806		4.7
1807		4.7
1808		4.7
1809		4.7
1810		4.7
1811		4.7
1812		4.7
1813		4.8
1814		4.8
1815		4.8
1816		4.8
1817		4.8
1818		4.8
1819		4.8
1820		4.8
1821		4.8
1822		4.8
1823		4.8
1824		4.8
1825		4.8
1826		4.8
1827		4.8
1828		4.8
1829		4.8
1830		4.8
1831		4.8
1832		4.8
1833		4.8
1834		4.8
1835		4.8
1836		4.8
1837		4.8
1838		4.8
1839		4.8
1840		4.8
1841		4.8
1842		4.8
1843		4.8
1844		4.8
1845		4.8
1846		4.8
1847		4.8
1848		4.8
1849		4.8
1850		4.8
1851		4.8
1852		4.8
1853		4.8
1854		4.8
1855		4.8
1856		4.8
1857		4.8
1858		4.9
1859		4.9
1860		4.9
1861		4.9
1862		4.9
1863		4.9
1864		4.9
1865		4.9
1866		4.9
1867		4.9
1868		4.9
1869		4.9
1870		4.9
1871		4.9
1872		4.9
1873		4.9
1874		4.9
1875		4.9
1876		4.9
1877		4.9
1878		4.9
1879		4.9
1880		4.9
1881		4.9
1882		4.9
1883		4.9
1884		4.9
1885		4.9
1886		4.9
1887		4.9
1888		4.9
1889		4.9
1890		4.9
1891		4.9
1892		4.9
1893		4.9
1894		4.9
1895		4.9
1896		4.9
1897		4.9
1898		4.9
1899		5
1900		5
1901		5
1902		5
1903		5
1904		5
1905		5
1906		5
1907		5
1908		5
1909		5
1910		5
1911		5
1912		5
1913		5
1914		5
1915		5
1916		5
1917		5
1918		5
1919		5
1920		5
1921		5
1922		5
1923		5
1924		5
1925		5
1926		5.1
1927		5.1
1928		5.1
1929		5.1
1930		5.1
1931		5.1
1932		5.1
1933		5.1
1934		5.1
1935		5.1
1936		5.1
1937		5.1
1938		5.1
1939		5.1
1940		5.1
1941		5.1
1942		5.1
1943		5.1
1944		5.1
1945		5.1
1946		5.1
1947		5.1
1948		5.1
1949		5.1
1950		5.1
1951		5.1
1952		5.1
1953		5.2
1954		5.2
1955		5.2
1956		5.2
1957		5.2
1958		5.2
1959		5.2
1960		5.2
1961		5.2
1962		5.2
1963		5.2
1964		5.2
1965		5.2
1966		5.2
1967		5.2
1968		5.2
1969		5.2
1970		5.2
1971		5.2
1972		5.2
1973		5.2
1974		5.2
1975		5.2
1976		5.3
1977		5.3
1978		5.3
1979		5.3
1980		5.3
1981		5.3
1982		5.3
1983		5.3
1984		5.3
1985		5.3
1986		5.3
1987		5.3
1988		5.4
1989		5.4
1990		5.4
1991		5.4
1992		5.4
1993		5.4
1994		5.4
1995		5.4
1996		5.4
1997		5.4
1998		5.4
[truncated: 49 more rows]

## Sheet: Fig. 4a
Figure 4a
Cells	average - PGs	triplicatesc- PGs	SD
5±1	1638	1811	191
14±1	2022	2170	114
55±1	3435	3708	262
106±2	4722	4866	10

## Sheet: Fig. 4b
Figure 4b
	PGs	Total PGs		Single cell - PGs					Single cell - Peptides
	938			Protein IDs-DIA-Rep1	Protein IDs-DIA-Rep2	Protein IDs-DIA-Rep3			Peptides-DIA-Rep1	Peptides-DIA-Rep2	Peptides-DIA-Rep3
	1011			A1L4H1	A1L4H1	A1L4H1			GLGQLGEAVK	GLGQLGEAVK	GLGQLGEAVK
	980			A6NCS4	A5A3E0	A5A3E0			GSEVHNAGGGGGDRK	VAPEEHPVLLTEATLNPK	VAPEEHPVLLTEATLNPK
		1160		B5ME19;Q99613	A6NCS4	A6NCS4			ELLGQGLLLR	GSEVHNAGGGGGDRK	GSEVHNAGGGGGDRK
				E9PAV3;Q13765	B5ME19;Q99613	B5ME19;Q99613			IEDLSQQAQLAAAEK	ELLGQGLLLR	ELLGQGLLLR
				O00148	E9PAV3;Q13765	E9PAV3;Q13765			NILFVITKPDVYK	IEDLSQQAQLAAAEK	SPASDTYIVFGEAK
				O00231	O00148	O00148			ILVATNLFGR	SPASDTYIVFGEAK	NILFVITKPDVYK
				O00232	O00151	O00151			DVQEIFR	DIELVMSQANVSR	DIELVMSQANVSR
				O00264	O00232	O00231			GLAITFVSDENDAK	ILVATNLFGR	ILVATNLFGR
				O00299	O00233	O00232			ELAFQISK	DVQEIFR	DVQEIFR
				O00429	O00244	O00233			DFLLKPELLR	GLAITFVSDENDAK	GLAITFVSDENDAK
				O00487	O00264	O00244			DDPIISTHLAK	ELAFQISK	ELAFQISK
				O00571	O00299	O00264			IYVEIER	DFLLKPELLR	DFLLKPELLR
				O00592	O00303	O00299			DFTPAELR	LTLHGLQQYYVK	DFEQPLAISR
				O00625	O00429	O00303			GFTIPEAFR	DFEQPLAISR	YQEALHLGSQLLR
				O00629	O00487	O00410			GVTFNVTTVDTK	IYVEIER	IYVEIER
				O14602;P47813	O00499	O00429			LGIIGVVNR	SDVDLYQVR	SDVDLYQVR
				O14684	O00571	O00487			SSVLESLVGR	YDIDLPNK	YDIDLPNK
				O14744	O00592	O00571			AVAVVVDPIQSVK	DFTPAELR	DFTPAELR
				O14818	O00625	O00592			MLLNLHK	GFTIPEAFR	GFTIPEAFR
				O14950;P19105	O14579	O00625			SPILVATAVAAR	GVTFNVTTVDTK	GVTFNVTTVDTK
				O14979	O14602;P47813	O14579			MLDMGFEPQIR	NSNPALNDNLEK	NSNPALNDNLEK
				O14980	O14646	O14684			SSFFSDR	VIGTLLGTVDK	VIGTLLGTVDK
				O15143	O14684	O14744			LASVPGSQTVVVK	LGIIGVVNR	EAPNPIHLTVDTSLQNGR
				O15144	O14737	O14818			MVEPQYQELK	SSVLESLVGR	ITFLLQAIR
				O15145	O14745	O14908			IEQLQNHENEDIYK	AVAVVVDPIQSVK	LGIIGVVNR
				O15212	O14818	O14929			EDGQEYAQVIK	MTPEQLAIK	LYTDFDEIR
				O15305	O14929	O14950;P19105			AFANPEDALR	GVFPENFTER	ALQGASQIIAEIR
				O15347	O14950;P19105	O14979			DDIIENAPTTHTEEYSGEEK	SPILVATAVAAR	AVAVVVDPIQSVK
				O15355	O14979	O14980			VPLVAPEDLR	MLDMGFEPQIR	SPILVATAVAAR
				O15371	O15143	O15144			GPLVNASLR	YLVLDEADR	MLDMGFEPQIR
				O15511	O15144	O15145			ILNPEEIEK	LASVPGSQTVVVK	YLVLDEADR
				O43143	O15145	O15347			ALLEVVQSGGK	MVEPQYQELK	ELAVQIYEEAR
				O43175	O15212	O15355			DIVVLGVEK	DSIVAELDR	DLLDLLVEAK
				O43242	O15231	O15371			NIELAVMR	EDGQEYAQVIK	DREEALHQFR
				O43390	O15305	O15511			FTDEEVDELYR	FGAEELFK	LASVPGSQTVVVK
				O43399	O15347	O43143			GNFNYIEFTR	AFANPEDALR	MVEPQYQELK
				O43670	O15355	O43175			EAFNMIDQNR	NSILAQVLDQSAR	DSIVAELDR
				O43684	O15371	O43242			LNGTDPEDVIR	VSEQGLIEILK	AFANPEDALR
				O43707	O15511	O43399			EDLHDMLASLGK	LSNLALVKPEK	DDIIENAPTTHTEEYSGEEK
				O43708	O43143	O43583			DLTEYLSR	LVEVNGENVEK	ILNPEEIEK
				O43719	O43175	O43615			DTDSINLYK	ILNPEEIEK	ALLEVVQSGGK
				O43760	O43242	O43670			NSVSQISVLSGGK	ALLEVVQSGGK	DIVVLGVEK
				O43776	O43396	O43684			ASSEGGTAAGAGLDSLHK	DIVVLGVEK	APPLVENEEAEPGR
				O43852	O43399	O43707			MILLEVNNR	LLVTDMSDAEQYR	LLVTDMSDAEQYR
				O60218	O43491	O43708			IIEETLALK	FTDEEVDELYR	RVYEILR
				O60506	O43670	O43719			YFQFQEEGK	GNFNYIEFTR	FTDEEVDELYR
				O60610	O43707	O43760			ELQAHGADELLK	EAFNMIDQNR	GNFNYIEFTR
				O60664	O43719	O43765			AYLQQLR	EDLHDMLASLGK	EAFNMIDQNR
				O60675	O43760	O43776			LEAQLTENNIVK	DLTEYLSR	DLTEYLSR
				O60701	O43765	O43809			LLGPVLVK	GFGFVLFK	YVVGLIIK
				O60716	O43776	O43852			IGVVGGSDFEK	NSVSQISVLSGGK	MILLEVNNR
				O60814;P57053;P58876;P62807;Q5QNW6;Q93079;Q99877;Q99879;Q99880	O43852	O60218			NPEVPVNFAEFSK	ASSEGGTAAGAGLDSLHK	ELQAHGADELLK
				O75083	O60218	O60313			YLPDIIK	MILLEVNNR	AYLQQLR
				O75131	O60437	O60493			ELAQIAGRPTEDEDEK	IIEETLALK	NPEVPVNFAEFSK
				O75347	O60493	O60506			LGDDIDLIVR	YFQFQEEGK	YLPDIIK
				O75367	O60506	O60664			ALAAGGVGSIVR	AYLQQLR	LGDDIDLIVR
				O75369	O60610	O60701			FTDILVR	LEAQLTENNIVK	ALAAGGVGSIVR
				O75390	O60664	O60716			DYLEAAIR	DLAGEEAFR	FTDILVR
				O75436	O60675	O60739;P41567			DLPLLLFR	VQEQLGNDVVEK	SNLGSVVLQLK
				O75439	O60701	O60749;Q13596			AGTGVDNVDLEAATR	NPEVPVNFAEFSK	DLPLLLFR
				O75533	O60716	O60814;P57053;P58876;P62807;Q5QNW6;Q93079;Q99877;Q99879;Q99880			GGIVDEGALLR	STNPGISIGDVAK	AGTGVDNVDLEAATR
				O75534	O60739;P41567	O60841			VTADVINAAEK	YLPDIIK	GGIVDEGALLR
				O75821	O60749;Q13596	O60925			TLGILGLGR	ELAQIAGRPTEDEDEK	VTADVINAAEK
				O75822	O60762	O75083			AIQLEYSEAR	LGDDIDLIVR	TLGILGLGR
				O75874	O60814;P57053;P58876;P62807;Q5QNW6;Q93079;Q99877;Q99879;Q99880	O75131			YLYYTGR	ALAAGGVGSIVR	ILQDGGLQVVEK
				O76003	O60841	O75223			ELDTVTLEDIK	FTDILVR	AIQLEYSEAR
				O76013	O60925	O75340			AVQGFFTSNNATR	LDLGEDYPSGK	YLYYTGR
				O76021	O75131	O75347			ENILEEFSK	YGVIILDEAHER	ISLADIAQK
				O95197	O75223	O75351;Q6PIW4;Q9UN37			VEEEIVTLR	DLPLLLFR	VEEEIVTLR
				O95336	O75340	O75367			TSAALSTVGSAISR	AGTGVDNVDLEAATR	LDADYPLR
				O95342	O75342	O75369			LIHPDEDISLEER	GGIVDEGALLR	ILDIDNVDLAMGK
				O95433	O75347	O75390			VAVEYLDPSPEVQK	VTADVINAAEK	LIHPDEDISLEER
				O95747	O75367	O75533			QGYVLSSIEGR	AIQLEYSEAR	ETIDAVPNAIPGR
				O96008	O75368	O75569			AGTQIENIDEDFR	YLYYTGR	VAVEYLDPSPEVQK
				O96019	O75369	O75821			DYETATLSDIK	ELDTVTLEDIK	AGTQIENIDEDFR
				P00338	O75390	O75822			LVSIGAEEIVDGNAK	FNQVLDQFGEK	DYETATLSDIK
				P00390	O75494	O75874			MLDAEDIVNTARPDEK	EMIDIYSTR	LVSIGAEEIVDGNAK
				P00403	O75534	O76003			EAILAIHK	EDGIVPLR	MLDAEDIVNTARPDEK
				P00441	O75608	O76021			DGLAFNALIHR	VEEEIVTLR	EAILAIHK
				P00505	O75821	O95197			KDDPVTNLNNAFEVAEK	TSAALSTVGSAISR	DGLAFNALIHR
				P00558	O75822	O95336			QLEAIDQLHLEYAK	LGLSTLGELK	KDDPVTNLNNAFEVAEK
				P01008	O75947	O95342			VLAVNQENEHLMEDYEK	EEQEYEEEVEEEPRPAAK	QLEAIDQLHLEYAK
				P01023	O76021	O95433			ISIEMNGTLEDQLSHLK	LIHPDEDISLEER	VLAVNQENEHLMEDYEK
				P01040	O76094	O95747			HRPELIEYDK	AGTQIENIDEDFR	ISIEMNGTLEDQLSHLK
				P02533	O94760	O95831			DHGGALGPEEFK	DYETATLSDIK	HRPELIEYDK
				P02538	O95197	O96008			SFSTALYGESDL	LVSIGAEEIVDGNAK	DHGGALGPEEFK
				P02545	O95336	P00338			GISQEQMQEFR	MLDAEDIVNTARPDEK	AGTQIENIDEDFRDGLK
				P02656	O95342	P00390			DFQALNPMK	EAILAIHK	GISQEQMQEFR
				P02768	O95433	P00403			LLDEDEIR	DGLAFNALIHR	DFQALNPMK
				P02786	O95573	P00441			DVLVGADSVR	KDDPVTNLNNAFEVAEK	LLDEDEIR
				P02788	O95716;P20336;P20337;P51153;P61006;Q92930;Q96E17	P00492			FLTQPQVVAR	QLEAIDQLHLEYAK	DVLVGADSVR
				P04075	O95747	P00505			VLAELYVSDR	VLAVNQENEHLMEDYEK	ALELDPDNETYK
				P04080	P00338	P00558			IGALEGYR	ISIEMNGTLEDQLSHLK	VLAELYVSDR
				P04083	P00387	P00568			EQFVEFR	HRPELIEYDK	IGALEGYR
				P04181	P00390	P01008			TFDQLTPEESK	DHGGALGPEEFK	IFDSEEILAGYK
				P04259	P00403	P01040			DGFVTVDELK	AGTQIENIDEDFRDGLK	LFLVQLQEK
				P04264	P00441	P02533			DIVVQETMEDIDK	SFSTALYGESDL	EQFVEFR
				P04406	P00505	P02538			TAAQVLIR	GISQEQMQEFR	TFDQLTPEESK
				P04632	P00558	P02545			EQILEEFSK	MAPYQGPDAVPGALDYK	REDLFIVSK
				P04792	P00568	P02656			VTEGLTDVILYHQPDDK	LSGSNPYTTVTPQIINSK	GVEVDPSLIK
				P04843	P01008	P02768			NLANTVTEEILEK	LLDEDEIR	VVVPPLPGK
				P04844	P01023	P02786			FENNELFAK	DVLVGADSVR	EQILEEFSK
				P04908;P0C0S8;P20671;Q16777;Q6FI13;Q7L7L0;Q93077;Q96KK5;Q99878;Q9BTM1	P01040	P02788			LEPQIASASEYAHR	FLTQPQVVAR	VTEGLTDVILYHQPDDK
				P05023	P01111;P01112;P01116	P04040			ENSSMRLELDALR	ALELDPDNETYK	TGYTLDVTTGQR
				P05141	P01857	P04075			VLIGGDETPEGQR	VLAELYVSDR	DTVATQLSEAVDATR
				P05198	P02533	P04080			FSLQDPPNK	EQFVEFR	VLIGGDETPEGQR
				P05387	P02538	P04083			EQIVVDLSHPGVSEDDQVSR	TFDQLTPEESK	FSLQDPPNK
				P05388	P02545	P04181			VTVVDVNESR	DGFVTVDELK	VTVVDVNESR
				P05543	P02656	P04259			KPIEDPANDTVDFPK	DIVVQETMEDIDK	IIDSLFNTVTDK
				P05556	P02768	P04264			ESYSVYVYK	VHNDAQSFDYDHDAFLGAEEAK	ALSAIADLLTNEHER
				P05783	P02786	P04406			KESYSVYVYK	REDLFIVSK	TLTTVQGIADDYDK
				P05787	P02788	P04632			VFASLPQVER	TAAQVLIR	GDDLLPAGTEDYIHIR
				P06493	P04040	P04637			SPLGEVAIR	SKRELDVEVSR	ALSQLAEVEEK
				P06576	P04075	P04792			GSITISAEEIK	VVVPPLPGK	ESYSVYVYK
				P06702	P04080	P04843			LEAAYLDLQR	EQILEEFSK	LLQAQGVEVPSK
				P06727	P04083	P04908;P0C0S8;P20671;Q16777;Q6FI13;Q7L7L0;Q93077;Q96KK5;Q99878;Q9BTM1			DLEEAEEYK	VTEGLTDVILYHQPDDK	LADIQIEQLNR
				P06730	P04181	P05023			SIAFPSIGSGR	TGYTLDVTTGQR	VFASLPQVER
				P06733	P04259	P05026			LEAIITPPPAK	FENNELFAK	SPLGEVAIR
				P06744	P04264	P05089			IAGPGLGSGVR	DTVATQLSEAVDATR	GSITISAEEIK
				P06748	P04406	P05141			AGLAPLEVR	ENSSMRLELDALR	SNLNSLDEQEGVK
				P06753	P04632	P05198			VLFASQEIPASPFR	VLIGGDETPEGQR	LSDQFHDILIR
				P06899;P23527;P33778;Q16778;Q8N257	P04637	P05387			LDVTILSPSR	FSLQDPPNK	LEAAYLDLQR
				P07195	P04792	P05388			AGPGTLSVTIEGPSK	EQIVVDLSHPGVSEDDQVSR	DLEEAEEYK
				P07237	P04843	P05543			SPFEVSVDK	VTVVDVNESR	GILLFGPPGTGK
				P07339	P04844	P05556			ADIEMPFDPSK	IIDSLFNTVTDK	SIAFPSIGSGR
				P07355	P05023	P05783			NTVELLVEDK	KPIEDPANDTVDFPK	EFVEAVLELR
				P07384	P05026	P05787			TGEEVGFVVDAK	TLTTVQGIADDYDK	IAGPGLGSGVR
				P07437	P05089	P06396			IPEINSSDMSAHVTSPSGR	GDDLLPAGTEDYIHIR	AGLAPLEVR
				P07477;P07478;Q8NHM4	P05109	P06493			VNQPASFAIR	ALSQLAEVEEK	VLFASQEIPASPFR
				P07737	P05141	P06576			LPNNHIGISFIPR	EGNFDIVSGTR	LDVTILSPSR
				P07814	P05198	P06727			DGTYAVTYIPDK	ESYSVYVYK	AGPGTLSVTIEGPSK
				P07858	P05387	P06733			IGNLQTDLSDGLR	VTVDTGVIPASEEK	SPFEVSVDK
				P07900	P05388	P06744			DAGYGGISLAVEGPSK	LADIQIEQLNR	ADIEMPFDPSK
				P07910	P05556	P06748			LVSPGSANETSSILVESVTR	SPLGEVAIR	NTVELLVEDK
				P08195	P05783	P06753			SPFTVGVAAPLDLSK	GSITISAEEIK	TGEEVGFVVDAK
				P08238	P05787	P06899;P23527;P33778;Q16778;Q8N257			YGGELVPHFPAR	ENGLPLEYQEK	IPEINSSDMSAHVTSPSGR
				P08575	P06396	P07108			IFFAGDTIPK	LSDQFHDILIR	VNQPASFAIR
				P08670	P06493	P07195			VFGPGIEGK	VATGTDLLSGTR	LPNNHIGISFIPR
				P08727	P06576	P07237			EATTDFTVDSR	LEAAYLDLQR	DGTYAVTYIPDK
				P08729	P06702	P07339			FADEHVPGSPFTVK	DLEEAEEYK	IGNLQTDLSDGLR
				P08758	P06727	P07355			YADEEIPR	SIAFPSIGSGR	DAGYGGISLAVEGPSK
				P08865	P06733	P07384			DAGEGLLAVQITDQEGKPK	VYIASSSGSTAIK	LVSPGSANETSSILVESVTR
				P08962	P06744	P07437			VTEAEIVPMGK	IAGPGLGSGVR	SPFTVGVAAPLDLSK
				P09211	P06748	P07477;P07478;Q8NHM4			TYSVEYLPK	AGLAPLEVR	YGGELVPHFPAR
				P09382	P06753	P07737			HVGNQQYNVTYVVK	VLFASQEIPASPFR	IFFAGDTIPK
				P09429	P06899;P23527;P33778;Q16778;Q8N257	P07741			DLDIIDNYDYSHTVK	LDVTILSPSR	VFGPGIEGK
				P09525	P07195	P07814			TFEMSDFIVDTR	AGPGTLSVTIEGPSK	EATTDFTVDSR
				P09622	P07237	P07858			FVPQEMGVHTVSVK	SPFEVSVDK	FADEHVPGSPFTVK
				P09651;Q32P51	P07339	P07900			EVGEHLVSIK	ADIEMPFDPSK	YADEEIPR
				P09669	P07355	P07910			VTVLFAGQHISK	NTVELLVEDK	TFEMSDFIVDTR
				P09874	P07384	P07954			YAPTEVGLHEMHIK	TGEEVGFVVDAK	GLHVVEVTYDDVPIPNSPFK
				P09936	P07437	P08195			YGGPNHIVGSPFK	IPEINSSDMSAHVTSPSGR	FIPHENGVHTIDVK
				P0C0S5;Q71UI9	P07477;P07478;Q8NHM4	P08238			ALGFPLER	VNQPASFAIR	VTVLFAGQHISK
				P0CG47;P0CG48;P62979;P62987	P07602	P08575			ELALPGELTQSR	LPNNHIGISFIPR	ALGFPLER
				P0DMV8;P0DMV9	P07737	P08579			IDAVNAETIR	DGTYAVTYIPDK	IVPNVLLEQGK
				P10412;P16402;P16403	P07741	P08621			VGAAEIISR	IGNLQTDLSDGLR	QLVDTTVELANK
				P10599	P07814	P08670			THEDIEAQIR	DAGYGGISLAVEGPSK	AAEAAINILK
				P10606	P07858	P08727			NITLDDASAPR	LVSPGSANETSSILVESVTR	ELAEQLGLSTGEK
				P10620	P07900	P08729			ELAEQLGLSTGEK	SPFTVGVAAPLDLSK	LPGELEPVQATQNK
				P10809	P07910	P08758			LPGELEPVQATQNK	YGGELVPHFPAR	LQEESDLELAK
				P11021	P08195	P08865			LQEESDLELAK	IFFAGDTIPK	VLTPEEQLADK
				P11142	P08238	P09211			VLTPEEQLADK	VFGPGIEGK	DDFTEFGK
				P11216	P08575	P09382			ATDFVVPGPGK	EATTDFTVDSR	ATDFVVPGPGK
				P11279	P08621	P09429			LEAEGVPEVSEK	FADEHVPGSPFTVK	LEAEGVPEVSEK
				P11413	P08670	P09525			LVLQIDNAK	YADEEIPR	ENGELLPILR
				P11586	P08727	P09651;Q32P51			LLPSLIGR	DAGEGLLAVQITDQEGKPK	ELPQVSFVK
				P11940	P08729	P09669			TQIDHYVGIAR	VTEAEIVPMGK	GELVGGLDIVK
				P12004	P08758	P09874			ELPAAVAPAGPASLAR	TYSVEYLPK	LLPSLIGR
				P12081	P08779	P09936			IVAPISDSPKPPPQR	HVGNQQYNVTYVVK	VPVSVNLLSK
				P12236	P08865	P09960			TVIFVATGEGK	DLDIIDNYDYSHTVK	TQIDHYVGIAR
				P12270	P09211	P09972			YGREDATMEDIVQAAK	TFEMSDFIVDTR	ELPAAVAPAGPASLAR
				P12429	P09382	P0C0S5;Q71UI9			ETFLTSPEELYR	LTVMSLQESGLK	IVAPISDSPKPPPQR
				P12814	P09429	P0CG47;P0CG48;P62979;P62987			EAMGIYISTLK	FVPQEMGVHTVSVK	VTLTLPVLNAAR
				P12956	P09493	P0DMV8;P0DMV9			YYFEGIK	FIPHENGVHTIDVK	YGREDATMEDIVQAAK
				P13010	P09525	P10412;P16402;P16403			DEPDTNLVALMK	VTVLFAGQHISK	ETFLTSPEELYR
				P13073	P09651;Q32P51	P10599			TLFLAVQVQNEEGK	AEITFDDHK	EAMGIYISTLK
				P13489	P09661	P10606			FHMVDGNVSGEFTDLVPEK	ALGFPLER	YYFEGIK
				P13639	P09669	P10620			LLSGGSVLDIIK	DAEDALHNLDR	DEPDTNLVALMK
				P13645	P09874	P10644			ELFPIQMEGVK	NITLDDASAPR	TLFLAVQVQNEEGK
				P13646	P09936	P10809			TAVLTAFANGR	EAFGFIER	LLSGGSVLDIIK
				P13647	P0C0S5;Q71UI9	P11021			LVIITAGAR	VGDDVEFEVSSDR	AALSASEGEEVPQDK
				P13667	P0CG47;P0CG48;P62979;P62987	P11142			FIIPNVVK	ASFPQGPIGGANR	RPGEEGTVMSLAGK
				P13693	P0DMV8;P0DMV9	P11166			GEMMDLQHGSLFLR	TLVNPANVTFK	LVIITAGAR
				P13796	P10412;P16402;P16403	P11177			DQLIYNLLK	ELAEQLGLSTGEK	FIIPNVVK
				P13797	P10599	P11216			VTLTSEEEAR	LPGELEPVQATQNK	GEMMDLQHGSLFLR
				P13928;Q5VT79	P10620	P11279			QVVESAYEVIK	LQEESDLELAK	DQLIYNLLK
				P13929	P10809	P11413			TLHPDLGTDK	VLTPEEQLADK	VTLTSEEEAR
				P14406	P11021	P11586			ALLTPVAIAAGR	DDFTEFGK	QVVESAYEVIK
				P14618	P11142	P11940			ADFDNTVAIHPTSSEELVTLR	AGLVDDFEK	TLHPDLGTDK
				P14625	P11166	P12004			VVLPIEAPIR	LLPSLIGR	SADTLWGIQK
				P14678;P63162	P11216	P12081			HVGDLGNVTADK	VPVSVNLLSK	ALLTPVAIAAGR
				P14866	P11279	P12236			GDGPVQGIINFEQK	KVPVSVNLLSK	ADFDNTVAIHPTSSEELVTLR
				P14868	P11413	P12268			IAAAILNTPDLR	VLANNSLSFEK	VVLPIEAPIR
				P15121	P11586	P12273			IGASFLQR	GAEILADTFK	HVGDLGNVTADK
				P15311	P11940	P12429			FVTVQTISGTGALR	TQIDHYVGIAR	GDGPVQGIINFEQK
				P15374	P12004	P12814			VSHVSTGGGASLELLEGK	ELPAAVAPAGPASLAR	VIGGDDLSTLTGK
				P15531	P12081	P12956			YSLEPVAVELK	IVAPISDSPKPPPQR	IAAAILNTPDLR
				P15559	P12236	P13010			LGDVYVNDAFGTAHR	TVIFVATGEGK	ASAELALGENSEVLK
				P15880	P12268	P13473			ITLPVDFVTADK	YGREDATMEDIVQAAK	VSHVSTGGGASLELLEGK
				P15924	P12273	P13639			VDFNVPMK	ETFLTSPEELYR	YSLEPVAVELK
				P16070	P12429	P13645			IQLINNMLDK	EAMGIYISTLK	LGDVYVNDAFGTAHR
				P16104;Q96QV6	P12814	P13646			AHSSMVGVNLPQK	YYFEGIK	ITLPVDFVTADK
				P16144	P12956	P13647			LPGIVAEGR	DEPDTNLVALMK	VDFNVPMK
				P16152	P13010	P13667			LQPLDFK	TLFLAVQVQNEEGK	IQLINNMLDK
				P16401	P13073	P13796			GDDITMVLILPK	LQAGEYVSLGK	AHSSMVGVNLPQK
				P16930	P13473	P13797			LPPNVVEESAR	TITTAYYR	ALESPERPFLAILGGAK
				P16949	P13489	P13928;Q5VT79			TQVVAGTNYYIK	LLSGGSVLDIIK	IIFVVGGPGSGK
				P16989	P13639	P13929			PATPEIQEIVDK	LVIITAGAR	LPGIVAEGR
				P17096	P13645	P14314			YETELNLR	FIIPNVVK	LQPLDFK
				P17655	P13646	P14324			ASLENSLEETK	GEMMDLQHGSLFLR	GDDITMVLILPK
				P17844	P13647	P14618			GQVGGDVNVEMDAAPGVDLSR	DQLIYNLLK	TQVVAGTNYYIK
				P17931	P13667	P14625			APSTYGGGLSVSSSR	VTLTSEEEAR	YETELNLR
				P17980	P13693	P14678;P63162			FASFIDK	QVVESAYEVIK	ASLENSLEETK
				P17987	P13796	P14868			QLDSIVGER	TLHPDLGTDK	GQVGGDVNVEMDAAPGVDLSR
				P18077	P13797	P14923			LALDVEIATYR	DILLRPELEELR	ILTATVDNANVLLQIDNAR
				P18085	P13804	P15121			AQYEEIAQR	ALLTPVAIAAGR	LLEGEDAHLSSSQFSSGSQSSR
				P18124	P13928;Q5VT79	P15153			YEELQVTAGR	VVLPIEAPIR	ADLEMQIESLK
				P18206	P13929	P15259;P18669			AIGGGLSSVGGGSSTIK	HVGDLGNVTADK	DYSPYFK
				P18621	P14314	P15311			TAAENEFVTLK	GDGPVQGIINFEQK	APSTYGGGLSVSSSR
				P18754	P14406	P15531			SLYGLGGSK	IAAAILNTPDLR	FASFIDK
				P19338	P14618	P15559			SGFSSVSVSR	IGASFLQR	QLDSIVGER
				P19367	P14625	P15880			NLDLDSIIAEVK	FVTVQTISGTGALR	LALDVEIATYR
				P19623	P14678;P63162	P15924			EYQELMNVK	ASAELALGENSEVLK	AQYEEIAQR
				P20073	P14735	P16070			LADALQELR	VSHVSTGGGASLELLEGK	YEELQVTAGR
				P20618	P14866	P16104;Q96QV6			EAALSTALSEK	YSLEPVAVELK	AIGGGLSSVGGGSSTIK
				P20645	P14868	P16401			NIYSEELR	LGDVYVNDAFGTAHR	TAAENEFVTLK
				P20674	P14923	P16615			LAVYIDR	ITLPVDFVTADK	SLYGLGGSK
				P20700	P15104	P16949			AAYEAELGDAR	VDFNVPMK	SGFSSVSVSR
				P20962	P15121	P16989			DLEALLNSK	IQLINNMLDK	ADTLTDEINFLR
				P21333	P15144	P17096			LQLELSK	AHSSMVGVNLPQK	LEGLEDALQK
				P21796	P15153	P17301			NSNLVGAAHEELQQSR	VLPGVDALSNI	GMQDLVEDFK
				P21926	P15170;Q8IYD1	P17655			IDSLSAQLSQLQK	IIFVVGGPGSGK	WTLLQEQGTK
				P21980	P15259;P18669	P17812			DLEDSLAR	LPGIVAEGR	NLDLDSIIAEVK
				P22087	P15311	P17844			EDLQELNDR	LQPLDFK	EYQELMNVK
				P22102	P15531	P17931			TALINSTGEEVAMR	GDDITMVLILPK	YEDEINKR
				P22234	P15559	P17980			SVGGSGGGSFGDNLVTR	LPPNVVEESAR	LADALQELR
				P22307	P15880	P17987			SLETENAGLR	TQVVAGTNYYIK	EAALSTALSEK
				P22314	P15924	P18077			ASASGSGAQVGGPISSGSSASSVTVTR	LVVVGAGGVGK	NIYSEELR
				P22626	P16070	P18085			DALSSVQESQVAQQAR	GPSVFPLAPSSK	LAVYIDR
				P22676	P16104;Q96QV6	P18124			YLYEIAR	YETELNLR	AAYEAELGDAR
				P22695	P16144	P18206			KVPQVSTPTLVEVSR	ASLENSLEETK	DLEALLNSK
				P23229	P16152	P18621			VPQVSTPTLVEVSR	GQVGGDVNVEMDAAPGVDLSR	LQLELSK
				P23246	P16401	P18754			LVTDLTK	ILTATVDNANVLLQIDNAR	NSNLVGAAHEELQQSR
				P23284	P16930	P19338			FQNALLVR	LLEGEDAHLSSSQFSSGSQSSR	IDSLSAQLSQLQK
				P23396	P16949	P19367			YICENQDSISSK	ADLEMQIESLK	DLEDSLAR
				P23526	P16989	P19525			SSGLPNIPVQTISR	DYSPYFK	EDLQELNDR
				P23528	P17096	P19623			YYGYTGAFR	APSTYGGGLSVSSSR	TALINSTGEEVAMR
				P23919	P17301	P20073			GILAADESTGSIAK	TMQNLEIELQSQLSMK	SVGGSGGGSFGDNLVTR
				P24534	P17655	P20618			QLLLTADDR	SEISELR	SLETENAGLR
				P24539	P17812	P20674			FSHEEIAMATVTALR	FASFIDK	ASASGSGAQVGGPISSGSSASSVTVTR
				P24666	P17844	P20700			GVVPLAGTNGETTTQGLDGLSER	QLDSIVGER	SGAQASSTPLSPTR
				P25311	P17931	P20962			IGEHTPSALAIMENANVLAR	LALDVEIATYR	DALSSVQESQVAQQAR
				P25398	P17980	P21333			ADDGRPFPQVIK	AQYEEIAQR	YLYEIAR
				P25705	P17987	P21796			YTPSGQAGAAASESLFVSNHAY	YEELQVTAGR	KVPQVSTPTLVEVSR
				P25786	P18077	P21926			LQSIGTENTEENR	AIGGGLSSVGGGSSTIK	VPQVSTPTLVEVSR
				P25788	P18085	P21980			LQSIGTENTEENRR	TAAENEFVTLK	LVTDLTK
				P25789	P18124	P22061			RLQSIGTENTEENR	SLYGLGGSK	FQNALLVR
				P25815	P18206	P22102			SQVVAGTNYFIK	SGFSSVSVSR	YICENQDSISSK
				P26038	P18621	P22234			VHVGDEDFVHLR	ADTLTDEINFLR	YTKKVPQVSTPTLVEVSR
				P26368	P18754	P22307			TPAQFDADELR	LEGLEDALQK	LVNEVTEFAK
				P26373	P19338	P22314			GTDVNVFNTILTTR	GMQDLVEDFK	SSGLPNIPVQTISR
				P26447	P19367	P22626			DITSDTSGDFR	WTLLQEQGTK	GFVEPDHYVVVGAQR
				P26583	P19525	P22676			NALLSLAK	NLDLDSIIAEVK	YYGYTGAFR
				P26599	P19623	P22735			VLDLELK	EYQELMNVK	LNVITVGPR
				P26639	P20042	P23229			GGPGSAVSPYPTFNPSSDVAALHK	LADALQELR	LSQEDPDYGIR
				P26641	P20073	P23246			AAYLQETGKPLDETLK	EAALSTALSEK	GILAADESTGSIAK
				P27348	P20290	P23284			GVDEATIIDILTK	NIYSEELR	QLLLTADDR
				P27635	P20340;Q9NRW1	P23396			AAYLQETGKPLDETLKK	LAVYIDR	FSHEEIAMATVTALR
				P27695	P20618	P23526			LPSDVVTAVR	AAYEAELGDAR	GVVPLAGTNGETTTQGLDGLSER
				P27708	P20645	P23528			YEELQITAGR	DLEALLNSK	IGEHTPSALAIMENANVLAR
				P27816	P20674	P23919			SLDLDSIIAEVK	LQLELSK	ADDGRPFPQVIK
				P27824	P20700	P24534			SISISVAR	NSNLVGAAHEELQQSR	YTPSGQAGAAASESLFVSNHAY
				P28066	P20962	P24666			SLVNLGGSK	IDSLSAQLSQLQK	LQSIGTENTEENR
				P28070	P21333	P25205			QISNLQQSISDAEQR	DLEDSLAR	LQSIGTENTEENRR
				P28072	P21796	P25311			TLLEGEESR	EDLQELNDR	RLQSIGTENTEENR
				P28838	P21980	P25398			AEAESLYQSK	TALINSTGEEVAMR	ELSDIAHR
				P29034	P22061	P25705			NMQDMVEDYR	SVGGSGGGSFGDNLVTR	SQVVAGTNYFIK
				P29401	P22087	P25786			AQYEDIAQK	SLETENAGLR	VHVGDEDFVHLR
				P29508	P22102	P25788			TNAENEFVTIK	ITESEEVVSR	TPAQFDADELR
				P29590	P22234	P25789			LNDLEDALQQAK	DALSSVQESQVAQQAR	GTDVNVFNTILTTR
				P29692	P22314	P26038			GGGGGGYGSGGSSYGSGGGSYGSGGGGGGGR	YLYEIAR	DITSDTSGDFR
				P29966	P22626	P26368			GSGGGSSGGSIGGR	KVPQVSTPTLVEVSR	NALLSLAK
				P30040	P22676	P26373			RTNAENEFVTIK	VPQVSTPTLVEVSR	VLDLELK
				P30041	P22735	P26447			WELLQQVDTSTR	LVTDLTK	GGPGSAVSPYPTFNPSSDVAALHK
				P30043	P23246	P26583			SLNNQFASFIDK	FQNALLVR	GVDEATIIDILTK
				P30044	P23284	P26599			TNAENEFVTIKK	YICENQDSISSK	SEDFGVNEDLADSDAR
				P30048	P23396	P26639			SKAEAESLYQSK	YTKKVPQVSTPTLVEVSR	TVQGPPTSDDIFER
				P30049	P23526	P26640			VIPELNGK	LVNEVTEFAK	FAPPLVIK
				P30050	P23528	P26641			VIISAPSADAPMFVMGVNHEK	SSGLPNIPVQTISR	YEELQITAGR
				P30086	P23919	P27348			LVINGNPITIFQER	LDSTDFTGTIK	ATGGGLSSVGGGSSTIK
				P30101	P24534	P27635			VGVNGFGR	YYGYTGAFR	SLDLDSIIAEVK
				P30153	P24539	P27695			GALQNIIPASTGAAK	LNVITVGPR	SISISVAR
				P30626	P24666	P27797			THYSNIEANESEEVR	LSQEDPDYGIR	SLVNLGGSK
				P30740	P25398	P27816			LFDQAFGLPR	FSTVAGESGSADTVR	QISNLQQSISDAEQR
				P31040	P25705	P27824			VSLDVNHFAPDELTVK	FNTANDDNVTQVR	TLLEGEESR
				P31151	P25786	P28066			QLSSGVSEIR	GILAADESTGSIAK	AEAESLYQSK
				P31153	P25788	P28072			LATQSNEITIPVTFESR	QLLLTADDR	NMQDMVEDYR
				P31930	P25789	P28074			LPVALDPGAK	FSHEEIAMATVTALR	AQYEDIAQK
				P31939	P25815	P28838			YIANTVELR	GVVPLAGTNGETTTQGLDGLSER	TNAENEFVTIK
				P31942	P26038	P29034			TGQEVVFVAEPDNK	IGEHTPSALAIMENANVLAR	LNDLEDALQQAK
				P31943	P26368	P29373			YHVPVVVVPEGSASDTHEQAILR	ADDGRPFPQVIK	GGGGGGYGSGGSSYGSGGGSYGSGGGGGGGR
				P31944	P26373	P29401			VTIAQGGVLPNIQAVLLPK	YTPSGQAGAAASESLFVSNHAY	GSGGGSSGGSIGGR
				P31946	P26447	P29508			VIMVTGDHPITAK	LQSIGTENTEENR	DYQELMNTK
				P31947	P26583	P29692			AVAGDASESALLK	LQSIGTENTEENRR	WELLQQVDTSTR
				P31948	P26599	P29966			LSLDELHR	RLQSIGTENTEENR	LRSEIDNVK
				P31949	P26639	P30041			AAYFGIYDTAK	SQVVAGTNYFIK	SLNNQFASFIDK
				P32119	P26641	P30043			DFLAGGVAAAISK	VHVGDEDFVHLR	VIPELNGK
				P32969	P27348	P30044			INLIAPPR	TPAQFDADELR	VIISAPSADAPMFVMGVNHEK
				P33992	P27635	P30048			VVTDTDETELAR	GTDVNVFNTILTTR	LVINGNPITIFQER
				P33993	P27695	P30050			TVYSILR	DITSDTSGDFR	VGVNGFGR
				P34897	P27708	P30085			DEQLESLFQR	NALLSLAK	GALQNIIPASTGAAK
				P34932	P27797	P30086			RPGYGAYDAFK	VLDLELK	THYSNIEANESEEVR
				P35030	P27816	P30101			EVLINNINR	GGPGSAVSPYPTFNPSSDVAALHK	TYQGSYGFR
				P35080	P27824	P30153			ILDSVGIEADDDR	AAYLQETGKPLDETLK	LFDQAFGLPR
				P35232	P28066	P30520			NIEDVIAQGIGK	GVDEATIIDILTK	VSLDVNHFAPDELTVK
				P35237	P28072	P30626			EDLTEIR	LPSDVVTAVR	QLSSGVSEIR
				P35241	P28074	P30740			GNVGFVFTK	TVQGPPTSDDIFER	LATQSNEITIPVTFESR
				P35268	P28331	P31151			IIQLLDDYPK	YEELQITAGR	LPVALDPGAK
				P35527	P29034	P31153			TSFFQALGITTK	ATGGGLSSVGGGSSTIK	SEDLLDYGPFR
				P35579	P29373	P31930			GTIEILSDVQLIK	SGFSSISVSR	NIEIDSPYEISR
				P35606	P29401	P31939			QEINSHVEMQTK	SLDLDSIIAEVK	VTAEVVLAHLGGGSTSR
				P35613	P29508	P31942			GEVFNELVGK	SISISVAR	VTIAQGGVLPNIQAVLLPK
				P35637	P29692	P31943			NVLSLTNK	SLVNLGGSK	VIMVTGDHPITAK
				P35908	P30040	P31944			LEAEIATYR	QISNLQQSISDAEQR	AVFQANQENLPILK
				P36542	P30041	P31946			SLGSVQAPSYGAR	TLLEGEESR	LSLDELHR
				P36578	P30044	P31947			LQLETEIEALK	AEAESLYQSK	LNIPVSQVNPR
				P36871	P30048	P31948			QSVENDIHGLR	NMQDMVEDYR	VAPPGLTQIPQIQK
				P36952	P30049	P31949			EELLFMK	AQYEDIAQK	DIVYIGLR
				P36957	P30050	P32119			TVQSLEIDLDSMR	TNAENEFVTIK	DVDPGEHYILK
				P37802	P30085	P32969			LASYLDR	LNDLEDALQQAK	AAYFGIYDTAK
				P37837	P30086	P33993			GGMGSGGLATGIAGGLAGMGGIQNEK	GGGGGGYGSGGSSYGSGGGSYGSGGGGGGGR	DFLAGGVAAAISK
				P38117	P30101	P34897			VIDDTNITR	GSGGGSSGGSIGGR	INLIAPPR
				P38159	P30153	P34932			STFSTNYR	RTNAENEFVTIK	VVTDTDETELAR
				P38646	P30520	P35030			ASLENSLR	DYQELMNTK	TVYSILR
				P38919	P30533	P35080			GLQAQIASSGLTVEVDAPK	WELLQQVDTSTR	DEQLESLFQR
				P39019	P30566	P35232			AQIFANTVDNAR	LRSEIDNVK	RPGYGAYDAFK
				P39023	P30626	P35237			QAQEYEALLNIK	SLNNQFASFIDK	ILDSVGIEADDDR
				P39656	P30740	P35241			LSELEAALQR	SGGGFSSGSAGIINYQR	NIEDVIAQGIGK
				P39687	P31040	P35268			LQAEIEGLK	LLRDYQELMNTK	ILDSVGIEADDDRLNK
				P39748	P31151	P35527			ASLEAAIADAEQR	NSKIEISELNR	EDLTEIR
				P40121	P31153	P35579			LEGLTDEINFLR	VIPELNGK	GNVGFVFTK
				P40227	P31689	P35606			LVSESSDVLPK	VIISAPSADAPMFVMGVNHEK	IIQLLDDYPK
				P40429	P31939	P35613			YEELQSLAGK	LVINGNPITIFQER	TSFFQALGITTK
				P40925	P31942	P35637			QLYEEEIR	VGVNGFGR	GTIEILSDVQLIK
				P40926	P31943	P35908			TEMENEFVLIK	GALQNIIPASTGAAK	GHLENNPALEK
				P41091	P31944	P35998			SLDMDSIIAEVK	THYSNIEANESEEVR	QEINSHVEMQTK
				P41250	P31946	P36578			ELQSQISDTSVVLSMDNSR	ELNEALELK	GEVFNELVGK
				P41252	P31947	P36871			SNMDNMFESYINNLR	LFDQAFGLPR	LEAEIATYR
				P42167	P31948	P36952			LESEEEGVPSTAIR	VSLDVNHFAPDELTVK	SLGSVQAPSYGAR
				P42677	P31949	P36957			IGEGTYGVVYK	QLSSGVSEIR	LQLETEIEALK
				P42704	P32119	P37235			NLDENGLDLLSK	LPVALDPGAK	QSVENDIHGLR
				P42765	P32969	P37802			DLKPQNLLIDDK	DVPAYSQDTFK	EELLFMK
				P42766	P33991	P37837			IGLFGGAGVGK	ALTSEIALLQSR	TVQSLEIDLDSMR
				P43034	P33992	P38117			IPVGPETLGR	YIANTVELR	LASYLDR
				P43243	P34897	P38159			VVDLLAPYAK	FELDTSER	GGMGSGGLATGIAGGLAGMGGIQNEK
				P43487	P34932	P38646			FTQAGSEVSALLGR	VIMVTGDHPITAK	VIDDTNITR
				P43490	P35030	P38919			LVLEVAQHLGESTVR	AVAGDASESALLK	AQYDELAR
				P43686	P35080	P39019			IMNVIGEPIDER	AVFQANQENLPILK	GLQAQIASSGLTVEVDAPK
				P45880	P35232	P39023			TVLIMELINNVAK	IVEIPFNSTNK	AQIFANTVDNAR
				P45973	P35237	P39656			TIAMDGTEGLVR	YHTEIVFAR	LSELEAALQR
				P45974	P35241	P39687			AHGGYSVFAGVGER	VAPPGLTQIPQIQK	LQAEIEGLK
				P46060	P35268	P39748			LGHPDTLNQGEFK	DIVYIGLR	ASLEAAIADAEQR
				P46776	P35527	P40121			LVPFATELHER	DVDPGEHYILK	LEGLTDEINFLR
				P46777	P35579	P40227			TESNQEVANPEHYIK	EGLYITEEIYK	LVSESSDVLPK
				P46781	P35606	P40429			GNPTVEVDLFTSK	ALNSIIDVYHK	YEELQSLAGK
				P46782	P35613	P40925			YISPDQLADLYK	AAYFGIYDTAK	QLYEEEIR
				P46783	P35637	P40926			TIAPALVSK	DFLAGGVAAAISK	TEMENEFVLIK
				P46821	P35754	P41091			AAVPSGASTGIYEALELR	INLIAPPR	SLDMDSIIAEVK
				P46940	P35813	P41250			EGLELLK	VVTDTDETELAR	ELQSQISDTSVVLSMDNSR
				P47756	P35908	P41252			IGAEVYHNLK	TVYSILR	SNMDNMFESYINNLR
				P47895	P35998	P42126			FTASAGIQVVGDDLTVTNPK	DEQLESLFQR	AQYEDIANR
				P47914	P36542	P42167			LAMQEFMILPVGAANFR	RPGYGAYDAFK	LEAELGNMQGLVEDFK
				P47985	P36578	P42357			VVIGMDVAASEFFR	EVLINNINR	WSLLQQQK
				P48047	P36871	P42677			NLVTEDVMR	ILDSVGIEADDDR	HVVPNEVVVQR
				P48507	P36952	P42704			VFEGNRPTNSIVFTK	NIEDVIAQGIGK	LESEEEGVPSTAIR
				P48556	P36957	P42766			AVLHVALR	ILDSVGIEADDDRLNK	IGEGTYGVVYK
				P48637	P37235	P43034			SNTPILVDGK	EDLTEIR	NLDENGLDLLSK
				P48643	P37802	P43243			VDNDENEHQLSLR	GNVGFVFTK	IGLFGGAGVGK
				P49207	P37837	P43307			DELHIVEAEAMNYEGSPIK	IIQLLDDYPK	IPVGPETLGR
				P49321	P38117	P43487			LVIIEGDLER	TSFFQALGITTK	VVDLLAPYAK
				P49327	P38159	P43490			AADAEAEVASLNR	GTIEILSDVQLIK	FTQAGSEVSALLGR
				P49368	P38646	P43686			LLLPGELAK	GEVFNELVGK	LVLEVAQHLGESTVR
				P49406	P38919	P45880			ESYSIYVYK	LSEGVTISYK	IMNVIGEPIDER
				P49411	P39019	P45973			KESYSIYVYK	NVLSLTNK	TVLIMELINNVAK
				P49721	P39023	P45974			IVVVTAGVR	LEAEIATYR	TIAMDGTEGLVR
				P49736	P39656	P46013			GLTSVINQK	SLGSVQAPSYGAR	IMDPNIVGSEHYDVAR
				P49755	P39687	P46060			FIIPQIVK	LQLETEIEALK	VALTGLTVAEYFR
				P49773	P39748	P46776			LIAPVAEEEATVPNNK	QSVENDIHGLR	LVPFATELHER
				P49915	P40121	P46777			GEMMDLQHGSLFLQTPK	EELLFMK	GNPTVEVDLFTSK
				P50395	P40227	P46781			LKDDEVAQLK	TVQSLEIDLDSMR	YISPDQLADLYK
				P50454	P40429	P46782			MVVESAYEVIK	LASYLDR	TIAPALVSK
				P50502	P40925	P46783			YKPESEELTAER	GGMGSGGLATGIAGGLAGMGGIQNEK	AAVPSGASTGIYEALELR
				P50914	P40926	P46821			TVIDYNGER	VIDDTNITR	EGLELLK
				P50990	P41091	P46940			ENLLDFIK	STFSTNYR	IGAEVYHNLK
				P50991	P41250	P47756			ILFIFIDSDHTDNQR	ASLENSLR	FTASAGIQVVGDDLTVTNPK
				P50995	P41252	P47895			LITLEEEMTK	AQYDELAR	DATNVGDEGGFAPNILENK
				P51114	P42167	P47914			YYTVFDR	AQIFANTVDNAR	VVIGMDVAASEFFR
				P51148	P42677	P48507			QPGITFIAAK	QAQEYEALLNIK	NLVTEDVMR
				P51149	P42704	P48556			DIISDTSGDFR	PVSSAASVYAGAGGSGSR	VFEGNRPTNSIVFTK
				P51858	P42766	P48637			GVDEVTIVNILTNR	LSELEAALQR	VDNDENEHQLSLR
				P51991	P43034	P48643			DALNIETAIK	LQAEIEGLK	DELHIVEAEAMNYEGSPIK
				P52209	P43243	P49189			QDIAFAYQR	ASLEAAIADAEQR	VTLATLK
				P52272	P43246	P49207			SLYYYIQQDTK	LEGLTDEINFLR	MSVQPTVSLGGFEITPPVVLR
				P52565	P43307	P49257			AYTNFDAER	LVSESSDVLPK	LVIIEGDLER
				P52566	P43487	P49321			LSLEGDHSTPPSAYGSVK	YEELQSLAGK	AADAEAEVASLNR
				P52597	P43490	P49327			TNQELQEINR	QLYEEEIR	LLLPGELAK
				P52895	P43686	P49368			TPAQYDASELK	TEMENEFVLIK	ESYSIYVYK
				P52907	P45880	P49411			RAEDGSVIDYELIDQDAR	SLDMDSIIAEVK	QATVGDINTERPGMLDFTGK
				P53367	P45973	P49585;Q9Y5K3			DIISDTSGDFRK	ELQSQISDTSVVLSMDNSR	IVVVTAGVR
				P53396	P45974	P49591			PLYFADR	AQYEDIANR	GLTSVINQK
				P53602	P46060	P49736			AEDGSVIDYELIDQDAR	LEAELGNMQGLVEDFK	FIIPQIVK
				P53985	P46776	P49773			WISIMTER	HVVPNEVVVQR	LIAPVAEEEATVPNNK
				P53999	P46777	P49915			SYSPYDMLESIR	LESEEEGVPSTAIR	GEMMDLQHGSLFLQTPK
				P54105	P46781	P50238			YLGQDYEQLR	IGEGTYGVVYK	SADTLWDIQK
				P54136	P46782	P50395			SEQFINLR	NLDENGLDLLSK	MVVESAYEVIK
				P54577	P46783	P50454			RPTELLSNPQFIVDGATR	IGLFGGAGVGK	YKPESEELTAER
				P54578	P46821	P50502			FPGQLNADLR	IPVGPETLGR	TVIDYNGER
				P54725	P46940	P50570			YLTVAAVFR	VVDLLAPYAK	ENLLDFIK
				P54727	P47756	P50914			ISVYYNEATGGK	FTQAGSEVSALLGR	ILEFFGLK
				P54920	P47895	P50990			LAVNMVPFPR	LVLEVAQHLGESTVR	NFEDVAFDEK
				P55010	P47897	P50991			ISEQFTAMFR	IMNVIGEPIDER	HNQLPLVIEFTEQTAPK
				P55060	P47985	P50995			AILVDLEPGTMDSVR	TVLIMELINNVAK	VHSFPTLK
				P55072	P48507	P51114			LHFFMPGFAPLTSR	TIAMDGTEGLVR	LITLEEEMTK
				P55209	P48556	P51148			GHYTEGAELVDSVLDVVR	IMDPNIVGSEHYDVAR	THILLFLPK
				P55263	P48643	P51149			IMNTFSVVPSPK	IPSAVGYQPTLATDMGTMQER	YYTVFDR
				P55769	P49189	P51858			EVDEQMLNVQNK	EGNDLYHEMIESGVINLK	LSPEDYTLK
				P55786	P49207	P51991			LGEHNIEVLEGNEQFINAAK	LGHPDTLNQGEFK	VSTLPAITLK
				P55854;P61956;Q6EEV6	P49257	P52209			TLVLLMGK	LVPFATELHER	DIISDTSGDFR
				P55884	P49321	P52272			STGGAPTFNVTVTK	GNPTVEVDLFTSK	GVDEVTIVNILTNR
				P55957	P49327	P52292			SSFYVNGLTLGGQK	YISPDQLADLYK	DALNIETAIK
				P56537	P49368	P52565			DSLLQDGEFSMDLR	TIAPALVSK	QDIAFAYQR
				P59998	P49411	P52566			TFVNITPAEVGVLVGK	AAVPSGASTGIYEALELR	SLYYYIQQDTK
				P60174	P49419	P52597			SLYDEVAAQGEVVR	EGLELLK	AYTNFDAER
				P60660	P49721	P52758			LPASFDAR	IGAEVYHNLK	LSLEGDHSTPPSAYGSVK
				P60709;P63261	P49736	P52815			ELISNSSDALDK	FTASAGIQVVGDDLTVTNPK	TNQELQEINR
				P60842	P49748	P52907			DQVANSAFVER	LAMQEFMILPVGAANFR	TPAQYDASELK
				P60866	P49773	P53367			RAPFDLFENR	DATNVGDEGGFAPNILENK	RAEDGSVIDYELIDQDAR
				P60900	P49915	P53396			APFDLFENR	VVIGMDVAASEFFR	DIISDTSGDFRK
				P60903	P50238	P53602			YYTSASGDEMVSLK	NLVTEDVMR	PLYFADR
				P60981	P50395	P53621			FYEQFSK	VFEGNRPTNSIVFTK	AEDGSVIDYELIDQDAR
				P61009	P50454	P53985			ELHINLIPNK	AVLHVALR	WISIMTER
				P61086	P50502	P53999			HIYYITGETK	SNTPILVDGK	SYSPYDMLESIR
				P61088	P50570	P54136			HSQFIGYPITLFVEK	VDNDENEHQLSLR	YLGQDYEQLR
				P61158	P50914	P54577			HLEINPDHSIIETLR	DELHIVEAEAMNYEGSPIK	SEQFINLR
				P61160	P50990	P54578			VPPPPPIAR	VTLATLK	RPTELLSNPQFIVDGATR
				P61204;P84077	P50991	P54725			GFAFVQYVNER	LVIIEGDLER	LYELIITR
				P61221	P50995	P54727			SDVEAIFSK	AADAEAEVASLNR	LPPGEYVVVPSTFEPNK
				P61224;P62834	P51114	P54819			VDSLLENLEK	LLLPGELAK	APSDLYQIILK
				P61247	P51148	P55010			VFIGNLNTLVVK	ESYSIYVYK	FPGQLNADLR
				P61254;Q9UNX3	P51149	P55060			KSDVEAIFSK	KESYSIYVYK	YLTVAAVFR
				P61313	P51648	P55072			LKGDDLQAIK	IVVVTAGVR	ISVYYNEATGGK
				P61326;Q96A72	P51659	P55209			ADLLLSTQPGR	GLTSVINQK	LAVNMVPFPR
				P61353	P51858	P55854;P61956;Q6EEV6			EEGSPLELER	FIIPQIVK	ISEQFTAMFR
				P61604	P51991	P55884			EDFDSLLQSAK	LIAPVAEEEATVPNNK	AILVDLEPGTMDSVR
				P61970	P52209	P55957			GLVLGPIHK	GEMMDLQHGSLFLQTPK	LHFFMPGFAPLTSR
				P61978	P52272	P56537			EGLELPEDEEEK	LKDDEVAQLK	GHYTEGAELVDSVLDVVR
				P61981	P52565	P58107			ADLINNLGTIAK	MVVESAYEVIK	IMNTFSVVPSPK
				P62081	P52566	P59998			EDQTEYLEER	YKPESEELTAER	EVDEQMLNVQNK
				P62136	P52815	P60174			IDIIPNPQER	TVIDYNGER	LGEHNIEVLEGNEQFINAAK
				P62158	P52907	P60228			ELISNASDALDK	ENLLDFIK	TLVLLMGK
				P62191	P53367	P60660			SIYYITGESK	ILEFFGLK	STGGAPTFNVTVTK
				P62195	P53396	P60709;P63261			YIDQEELNK	LITLEEEMTK	SSFYVNGLTLGGQK
				P62241	P53618	P60842			HLEINPDHPIVETLR	YYTVFDR	DSLLQDGEFSMDLR
				P62244	P53621	P60866			EQVANSAFVER	LSPEDYTLK	TFVNITPAEVGVLVGK
				P62249	P53634	P60900			IRYESLTDPSK	VSTLPAITLK	DSPSVWAAVPGK
				P62258	P53999	P60903			YHTSQSGDEMTSLSEYVSR	DIISDTSGDFR	IDYIAGLDSR
				P62263	P54105	P60953			RAPFDLFENK	GVDEVTIVNILTNR	SLYDEVAAQGEVVR
				P62266	P54136	P60981			APFDLFENK	DALNIETAIK	LPASFDAR
				P62269	P54577	P61009			RLSELLR	QDIAFAYQR	ELISNSSDALDK
				P62277	P54578	P61086			FYEAFSK	SLYYYIQQDTK	DQVANSAFVER
				P62280	P54687	P61088			YESLTDPSK	AYTNFDAER	RAPFDLFENR
				P62304	P54725	P61158			HFSVEGQLEFR	LSLEGDHSTPPSAYGSVK	APFDLFENR
				P62310	P54727	P61160			EGLELPEDEEEKK	TNQELQEINR	YYTSASGDEMVSLK
				P62314	P54819	P61204;P84077			DCLNLDKNLIK	TPAQYDASELK	FYEQFSK
				P62316	P55010	P61221			ILLAELEQLK	RAEDGSVIDYELIDQDAR	ELHINLIPNK
				P62318	P55060	P61224;P62834			SLYASSPGGVYATR	DIISDTSGDFRK	HIYYITGETK
				P62424	P55072	P61247			FADLSEAANR	PLYFADR	HSQFIGYPITLFVEK
				P62495	P55209	P61254;Q9UNX3			IVLQIDNAR	AEDGSVIDYELIDQDAR	HLEINPDHSIIETLR
				P62701	P55263	P61289			VLDELTLAR	WISIMTER	NPDDITNEEYGEFYK
				P62714;P67775	P55786	P61313			ILGATIENSR	SYSPYDMLESIR	VPPPPPIAR
				P62736	P55854;P61956;Q6EEV6	P61353			LEQEIATYR	YLGQDYEQLR	GFAFVQYVNER
				P62750	P55884	P61457			FGPGVAFR	SEQFINLR	SDVEAIFSK
				P62753	P55957	P61604			MSVEADINGLR	RPTELLSNPQFIVDGATR	VDSLLENLEK
				P62805	P56192	P61803			ALEAANGELEVK	APSDLYQIILK	VFIGNLNTLVVK
				P62820	P56537	P61923			LAADDFR	EGDFVLR	AIEMLGGELGSK
				P62826	P58107	P61978			EELAYLK	FPGQLNADLR	IEYDTFGELK
				P62829	P59998	P61981			FETEQALR	YLTVAAVFR	ADLLLSTQPGR
				P62847	P60174	P62081			SLLEGQEDHYNNLSASK	ISVYYNEATGGK	EVELNELEPEK
				P62851	P60510	P62136			DYSHYYTTIQDLR	LAVNMVPFPR	EGLELPEDEEEK
				P62854;Q5JNZ5	P60660	P62158			LASYLDK	ISEQFTAMFR	ADLINNLGTIAK
				P62857	P60709;P63261	P62191			GQVGGQVSVEVDSAPGTDLAK	AILVDLEPGTMDSVR	EDQTEYLEER
				P62861	P60842	P62195			TDLEMQIEGLK	IMNTFSVVPSPK	IDIIPNPQER
				P62899	P60866	P62241			AALEDTLAETEAR	EVDEQMLNVQNK	ELISNASDALDK
				P62906	P60900	P62244			QSSATSSFGGLGGGSVR	LGEHNIEVLEGNEQFINAAK	SIYYITGESK
				P62913	P60903	P62249			NHEEEISTLR	LVGYLDR	YIDQEELNK
				P62917	P60981	P62258			TKFETEQALR	QEILAALEK	HLEINPDHPIVETLR
				P62937	P61009	P62263			LEAAIAEAEER	TLVLLMGK	EQVANSAFVER
				P62942	P61086	P62266			SAYGGPVGAGIR	STGGAPTFNVTVTK	IRYESLTDPSK
				P63000	P61088	P62269			GQLEALQVDGGR	SSFYVNGLTLGGQK	YHTSQSGDEMTSLSEYVSR
				P63104	P61106	P62277			LQAEIDNIK	DSLLQDGEFSMDLR	RAPFDLFENK
				P63165	P61160	P62280			SLDLDGIIAEVK	TFVNITPAEVGVLVGK	APFDLFENK
				P63173	P61204;P84077	P62304			QEELEAALQR	DSPSVWAAVPGK	RLSELLR
				P63208	P61221	P62310			TAAENEFVVLK	IDYIAGLDSR	FYEAFSK
				P63220	P61224;P62834	P62314			VDALNDEINFLR	SLYDEVAAQGEVVR	HNDDEQYAWESSAGGSFTVR
				P63241	P61247	P62316			SMQDVVEDFK	SLIGVEYKPVSATGAEDK	YESLTDPSK
				P63244	P61254;Q9UNX3	P62318			LDADPSLQR	LPASFDAR	HFSVEGQLEFR
				P63279	P61313	P62333			EYQELMSVK	ELISNSSDALDK	SLTNDWEDHLAVK
				P67936	P61353	P62424			FETLQAQAGK	DQVANSAFVER	DCLNLDKNLIK
				P68104;Q5VTE0	P61604	P62495			AEAEAWYQTK	RAPFDLFENR	GQAFVIFK
				P68363;Q9BQE3	P61923	P62701			LPDIFEAQIAGLR	APFDLFENR	EFEVYGPIK
				P68366	P61978	P62714;P67775			EVTINQSLLAPLR	YYTSASGDEMVSLK	ILLAELEQLK
				P68371	P61981	P62736			AKQEELEAALQR	FYEQFSK	VELQELNDR
				P68400	P62081	P62750			VLTEIIASR	ELHINLIPNK	IVLQIDNAR
				P68431;P84243;Q16695;Q6NXT2;Q71DI3	P62136	P62753			SEIDLFNIR	HIYYITGETK	VLDELTLAR
				P78347	P62158	P62805			MLVVLLQANR	HSQFIGYPITLFVEK	ILGATIENSR
				P78371	P62191	P62820			FITIFGTR	HLEINPDHSIIETLR	LEQEIATYR
				P78385;P78386	P62195	P62826			GTVTDFPGFDER	VPPPPPIAR	FGPGVAFR
				P78395	P62241	P62829			LYDAYELK	GFAFVQYVNER	MSVEADINGLR
				P78417	P62244	P62847			FAAATGATPIAGR	SDVEAIFSK	ALEAANGELEVK
				P78527	P62249	P62851			SDGIYIINLK	VDSLLENLEK	LAADDFR
				P80188	P62258	P62854;Q5JNZ5			VMSEFNNNFR	VFIGNLNTLVVK	EELAYLK
				P81605	P62263	P62857			YISLIYTNYEAGK	ADLLLSTQPGR	FETEQALR
				P82979	P62266	P62861			PPYTVVYFPVR	EEGSPLELER	SLLEGQEDHYNNLSASK
				P83731	P62269	P62888			AFLASPEYVNLPINGNGK	EDFDSLLQSAK	DYSHYYTTIQDLR
				P84103	P62277	P62899			DQQEAALVDMVNDGVEDLR	GLVLGPIHK	LASYLDK
				Q00341	P62280	P62906			FQDGDLTLYQSNTILR	VILDLTPNYR	GQVGGQVSVEVDSAPGTDLAK
				Q00610	P62304	P62913			PFETLLSQNQGGK	DLLLTSSYLSDSGSTGEHTK	TDLEMQIEGLK
				Q00839	P62310	P62917			LPDGYEFK	VAEDEAEAAAAAK	AALEDTLAETEAR
				Q01082	P62314	P62937			SFVLNLGK	EGLELPEDEEEK	QSSATSSFGGLGGGSVR
				Q01105	P62316	P62942			GEHPGLSIGDVAK	ADLINNLGTIAK	NHEEEISTLR
				Q01130;Q9BRL6	P62318	P63000			HPDASVNFSEFSK	EDQTEYLEER	DAEAWFTSR
				Q01469	P62333	P63104			KHPDASVNFSEFSK	IDIIPNPQER	LEAAIAEAEER
				Q01518	P62424	P63165			GLGTDDNTLIR	ELISNASDALDK	SAYGGPVGAGIR
				Q01813	P62495	P63173			VLVSLSAGGR	SIYYITGESK	GQLEALQVDGGR
				Q01844	P62701	P63208			IDVSIEAASGGK	YIDQEELNK	LQAEIDNIK
				Q02218	P62714;P67775	P63220			EANLAASFGK	HLEINPDHPIVETLR	SLDLDGIIAEVK
				Q02413	P62736	P63241			IEVIEIMTDR	EQVANSAFVER	QEELEAALQR
				Q02543	P62750	P63244			SSGPYGGGGQYFAK	IRYESLTDPSK	TAAENEFVVLK
				Q02790	P62753	P63279			DYFEQYGK	YHTSQSGDEMTSLSEYVSR	VDALNDEINFLR
				Q02818	P62805	P67936			GFAFVTFDDHDSVDK	RAPFDLFENK	SMQDVVEDFK
				Q02878	P62820	P68104;Q5VTE0			AYADFYR	APFDLFENK	LDADPSLQR
				Q03135	P62826	P68363;Q9BQE3			GFSLLATEDK	RLSELLR	EYQELMSVK
				Q03252	P62829	P68366			AEPVEVVAPR	FYEAFSK	AEAEAWYQTK
				Q04637	P62851	P68371			KPPLLNNADSVQAK	HNDDEQYAWESSAGGSFTVR	LPDIFEAQIAGLR
				Q04760	P62854;Q5JNZ5	P68400			QQVPSGESAILDR	EGLELPEDEEEKK	EVTINQSLLAPLR
				Q04828	P62857	P68402			LQLLEDDK	SLTNDWEDHLAVK	WTLLQEQK
				Q04837	P62861	P68431;P84243;Q16695;Q6NXT2;Q71DI3			LGFEDGSVLK	DCLNLDKNLIK	LLEGEESR
				Q04917	P62888	P78371			MPFPVNHGASSEDTLLK	EFEVYGPIK	VLTEIIASR
				Q05639	P62899	P78385;P78386			GDEELDSLIK	VLVDVER	SEIDLFNIR
				Q05682	P62906	P78395			ESTLHLVLR	ILLAELEQLK	MLVVLLQANR
				Q06323	P62913	P78417			TLSDYNIQK	SLYASSPGGVYATR	FITIFGTR
				Q06830	P62917	P78527			TITLEVEPSDTIENVK	FADLSEAANR	GTVTDFPGFDER
				Q07020	P62937	P81605			TTPSYVAFTDTER	VELQELNDR	LYDAYELK
				Q07021	P62942	P82979			DAGVIAGLNVLR	IVLQIDNAR	NFATSLYSMIK
				Q07065	P63000	P83731			AQIHDLVLVGGSTR	VLDELTLAR	FAAATGATPIAGR
				Q07955	P63010	P84103			LLQDFFNGR	ILGATIENSR	SDGIYIINLK
				Q07960	P63104	Q00341			ATAGDTHLGGEDFDNR	LEQEIATYR	YISLIYTNYEAGK
				Q08209	P63165	Q00610			IINEPTAAAIAYGLDR	FGPGVAFR	PPYTVVYFPVR
				Q08211	P63173	Q00839			LVNHFVEEFK	MSVEADINGLR	AFLASPEYVNLPINGNGK
				Q08380	P63208	Q01082			NALESYAFNMK	ALEAANGELEVK	DQQEAALVDMVNDGVEDLR
				Q08554	P63220	Q01105			KFGDPVVQSDMK	LAADDFR	FQDGDLTLYQSNTILR
				Q08J23	P63241	Q01469			FGDPVVQSDMK	EELAYLK	MPPYTVVYFPVR
				Q09028	P63244	Q01518			ASGPPVSELITK	FETEQALR	MLLADQGQSWK
				Q09666	P63279	Q01813			ALAAAGYDVEK	SLLEGQEDHYNNLSASK	LPDGYEFK
				Q10567	P67936	Q01844			SGVSLAALK	DYSHYYTTIQDLR	SFVLNLGK
				Q12904	P68104;Q5VTE0	Q02413			TAFQEALDAAGDK	LASYLDK	GEHPGLSIGDVAK
				Q12905	P68363;Q9BQE3	Q02543			LEATINELV	GQVGGQVSVEVDSAPGTDLAK	HPDASVNFSEFSK
				Q12906	P68366	Q02790			LVPQQLAH	TDLEMQIEGLK	GLGTDDNTLIR
				Q12931	P68371	Q02818			IYHTIAYLTPLPQPNR	AALEDTLAETEAR	IEVIEIMTDR
				Q13177	P68402	Q02878			VGLQVVAVK	QSSATSSFGGLGGGSVR	SSGPYGGGGQYFAK
				Q13185	P68431;P84243;Q16695;Q6NXT2;Q71DI3	Q03135			NAGVEGSLIVEK	NHEEEISTLR	DYFEQYGK
				Q13200	P78347	Q04323			ISSIQSIVPALEIANAHR	DAEAWFTSR	GFAFVTFDDHDSVDK
				Q13243	P78371	Q04637			LSDGVAVLK	LEAAIAEAEER	AYADFYR
				Q13263	P78395	Q04760			EIGNIISDAMK	SAYGGPVGAGIR	GFSLLATEDK
				Q13310	P78417	Q04828			ELEEIVQPIISK	GQLEALQVDGGR	AEPVEVVAPR
				Q13347	P78527	Q04917			NELESYAYSLK	LQAEIDNIK	KPPLLNNADSVQAK
				Q13404	P80188	Q05639			FEELNMDLFR	SLDLDGIIAEVK	QQVPSGESAILDR
				Q13409	P81605	Q06323			ETAEAYLGK	QEELEAALQR	TLGDFAAEYAK
				Q13428	P82979	Q06830			TKPYIQVDIGGGQTK	TAAENEFVVLK	LQLLEDDK
				Q13435	P83731	Q07020			SQIFSTASDNQPTVTIK	VDALNDEINFLR	LGFEDGSVLK
				Q13813	P84103	Q07021			ITPSYVAFTPEGER	SMQDVVEDFK	MPFPVNHGASSEDTLLK
				Q13838	P99999	Q07666			SDIDEIVLVGGSTR	LDADPSLQR	TLTGTAALTVQSQEDNLR
				Q14019	Q00341	Q07955			VTHAVVTVPAYFNDAQR	EYQELMSVK	GVVPLAGTDGETTTQGLDGLSER
				Q14103	Q00610	Q07960			DAGTIAGLNVMR	FETLQAQAGK	GDEELDSLIK
				Q14126	Q00839	Q08188			ITITNDQNR	LPDIFEAQIAGLR	ESTLHLVLR
				Q14166	Q01082	Q08209			SQIHDIVLVGGSTR	EVTINQSLLAPLR	TLSDYNIQK
				Q14204	Q01105	Q08211			DAGTIAGLNVLR	AKQEELEAALQR	TITLEVEPSDTIENVK
				Q14247	Q01130;Q9BRL6	Q08380			FEELNADLFR	VLTEIIASR	TTPSYVAFTDTER
				Q14258	Q01469	Q08554			STAGDTHLGGEDFDNR	SEIDLFNIR	DAGVIAGLNVLR
				Q14315	Q01518	Q08945			LLQDFFNGK	MLVVLLQANR	AQIHDLVLVGGSTR
				Q14444	Q01813	Q08J23			EIAEAYLGK	FITIFGTR	LLQDFFNGR
				Q14525	Q01844	Q09028			TVTNAVVTVPAYFNDSQR	GTVTDFPGFDER	ATAGDTHLGGEDFDNR
				Q14696	Q02413	Q09666			IINEPTAAAIAYGLDK	LYDAYELK	IINEPTAAAIAYGLDR
				Q14697	Q02543	Q12904			RFDDAVVQSDMK	QEISAAFK	LVNHFVEEFK
				Q14764	Q02790	Q12905			SINPDEAVAYGAAVQAAILSGDK	APSTYGGGLSVSSR	NALESYAFNMK
				Q14847	Q02878	Q12906			NSLESYAFNMK	FAAATGATPIAGR	FGDPVVQSDMK
				Q14914	Q03135	Q12907			FDDAVVQSDMK	SDGIYIINLK	ASGPPVSELITK
				Q14980	Q04637	Q12931			VIFLENYR	YISLIYTNYEAGK	ALAAAGYDVEK
				Q15008	Q04760	Q13162			VEDVEALDR	PPYTVVYFPVR	SGVSLAALK
				Q15019	Q04828	Q13177			VLYPNDNFFEGK	AFLASPEYVNLPINGNGK	TAFQEALDAAGDK
				Q15029	Q04917	Q13185			LLPLVSDEVFIR	DQQEAALVDMVNDGVEDLR	LEATINELV
				Q15046	Q06323	Q13200			LVTSIGDVVNHDPVVGDR	FQDGDLTLYQSNTILR	GLDPYNVLAPK
				Q15056	Q06830	Q13242			FSAFLEK	MPPYTVVYFPVR	IYHTIAYLTPLPQPNR
				Q15084	Q07020	Q13243			TVESITDIR	LPDGYEFK	VSILESLDK
				Q15102	Q07021	Q13247			GYLDDPTVPR	SFVLNLGK	VGLQVVAVK
				Q15149	Q07065	Q13263			LEDFFAR	GEHPGLSIGDVAK	NAGVEGSLIVEK
				Q15181	Q07666	Q13283			VGFQYEGTYK	HPDASVNFSEFSK	ISSIQSIVPALEIANAHR
				Q15185	Q07955	Q13310			KPGMFFNPEESELDLTYGNR	ATDAEADVASLNR	LSDGVAVLK
				Q15233	Q07960	Q13404			IFTPLLHQIELEK	LVIIESDLER	EIGNIISDAMK
				Q15293	Q08188	Q13409			EMVQNLMVLR	GLGTDDNTLIR	IQEIIEQLDVTTSEYEK
				Q15323	Q08209	Q13435			TPVPSDIDISR	VLVSLSAGGR	TLNDELEIIEGMK
				Q15365	Q08211	Q13442			VLLSALER	IEVIEIMTDR	ALMLQGVDLLADAVAVTMGPK
				Q15366	Q08380	Q13547			LAILQVGNR	SSGPYGGGGQYFAK	PVTTPEEIAQVATISANGDK
				Q15435	Q08554	Q13813			EQVPGFTPR	DYFEQYGK	ELEEIVQPIISK
				Q15459	Q08752	Q13838			LVPSVNGVR	GFAFVTFDDHDSVDK	NELESYAYSLK
				Q15691	Q08J23	Q13867			TDPTTLTDEEINR	SLTYLSILR	FEELNMDLFR
				Q15717	Q09028	Q14019			DVDGLTSINAGR	AYADFYR	ETAEAYLGK
				Q15785	Q09161	Q14103			FSPAGPILSIR	GFSLLATEDK	SQIFSTASDNQPTVTIK
				Q15843	Q09666	Q14152			GFGFVSFER	AEPVEVVAPR	ITPSYVAFTPEGER
				Q15907	Q10567	Q14204			EFSPFGTITSAK	KPPLLNNADSVQAK	SDIDEIVLVGGSTR
				Q15942	Q12904	Q14247			GYGFVHFETQEAAER	QQVPSGESAILDR	TFAPEEISAMVLTK
				Q16181	Q12906	Q14258			YQGVNLYVK	TLGDFAAEYAK	DAGTIAGLNVMR
				Q16401	Q12907	Q14315			EFTNVYIK	LGFEDGSVLK	TWNDPSVQQDIK
				Q16531	Q12931	Q14444			SGVGNIFIK	MPFPVNHGASSEDTLLK	ITITNDQNR
				Q16555	Q13148	Q14566			FGPALSVK	GDEELDSLIK	SQIHDIVLVGGSTR
				Q16563	Q13177	Q14696			PLYVALAQR	ESTLHLVLR	DAGTIAGLNVLR
				Q16629	Q13185	Q14697			MNGMLLNDRK	TLSDYNIQK	FEELNADLFR
				Q16643	Q13200	Q14764			FSASGELGNGNIK	TITLEVEPSDTIENVK	STAGDTHLGGEDFDNR
				Q16658	Q13242	Q14847			YLNFFTK	TTPSYVAFTDTER	LLQDFFNGK
				Q16851	Q13243	Q14914			AEDNADTLALVFEAPNQEK	DAGVIAGLNVLR	EIAEAYLGK
				Q16881	Q13247	Q14974			ASAELIEEEVAK	AQIHDLVLVGGSTR	TVTNAVVTVPAYFNDSQR
				Q58FF6	Q13263	Q14980			AALEELVK	LLQDFFNGR	IINEPTAAAIAYGLDK
				Q5D862	Q13310	Q15008			QALEGLGDLK	ATAGDTHLGGEDFDNR	RFDDAVVQSDMK
				Q5T750	Q13347	Q15019			QIFLGGVDK	IINEPTAAAIAYGLDR	SINPDEAVAYGAAVQAAILSGDK
				Q63HN8	Q13404	Q15021			GNLANVIR	LVNHFVEEFK	MVNHFIAEFK
				Q6IBS0	Q13409	Q15029			LLLQVQHASK	NALESYAFNMK	ARFEELNADLFR
				Q6NZI2	Q13428	Q15056			YFPTQALNFAFK	AFYPEEISSMVLTK	FDDAVVQSDMK
				Q6P2Q9	Q13435	Q15084			AAYFGVYDTAK	FGDPVVQSDMK	TFDEIASGFR
				Q6PCB0	Q13442	Q15102			NIAIQSQFTR	ASGPPVSELITK	ILEDNSIPQVK
				Q6PKG0	Q13515	Q15149			ALLTLADGR	ALAAAGYDVEK	VIFLENYR
				Q6UW68	Q13813	Q15181			MLISILTER	SGVSLAALK	VEDVEALDR
				Q7KZF4	Q13835	Q15185			SEIDLLDIR	TAFQEALDAAGDK	VLYPNDNFFEGK
				Q7L1Q6	Q13867	Q15233			GIGTDEFTLNR	LEATINELV	GLAGLGDVAEVR
				Q7RTV0	Q14019	Q15293			LTFDEYR	IYHTIAYLTPLPQPNR	LLPLVSDEVFIR
				Q7Z5H4	Q14103	Q15365			SLGDDISSETSGDFR	VGLQVVAVK	DFYELEPEK
				Q7Z794	Q14152	Q15366			NTPAFLAER	NAGVEGSLIVEK	LVTSIGDVVNHDPVVGDR
				Q86U42	Q14166	Q15370			SDTSGDYEITLLK	ISSIQSIVPALEIANAHR	TVESITDIR
				Q86V81	Q14204	Q15393			ALDFIASK	LSDGVAVLK	ALQATVGNSYK
				Q86VP6	Q14247	Q15435			FAIQDISVEETSAK	EIGNIISDAMK	GYLDDPTVPR
				Q86Y46	Q14258	Q15459			MLDAEDIVGTARPDEK	TLNDELEIIEGMK	LEDFFAR
				Q86Y56	Q14315	Q15517			LVSIGAEEIVDGNVK	ELEEIVQPIISK	VGFQYEGTYK
				Q8N1N4	Q14444	Q15631			HEAFESDLAAHQDR	NELESYAYSLK	KPGMFFNPEESELDLTYGNR
				Q8N9W4	Q14566	Q15645			NYITMDELR	FEELNMDLFR	IFTPLLHQIELEK
				Q8ND61	Q14696	Q15691			IMSIVDPNR	ETAEAYLGK	GGYFDEFGIIR
				Q8NE71	Q14697	Q15717			LSNRPAFMPSEGR	TKPYIQVDIGGGQTK	IFGPIWNR
				Q8TDW7	Q14764	Q15785			AGTQIENIEEDFR	ITPSYVAFTPEGER	LNSHMNALHLGSQANR
				Q8WUM4	Q14847	Q15843			LAILGIHNEVSK	SDIDEIVLVGGSTR	TPVPSDIDISR
				Q8WW12	Q14914	Q15907			TINEVENQILTR	DAGTIAGLNVMR	VLLSALER
				Q8WX93	Q14980	Q15942			GISQEQMNEFR	SQIHDIVLVGGSTR	LAILQVGNR
				Q8WYH8	Q15008	Q16181			DIISIAEDEDLR	DAGTIAGLNVLR	EQVPGFTPR
				Q8WZA9	Q15029	Q16204			ILELDQFK	FEELNADLFR	LVPSVNGVR
				Q92499	Q15056	Q16531			SDSFENPVLQQHFR	STAGDTHLGGEDFDNR	TDPTTLTDEEINR
				Q92598	Q15084	Q16555			NIYVLQELDNPGAK	LLQDFFNGK	DVDGLTSINAGR
				Q92734	Q15102	Q16563			LGSLVDEFK	EIAEAYLGK	GALALAQAVQR
				Q92841	Q15149	Q16576			DSLIFLVDASK	TVTNAVVTVPAYFNDSQR	IYGADDIELLPEAQHK
				Q92945	Q15181	Q16629			VEYSEEELK	IINEPTAAAIAYGLDK	TDTESELDLISR
				Q92973	Q15185	Q16650			DLLAVVFYGTEK	RFDDAVVQSDMK	ITIGQAPTEK
				Q96AE4	Q15233	Q16658			IMLFTNEDNPHGNDSAK	MVNHFIAEFK	FSPAGPILSIR
				Q96C19	Q15293	Q16698			KQELLEALTK	NSLESYAFNMK	GFGFVSFER
				Q96EL3	Q15323	Q16719			EDIIQGFR	FDDAVVQSDMK	EFSPFGTITSAK
				Q96FW1	Q15365	Q16851			TLFPLIEAK	TFDEIASGFR	GYGFVHFETQEAAER
				Q96HE7	Q15366	Q16881			TDTLEDLFPTTK	VIFLENYR	YQGVNLYVK
				Q96HU8	Q15393	Q1KMD3			VITMFVQR	VEDVEALDR	EFTNVYIK
				Q96I99	Q15435	Q3MHD2			LTIGSNLSIR	VLYPNDNFFEGK	SGVGNIFIK
				Q96JB1	Q15459	Q58FF6			DQVTAQEIFQDNHEDGPTAK	GLAGLGDVAEVR	ALDTMNFDVIK
				Q96KP4	Q15631	Q5D862			HIEIFTDLSSR	DFYELEPEK	MNGMLLNDRK
				Q96M42	Q15645	Q5T750			DHPLPEVAHVK	TVESITDIR	FSASGELGNGNIK
				Q96N66	Q15691	Q63HN8			VNPALAELNLR	ALQATVGNSYK	AEDNADTLALVFEAPNQEK
				Q96QK1	Q15717	Q6IBS0			ELSLAGNELGDEGAR	GYLDDPTVPR	ISFDLSLAR
				Q96TA1	Q15785	Q6NZI2			FSVSPVVR	LEDFFAR	QIFLGGVDK
				Q99426	Q15843	Q6P2Q9			VNFTVDQIR	VGFQYEGTYK	GNLANVIR
				Q99439	Q15907	Q6PCB0			VFSGLVSTGLK	EMVQNLMVLR	LLLQVQHASK
				Q99460	Q15942	Q6UW68			GVQYLNEIK	LNSHMNALHLGSQANR	DFLAGGIAAAISK
				Q99497	Q16181	Q6ZVX7			GHVFEESQVAGTPMFVVK	TPVPSDIDISR	NLIDAGVDALR
				Q99584	Q16401	Q6ZW76			EDLYLKPIQR	VLLSALER	TVQIAAVVDVIR
				Q99623	Q16531	Q71UM5			QFAEMYVAK	LAILQVGNR	FYTIEILK
				Q99832	Q16555	Q7KZF4			KEDLYLKPIQR	EQVPGFTPR	ALLTLADGR
				Q99873	Q16563	Q7L1Q6			TGTITTFEHAHNMR	LVPSVNGVR	MLISILTER
				Q9BTV4	Q16576	Q7RTS7			VLDELTLTK	TDPTTLTDEEINR	SEIDLLDIR
				Q9BUF5	Q16629	Q7RTV0			LENEIQTYR	DVDGLTSINAGR	GIGTDEFTLNR
				Q9BUP3	Q16643	Q7Z5H4			QSLEASLAETEGR	GALALAQAVQR	LTFDEYR
				Q9BY44	Q16658	Q7Z6Z7			SQYEQLAEQNR	IYGADDIELLPEAQHK	SLGDDISSETSGDFR
				Q9BYN0	Q16698	Q7Z794			YENEVALR	ITIGQAPTEK	ALDFIASK
				Q9BZZ5	Q16851	Q86V81			IRLENEIQTYR	FSPAGPILSIR	FAIQDISVEETSAK
				Q9C005	Q16881	Q86VP6			DAEAWFNEK	GFGFVSFER	MLDAEDIVGTARPDEK
				Q9C0B1	Q58FF6	Q86Y46			SEITELR	EFSPFGTITSAK	LVSIGAEEIVDGNVK
				Q9GZT3	Q5D862	Q86Y56			ELTTEIDNNIEQISSYK	GYGFVHFETQEAAER	HEAFESDLAAHQDR
				Q9H061	Q5JRX3	Q86YZ3			NQILNLTTDNANILLQIDNAR	YQGVNLYVK	NYITMDELR
				Q9H2G4	Q5T750	Q8N1N4			SQYEQLAEQNRK	EFTNVYIK	IMSIVDPNR
				Q9H2U2	Q5VYK3	Q8N9W4			SLLEGEGSSGGGGR	SGVGNIFIK	LSNRPAFMPSEGR
				Q9H3K6	Q63HN8	Q8NC51			NVQALEIELQSQLALK	FGPALSVK	DYETATLSEIK
				Q9H3N1	Q6IBS0	Q8ND61			SEITELRR	ALDTMNFDVIK	LAILGIHNEVSK
				Q9H444	Q6KB66	Q8NE71			LKYENEVALR	FSASGELGNGNIK	TINEVENQILTR
				Q9H4M9	Q6NUK1	Q8TAT6			ALEESNYELEGK	YLNFFTK	DLLLDPAWEK
				Q9H910	Q6NZI2	Q8TDW7			GSLGGGFSSGGFSGGSFSR	ASAELIEEEVAK	DHSGTLGPEEFK
				Q9HB07	Q6P2Q9	Q8TF09;Q9NP97			QSVEADINGLR	AALEELVK	IDQLEGDHQLIQEALIFDNK
				Q9HCK4	Q6PCB0	Q8WUM4			QSVEADINGLRR	YDLTVPFAR	LMLLLEVISGER
				Q9HCY8	Q6UW68	Q8WW12			ALEEANADLEVK	QIFLGGVDK	GISQEQMNEFR
				Q9HDC9	Q6ZVX7	Q8WX93			YENELALR	GNLANVIR	ASIHEAWTDGK
				Q9NQC3	Q6ZW76	Q8WZA9			ISISTSGGSFR	LLLQVQHASK	DIISIAEDEDLR
				Q9NR30	Q7KZF4	Q92499			LAELEEALQK	YFPTQALNFAFK	ILELDQFK
				Q9NR31	Q7L1Q6	Q92598			NMQDLVEDFK	NLIDAGVDALR	SDSFENPVLQQHFR
				Q9NRV9	Q7RTV0	Q92616			SLYNLGGSK	TVQIAAVVDVIR	NIYVLQELDNPGAK
				Q9NSD9	Q7Z5H4	Q92688			AQYEEIANR	ALLTLADGR	LGSLVDEFK
				Q9NSE4	Q7Z6Z7	Q92734			SFSTASAITPSVSR	MLISILTER	DSLIFLVDASK
				Q9NTJ3	Q7Z794	Q92841			IDATSASVLASR	SEIDLLDIR	VEYSEEELK
				Q9NTK5	Q86V81	Q92945			DLGLSESGEDVNAAILDESGKK	GIGTDEFTLNR	ELVYPPDYNPEGK
				Q9NUQ6	Q86VP6	Q92973			VSQGQLVVMQPEK	LTFDEYR	DLLAVVFYGTEK
				Q9NVP1	Q86Y46	Q96AE4			FIEEHATK	SLGDDISSETSGDFR	QELLEALTK
				Q9NVS9	Q86Y56	Q96AG4			VKPFMTGAAEQIK	NTPAFLAER	EDIIQGFR
				Q9NY33	Q86YZ3	Q96C19			DLISHDEMFSDIYK	DISQAYYTVYK	TLFPLIEAK
				Q9NZ45	Q8N1N4	Q96DG6			QFVTATDVVR	ALDFIASK	TDTLEDLFPTTK
				Q9NZB2	Q8N9W4	Q96EL3			NEALIALLR	FAIQDISVEETSAK	VITMFVQR
				Q9NZL4	Q8NBJ4	Q96FQ6			VYALPEDLVEVNPK	MLDAEDIVGTARPDEK	LTIGSNLSIR
				Q9P0K7	Q8ND61	Q96FW1			IGNFSTDIK	LVSIGAEEIVDGNVK	DQVTAQEIFQDNHEDGPTAK
				Q9P0L0	Q8NFJ5	Q96HU8			EGESLEDLMK	HEAFESDLAAHQDR	HIEIFTDLSSR
				Q9P1Y5	Q8TAT6	Q96JB1			LSPEELLLR	NYITMDELR	FFMGNQVLK
				Q9P258	Q8TDW7	Q96KP4			MINLSVPDTIDER	IMSIVDPNR	IPLNDLFR
				Q9P2E9	Q8TF09;Q9NP97	Q96M42			HVIPMNPNTDDLFK	LSNRPAFMPSEGR	FSVSPVVR
				Q9P2J5	Q8WUM4	Q96M69			INNFSADIK	AGTQIENIEEDFR	VNFTVDQIR
				Q9UBQ0	Q8WX93	Q96N66			QFVTPADVVSGNPK	DYETATLSEIK	VFSGLVSTGLK
				Q9UGI8	Q8WZA9	Q96P63			NEALAALLR	LAILGIHNEVSK	GVQYLNEIK
				Q9UHD8	Q92499	Q96QK1			YTLNVLEDLGDGQK	TINEVENQILTR	ARPFPDGLAEDIDK
				Q9UHV9	Q92598	Q96S55			VYALPEDLVEVKPK	DHSGTLGPEEFK	VFDAIMNFK
				Q9UKM9	Q92616	Q96TA1			SSSHFNPDPDAETLYK	HRPELIDYGK	YEWDVAEAR
				Q9UL46	Q92734	Q99426			SEIDLNLIK	GISQEQMNEFR	AYLPVNESFGFTADLR
				Q9ULC4	Q92841	Q99439			VVIGMDVAASEFYR	ASIHEAWTDGK	QFAEMYVAK
				Q9ULL4	Q92900	Q99460			GGVADALLYR	KHEAFESDLAAHQDR	VLDELTLTK
				Q9ULV4	Q92945	Q99497			GDLGIEIPAEK	DIISIAEDEDLR	LENEIQTYR
				Q9UMS4	Q92973	Q99536			LDIDSPPITAR	ILELDQFK	QSLEASLAETEGR
				Q9UNM6	Q96AE4	Q99584			GDYPLEAVR	SDSFENPVLQQHFR	SQYEQLAEQNR
				Q9UNZ2	Q96AG4	Q99623			APIIAVTR	NIYVLQELDNPGAK	YENEVALR
				Q9UQ80	Q96C19	Q99714			TATESFASDPILYR	LGSLVDEFK	IRLENEIQTYR
				Q9Y230	Q96EL3	Q99832			IYVDDGLISLQVK	DSLIFLVDASK	DAEAWFNEK
				Q9Y262	Q96FQ6	Q99873			LAPITSDPTEATAVGAVEASFK	VEYSEEELK	SEITELR
				Q9Y265	Q96FW1	Q9BPX5			RFDEILEASDGIMVAR	ELVYPPDYNPEGK	ELTTEIDNNIEQISSYK
				Q9Y266	Q96HU8	Q9BR76			VNFAMNVGK	IMLFTNEDNPHGNDSAK	NQILNLTTDNANILLQIDNAR
				Q9Y285	Q96JB1	Q9BRA2			GVNLPGAAVDLPAVSEK	EDIIQGFR	SQYEQLAEQNRK
				Q9Y2T3	Q96KN7	Q9BRF8			EAEAAIYHLQLFEELR	TLFPLIEAK	SLLEGEGSSGGGGR
				Q9Y3A5	Q96KP4	Q9BTT0			LNFSHGTHEYHAETIK	TDTLEDLFPTTK	NVQALEIELQSQLALK
				Q9Y3B8	Q96M42	Q9BTV4			ITLDNAYMEK	VITMFVQR	SEITELRR
				Q9Y3F4	Q96M69	Q9BUF5			SILFVPTSAPR	LTIGSNLSIR	LKYENEVALR
				Q9Y3I0	Q96N66	Q9BUJ2			GLFDEYGSK	DQVTAQEIFQDNHEDGPTAK	RVLDELTLTK
				Q9Y3U8	Q96P63	Q9BUL8			LSLNIDPDAK	FFMGNQVLK	ALEESNYELEGK
				Q9Y490	Q96QK1	Q9BXP5			TFEINPR	DHPLPEVAHVK	QSVEADINGLR
				Q9Y4Z0	Q96TA1	Q9BY44			FAFQAEVNR	IPLNDLFR	QSVEADINGLRR
				Q9Y5B9	Q99426	Q9BYN0			GTTITLVLK	VNPALAELNLR	ALEEANADLEVK
				Q9Y5S9	Q99439	Q9BZZ5			EEASDYLELDTIK	FSVSPVVR	VILEIDNAR
				Q9Y617	Q99460	Q9C0B1			EAESSPFVER	VNFTVDQIR	TRLEQEIATYR
				Q9Y639	Q99471	Q9H074			SGYLLPDTK	VFSGLVSTGLK	ISISTSGGSFR
				Q9Y696	Q99497	Q9H2G4			FQSSHHPTDITSLDQYVER	GVQYLNEIK	LAELEEALQK
				Q9Y6E2	Q99536	Q9H3N1			IFIGTFK	GHVFEESQVAGTPMFVVK	NMQDLVEDFK
				Q9Y6M1	Q99584	Q9H4M9			SKPGAAMVEMADGYAVDR	ARPFPDGLAEDIDK	SLYNLGGSK
				Q9Y6V0	Q99623	Q9HB71			NPNGPYPYTLK	GGGQIIPTAR	AQYEEIANR
				O00151	Q99714	Q9HCK4			TPASPVVHIR	IMGPNYTPGK	TTAENEFVMLK
				O00244	Q99733	Q9HCY8			FLEPTLR	VLDELTLTK	VDALMDEINFMK
				O00303	Q99735	Q9HDC9			VAIDVGYR	LENEIQTYR	TEAESWYQTK
				O00567	Q99832	Q9NQC3			REELFIVSK	QSLEASLAETEGR	SFSTASAITPSVSR
				O14737	Q99873	Q9NQR4			TTAQVLIR	SQYEQLAEQNR	GLGVGFGSGGGSSSSVK
				O43324	Q9BPX5	Q9NR30			DYPFHEEF	YENEVALR	IDATSASVLASR
				O60841	Q9BR76	Q9NR45			PEDPSLLEDPR	IRLENEIQTYR	DGDDVIIIGVFK
				O75223	Q9BRA2	Q9NSD9			EELFIVSK	DAEAWFNEK	QFVTATDVVR
				O75342	Q9BRF8	Q9NTK5			VFDFELSSQDMTTLLSYNR	SEITELR	NEALIALLR
				O75531	Q9BTT0	Q9NVP1			QLLTLSSELSQAR	ELTTEIDNNIEQISSYK	VYALPEDLVEVNPK
				O75608	Q9BTV4	Q9NX02			DNAMLEYLK	NQILNLTTDNANILLQIDNAR	IGNFSTDIK
				O75832	Q9BUF5	Q9NY33			YLENYDAIR	SQYEQLAEQNRK	ISFDEFIK
				O95816	Q9BUP3	Q9NYL9			TFIAIKPDGVQR	SLLEGEGSSGGGGR	YTLNILEEIGGGQK
				P00568	Q9BVC6	Q9NZL4			DRPFFAGLVK	NVQALEIELQSQLALK	LSPEELLLR
				P00966	Q9BVG4	Q9NZL9			NIIHGSDSVESAEK	SEITELRR	MINLSVPDTIDER
				P04040	Q9BYN0	Q9NZM1			VMLGETNPADSKPGTIR	LKYENEVALR	HVIPMNPNTDDLFK
				P04637	Q9BZZ5	Q9P0K7			EGHLSPDIVAEQK	RVLDELTLTK	INNFSADIK
				P06396	Q9C005	Q9P0L0			GTGIVSAPVPK	ALEESNYELEGK	QFVTPADVVSGNPK
				P07602	Q9C075	Q9P1Y5			SPYQEFTDHLVK	VRALEESNYELEGK	YTLNVLEDLGDGQK
				P07954	Q9C0B1	Q9P289			IEVLEEELR	QSVEADINGLR	SSSHFNPDPDAETLYK
				P09493	Q9GZT3	Q9P2J5			LPVDIAYK	QSVEADINGLRR	SEIDLNLIK
				P09651	Q9GZZ1	Q9UBC2			LVINSGNGAVEDR	ALEEANADLEVK	GIGTNEQAIIDVLTK
				P10644	Q9H061	Q9UBM7			ESSETPDQFMTADETR	YENELALR	EGVIIEILASR
				P11172	Q9H074	Q9UBQ0			AGLQFPVGR	VLDELTLSK	VVIGMDVAASEFYR
				P11226	Q9H0S4	Q9UBQ5			HLQLAIR	ILTATIENNR	AQQEQELAADAFK
				P12268	Q9H2G4	Q9UGI8			TQDYPSVPTLVR	MIGFPSSAGSVSPR	ESLQQMAEVTR
				P13804	Q9H2U2	Q9UHB9			VVNVSSIMSVR	ISISTSGGSFR	GLTVVVAFR
				P14923	Q9H3K6	Q9UHD8			ATGPPVSELITK	LAELEEALQK	GDLGIEIPAEK
				P15153	Q9H3N1	Q9UHV9			ALAAGGYDVEK	NMQDLVEDFK	LDIDSPPITAR
				P17174	Q9H444	Q9UHX1			NGLSLAALK	SLYNLGGSK	GDYPLEAVR
				P17301	Q9H773	Q9UJS0			LGEPIPISK	AQYEEIANR	APIIAVTR
				P18669	Q9H910	Q9UKK9			ASSVVVSGTPIR	TTAENEFVMLK	TATESFASDPILYR
				P19256	Q9HAB8	Q9UL46			DLSLEEIQK	VDALMDEINFMK	IYVDDGLISLQVK
				P20042	Q9HB71	Q9ULC4			ASGQAFELILSPR	TEAESWYQTK	LAPITSDPTEATAVGAVEASFK
				P21266	Q9HC38	Q9ULL4			ESVPEFPLSPPK	SFSTASAITPSVSR	RFDEILEASDGIMVAR
				P27797	Q9HCY8	Q9ULV4			EDVFVHQTAIK	IDATSASVLASR	VNFAMNVGK
				P28074	Q9HDC9	Q9UMS4			NGYGFINR	QLEPVYNSLAK	GVNLPGAAVDLPAVSEK
				P29373	Q9NP79	Q9UMY4			DGVPEGAQLQGPVHR	EFVTAFK	EAEAAIYHLQLFEELR
				P29508;P48594	Q9NPJ3	Q9UNF0			QPPVSPGTALVGSQK	HILANFK	ITLDNAYMEK
				P30085	Q9NQC3	Q9UNM6			KQPPVSPGTALVGSQK	QFVTATDVVR	DPVQEAWAEDVDLR
				P30838	Q9NQR4	Q9UQ80			SDTFINLR	NEALIALLR	SILFVPTSAPR
				P37235	Q9NR28	Q9Y224			NFFLTNR	VYALPEDLVEVNPK	GLFDEYGSK
				P43307	Q9NR30	Q9Y230			YLNQDYEALR	IGNFSTDIK	LSLNIDPDAK
				P48357	Q9NR31	Q9Y262			GHAYSVTGAEEVESNGSLQK	ISFDEFIK	TFEINPR
				P49189	Q9NRV9	Q9Y265			LLQLVEDR	GSVSDEEMMELR	FAFQAEVNR
				P49585;Q9Y5K3	Q9NSD9	Q9Y2T3			TIVFVETK	LSPEELLLR	GTTITLVLK
				P49748	Q9NTK5	Q9Y2Z0			IALDFQR	MINLSVPDTIDER	EEASDYLELDTIK
				P50238	Q9NVJ2	Q9Y3B8			GNDVAFHFNPR	HVIPMNPNTDDLFK	EAESSPFVER
				P50570	Q9NVS9	Q9Y3F4			IQVLVEPDHFK	INNFSADIK	GVVDSDDLPLNVSR
				P51116	Q9NX02	Q9Y3I0			GVLMYGPPGTGK	QFVTPADVVSGNPK	DISTNYYASQK
				P51648	Q9NY33	Q9Y490			FATEAAITILR	NEALAALLR	FQSSHHPTDITSLDQYVER
				P52815	Q9NYL9	Q9Y5B9			EQLAIAEFAR	VVPEMTEILK	LISLTDENALSGNEELTVK
				P53618	Q9NZI8	Q9Y617			SSLGPVGLDK	SSSHFNPDPDAETLYK	IFIGTFK
				P53621	Q9NZM1	Q9Y678			YPVNSVNILK	SEIDLNLIK	VLGLVLLR
				P56192	Q9P035	Q9Y696			LGVQVVITDPEK	VVIGMDVAASEFYR	LPLQLDDAVRPEAEGEEEGR
				P56385	Q9P0L0	Q9Y6C9			QAGVFEPTIVK	AQQEQELAADAFK	VFSIGPVFR
				P58107	Q9P1Y5	Q9Y6E2			DETEFYLGK	ESLQQMAEVTR	GFVEIQTPK
				P60510	Q9P289	Q9Y6M1			IQEVADELQK	GGVADALLYR	IHDPQLLTER
				P61923	Q9P2J5	Q9Y6N5			EVPAVPETLK	GDLGIEIPAEK	HVAAGTQQPYTDGVR
				P62333	Q9UBT2	Q9Y6V0			AGNFYVPAEPK	LDIDSPPITAR	VAIDVGYR
				P62736;P63267	Q9UGI8	A6NC97			IALTDNALIAR	GDYPLEAVR	REELFIVSK
				P62910	Q9UHB9	O14737			SVNELIYK	APIIAVTR	TTAQVLIR
				P67812	Q9UHG3	O15143			QIFNGTFVK	TATESFASDPILYR	DYPFHEEF
				Q00325	Q9UHX1	O15212			ELTPQVVSAAR	IYVDDGLISLQVK	PEDPSLLEDPR
				Q03181	Q9UK76	O15305			SFLDSGYR	LAPITSDPTEATAVGAVEASFK	EELFIVSK
				Q12766	Q9UKK9	O75342			SLGEISALTSK	RFDEILEASDGIMVAR	NLVVIPK
				Q12907	Q9UKM9	O75436			AQQVSQGLDVLTAK	VNFAMNVGK	GIVVTAYSPLGSPDRPWAK
				Q13045	Q9ULC4	O75531			TDAGFTLR	GVNLPGAAVDLPAVSEK	LAPITYPQGLALAK
				Q13242	Q9ULL4	O75534			STVEGIQASVK	EAEAAIYHLQLFEELR	HYGGLTGLNK
				Q14152	Q9ULV4	O75608			IPTISTQLK	LNFSHGTHEYHAETIK	QLLTLSSELSQAR
				Q14677	Q9ULZ3	O95202			LLAVAATAPPDAPNR	FDEILEASDGIMVAR	DNAMLEYLK
				Q14739	Q9UMS4	O95361			YSLDPENPTK	PVAVALDTK	ALQLEEER
				Q14974	Q9UNF0	P00387			EQIVPKPEEEVAQK	ITLDNAYMEK	QRIDEFEAL
				Q15370	Q9UNM6	P00966			GLDVDSLVIEHIQVNK	SILFVPTSAPR	TFIAIKPDGVQR
				Q15393	Q9UQ80	P04844			VPELFANR	GLFDEYGSK	DRPFFAGLVK
				Q15631	Q9Y224	P05109			SIPTLISR	LSLNIDPDAK	NIIHGSDSVESAEK
				Q15645	Q9Y230	P06865			VVQVSAGDSHTAALTDDGR	TFEINPR	ALIVLAHSER
				Q16204	Q9Y262	P07099			EVFEDAAEIR	FAFQAEVNR	EGHLSPDIVAEQK
				Q3SY84;Q7RTS7;Q86Y46	Q9Y265	P08559			NDLAVVDVR	GTTITLVLK	GTGIVSAPVPK
				Q6NUK1	Q9Y266	P08779			ALELTGLK	EEASDYLELDTIK	SPYQEFTDHLVK
				Q6PIU2	Q9Y285	P08962			GLSEDTTEETLK	EAESSPFVER	IEVLEEELR
				Q7L014	Q9Y2T3	P09493			SISLYYTGEK	GVVDSDDLPLNVSR	LPVDIAYK
				Q7L5N7	Q9Y3B8	P09651			TGISDVFAK	SGYLLPDTK	AELIVQPELK
				Q7Z406	Q9Y3F4	P09758			GIAYIEFK	DISTNYYASQK	NTLTQTTENLR
				Q7Z6Z7	Q9Y3I0	P0DMM9;P0DMN0;P50225;P50226			GFGFVDFNSEEDAK	LISLTDENALSGNEELTVK	LVINSGNGAVEDR
				Q8IUE6	Q9Y3U8	P11172			GYAFIEFASFEDAK	LIINSLYK	AGLQFPVGR
				Q8IUR6	Q9Y4Z0	P11226			ITPELLTR	IFIGTFK	HLQLAIR
				Q8NFJ5	Q9Y5B9	P11234			GAALITAVGVR	VLGLVLLR	ATGPPVSELITK
				Q8TBC4	Q9Y5L4	P13073			EGLLFEGR	EALDDVTLPR	ALAAGGYDVEK
				Q92621	Q9Y5S9	P13489			VLIIGGGDGGVLR	SKPGAAMVEMADGYAVDR	LDEFGEQLSK
				Q92688	Q9Y678	P13693			TLGTMIAGDTSGDYR	NPNGPYPYTLK	DLSLEEIQK
				Q92769	Q9Y696	P13804			DVFISAAER	LPLQLDDAVRPEAEGEEEGR	ASGQAFELILSPR
				Q92882	Q9Y6E2	P14406			GAVYSFDPVGSYQR	IYVISLAEPR	ESVPEFPLSPPK
				Q969L2	Q9Y6G9	P15104			HTLADNFNPVSEER	IHDPQLLTER	EDVFVHQTAIK
				Q96A33	Q9Y6N5	P15374			LNDFASTVR	ALMGSPQLVAAVVR	DGVPEGAQLQGPVHR
				Q96B97	Q9Y6V0	P16152			IQELEDLLAK	VSVELTNSLFK	QPPVSPGTALVGSQK
				Q96FQ6	A6NC97	P18669			ALYETELADAR	NEGTATYAAAVLFR	AIASIPTER
				Q96I24	O00231	P20042			QLADETLLK	LVQLLVK	SDTFINLR
				Q96KN8	O00567	P20290			DAALATALGDK	LAEPSQLLK	NFFLTNR
				Q96M69	O14908	P21266			LAVYIDK	AAMIVNQLSK	YLNQDYEALR
				Q96P63	O43324	P26885			AEHDQLLLNYAK	LLNDEDPVVVTK	FVGQDVEGER
				Q96PZ0	O43390	P28062			SVEAAAELSAK	QEGLESVLK	FSDSYASVIK
				Q99471	O43583	P29508;P48594			VEPGLGADNSVVR	HVAAGTQQPYTDGVR	LYGDADYLEER
				Q99714	O43809	P29590			EAGAGGLAIAVEGPSK	LTGFHETSNINDFSAGVANR	LLQLVEDR
				Q99729	O75083	P30040			YGGQPVPNFPSK	VAIDVGYR	TIVFVETK
				Q9BPX5	O75643	P30049			SPFEVYVDK	REELFIVSK	TTYLVLDEADR
				Q9BUL8	O75874	P30533			GAGTGGLGLAVEGPSEAK	TTAQVLIR	QVSDLISVLR
				Q9H0S4	O76003	P30838			AEISFEDR	DYPFHEEF	FVINYDYPNSSEDYIHR
				Q9HC38	O95361	P31040			YGGDEIPFSPYR	PEDPSLLEDPR	IALDFQR
				Q9NP97	O95817	P35659			IANLQTDLSDGLR	NLVVIPK	GNDVAFHFNPR
				Q9NPJ3	O95881	P35754			YNEQHVPGSPFTAR	SIQLPTTVR	IQVLVEPDHFK
				Q9NQR4	O96019	P36542			DAGEGGLSLAIEGPSK	LAPITYPQGLALAK	GVLMYGPPGTGK
				Q9NR31;Q9Y6B6	P00492	P47897			FADQHVPGSPFSVK	KGEFETGFEK	VDILDPALLR
				Q9NYL9	P00966	P48047			LTVSSLQESGLK	HYGGLTGLNK	FENLGIQPPK
				Q9UBQ5	P07099	P48357			EATTEFSVDAR	QLLTLSSELSQAR	FATEAAITILR
				Q9UBX3	P08559	P49588			THIQDNHDGTYTVAYVPDVTGR	DNAMLEYLK	EQLAIAEFAR
				Q9UDY2	P08579	P49721			DAGYGGLSLSIEGPSK	ALQLEEER	SSLGPVGLDK
				Q9UHB6	P09651	P49755			LDVQFSGLTK	QRIDEFEAL	YPVNSVNILK
				Q9UKK9	P0DMM9;P0DMN0;P50225;P50226	P51116			SAGQGEVLVYVEDPAGHQEEAK	TFIAIKPDGVQR	LGVQVVITDPEK
				Q9UNF0	P10606	P51648			AGNNMLLVGVHGPR	DRPFFAGLVK	QAGVFEPTIVK
				Q9Y2Z0	P10644	P51659			ANLPQSFQVDTSK	NIIHGSDSVESAEK	TSASIILR
				Q9Y333	P11226	P53004			SPFSVAVSPSLDLSK	VMLGETNPADSKPGTIR	DETEFYLGK
				Q9Y383	P11234	P53618			YTPVQQGPVGVNVTYGGDPIPK	ALIVLAHSER	IQEVADELQK
				Q9Y446	P13861	P53634			GTVEPQLEAR	EGHLSPDIVAEQK	EVPAVPETLK
				Q9Y678	P15374	P55786			AEFTVETR	GTGIVSAPVPK	AGNFYVPAEPK
				A6NC97	P18669	P61326;Q96A72			ASGPGLNTTGVPASLPVEFTIDAK	SPYQEFTDHLVK	IALTDNALIAR
				O00571;O15523	P20340	P62736;P63267			AYGPGIEPTGNMVK	IEVLEEELR	SVNELIYK
				O14929	P21266	P62910			DVDIIDHHDNTYTVK	LPVDIAYK	QIFNGTFVK
				O43583	P21291	P62995			VTVLFAGQHIAK	AELIVQPELK	TTHFVEGGDAGNREDQINR
				O60739;P41567	P22307	P80188			VSGQGLHEGHTFEPAEFIIDTR	NTLTQTTENLR	ELTPQVVSAAR
				O60884	P29508;P48594	Q00325			AFGPGLQGGSAGSPAR	YIELLTR	SFLDSGYR
				O95292;Q9P0L0	P30043	Q03181			VNQPASFAVSLNGAK	QLQNIIQATSR	SLGEISALTSK
				O95573	P31930	Q05682			LVSNHSLHETSSVFVDSLTK	GLVGIEFK	AQQVSQGLDVLTAK
				P00367;P49448	P33316	Q07065			TGVAVNKPAEFTVDAK	LSSEVEALR	TDAGFTLR
				P05109	P33993	Q08722			DKGEYTLVVK	VVIVDPETNK	STVEGIQASVK
				P07951	P37108	Q12766			YAPSEAGLHEMDIR	LTYEIEDEK	ALASQLQDSLK
				P09012	P38606	Q13347			LTFDSSFSPNTGK	FLDQNLQK	AVAGNISDPGLQK
				P14314	P42166	Q13596			VTQSNFAVGYK	LLEAQIATGGIIDPK	SLLDASEEAIK
				P15259;P18669	P46087	Q13620			VNNSSLIGLGYTQTLKPGIK	LLQLQEQMR	MSAEINEIIR
				P17812	P47914	Q14166			DVLETFTVK	GLIDYETFK	MLGQMTDQVADLR
				P20290	P48047	Q15046			LVVNFESDK	NATILELR	DPSASPGDAGEQAIR
				P20339;P51148;P61020	P48357	Q15427			DLYLENPEIK	YGDGIQLTR	YSLDPENPTK
				P37108	P48637	Q16401			NEFGEIQGDK	NLPLADQGSSHHITVK	EQIVPKPEEEVAQK
				P40429;Q6NVV1	P49585;Q9Y5K3	Q16643			YLLNLNLEPFSEK	GIHNSIGDYR	VPELFANR
				P42166;P42167	P51116	Q3SY84;Q7RTS7;Q86Y46			DHAVVVGVYRPPPK	FLSEMLK	VVLSVSSGGQHTVLLVK
				P46778	P51571	Q5H9R7			VLIIGSGGR	YETEINITK	EVFEDAAEIR
				P51003;Q9BWT3;Q9NRJ5	P53004	Q6FI81			AIAFLQQPR	EHLMLEEELR	NDLAVVDVR
				P51659	P53985	Q6NUK1			EVYELLDSPGK	LVINSGNGAVEDR	ALELTGLK
				P54819	P55769	Q6S8J3			IEFGVDVTTK	AGLQFPVGR	GLSEDTTEETLK
				P55036	P56385	Q7L014			LQNLQLQPGNAK	HLQLAIR	SISLYYTGEK
				P61204;P84077;P84085	P61024	Q7L5N7			LDQPMTEIVSR	VPLFIRPEDDDEK	TGISDVFAK
				P62491;Q15907	P61326;Q96A72	Q7Z406			IDTIEIITDR	LFSGDVVLTAR	GIAYIEFK
				P62888	P61619	Q8IUE6			GGGGNFGPGPGSNFR	ATGPPVSELITK	GFGFVDFNSEEDAK
				P63010;Q10567	P62736;P63267	Q8IUR6			DYFEEYGK	ALAAGGYDVEK	GYAFIEFASFEDAK
				P68402	P62847	Q92541			GGNFGFGDSR	LGEPIPISK	VTLDWAK
				Q07666	P62910	Q92882			TLETVPLER	ASSVVVSGTPIR	ITPELLTR
				Q08188	P62995	Q96HE7			GFGFVTFDDHDPVDK	DLSLEEIQK	GAALITAVGVR
				Q13247	Q02750	Q96I24			NMGGPYGGGNYGPGGSGGSGGYGGR	ASGQAFELILSPR	EGLLFEGR
				Q13442	Q03181	Q96KN7			LLPVQENFLLK	EDVFVHQTAIK	FLLSESGSGK
				Q13509	Q04323	Q96KN8			LQEYTQTILR	NGYGFINR	HIDLVEGDEGR
				Q13573	Q08722	Q96PZ0			YEDFSNLGTTHLLR	DGVPEGAQLQGPVHR	KPEDRPNTSEILR
				Q15417;Q99439	Q12766	Q9BSH4			LLLVGAPR	QPPVSPGTALVGSQK	VLIIGGGDGGVLR
				Q16543	Q13596	Q9BVC6			YGEPGEVFINK	ILGSDGAFR	YQDILVFR
				Q8NBJ4	Q14677	Q9H0S4			FGQGGAGPVGGQGPR	FVQGLDIGPTK	SEIDLVQIK
				Q8TAT6	Q14974	Q9H845			TVDNFVALATGEK	AIASIPTER	DVFISAAER
				Q8TCT9	Q16891	Q9H910			FPDENFK	TQVGLIQYANNPR	LNDFASTVR
				Q99848	Q3SY84;Q7RTS7;Q86Y46	Q9HC38			VIFGLFGK	SDTFINLR	IQELEDLLAK
				Q9BRA2	Q6FI81	Q9NP97			VLEGMEVVR	NFFLTNR	QLADETLLK
				Q9BTT0	Q6PIU2	Q9NR28			AELNEFLTR	YLNQDYEALR	SLEGDLEDLK
				Q9H074	Q7L5N7	Q9NSE4			ELAEDGYSGVEVR	GHAYSVTGAEEVESNGSLQK	SVEAAAELSAK
				Q9NSB4	Q7Z406	Q9NTZ6			TEIIILATR	FVGQDVEGER	VEPGLGADNSVVR
				Q9Y277	Q8IUE6	Q9P2E9			DEILPTTPISEQK	FSDSYASVIK	EAGAGGLAIAVEGPSK
				Q9Y3B3	Q8IUR6	Q9UDY2			FVADGIFK	LLQLVEDR	YGGQPVPNFPSK
				Q9Y6N5	Q8WW12	Q9UGV2			FGFPEGSVELYAEK	TIVFVETK	SPFEVYVDK
					Q92522	Q9UHD1			GGKPEPPAMPQPVPTA	TTYLVLDEADR	GAGTGGLGLAVEGPSEAK
					Q92621	Q9UJ70			IILLAEGR	QVSDLISVLR	AEISFEDR
					Q92688	Q9ULZ3			VPAINVNDSVTK	IALDFQR	YGGDEIPFSPYR
					Q969L2	Q9Y266			VAVVAGYGDVGK	GNDVAFHFNPR	IANLQTDLSDGLR
					Q96DG6	Q9Y383			ALDIAENEMPGLMR	IQVLVEPDHFK	YNEQHVPGSPFTAR
					Q96HE7	Q9Y3U8			GISEETTTGVHNLYK	AMEVDERPTEQYSDIGGLDK	DAGEGGLSLAIEGPSK
					Q96I24	Q9Y446			KLDEAVAEAHLGK	FATEAAITILR	FADQHVPGSPFSVK
					Q96KN8	Q9Y4G6			YALYDATYETK	EQLAIAEFAR	LTVSSLQESGLK
					Q96PZ0	Q9Y5L4			NIILEEGK	SSLGPVGLDK	EATTEFSVDAR
					Q9BUL8	O00571;O15523			LGGSAVISLEGK	YPVNSVNILK	THIQDNHDGTYTVAYVPDVTGR
					Q9H4M9	O43324			EILVGDVGQTVDDPYATFVK	LGVQVVITDPEK	DAGYGGLSLSIEGPSK
					Q9HB07	O43390			LGGSAVISLEGKPL	QAGVFEPTIVK	LDVQFSGLTK
					Q9NP97	O60884			AELLRFPER	TSASIILR	SAGQGEVLVYVEDPAGHQEEAK
					Q9NR31;Q9Y6B6	O75828;P16152			GALIVLEGVDR	AFHNEAQVNPER	AGNNMLLVGVHGPR
					Q9NUU7;Q9UMR2	O95292;Q9P0L0			LLSSYLQK	DETEFYLGK	ANLPQSFQVDTSK
					Q9NZ01	P01023			LVPVGYGIK	IQEVADELQK	SPFSVAVSPSLDLSK
					Q9NZL9	P07951			HYLFDVQR	EVPAVPETLK	YTPVQQGPVGVNVTYGGDPIPK
					Q9P2E9	P09012			SPIAEAVFR	AGNFYVPAEPK	GTVEPQLEAR
					Q9UBQ0	P09622			AREDIFMETLK	IALTDNALIAR	AEFTVETR
					Q9UHB6	P14866			DVIEEYFK	SVNELIYK	ASGPGLNTTGVPASLPVEFTIDAK
					Q9UHD1	P16144			TALIHDGLAR	QIFNGTFVK	AYGPGIEPTGNMVK
					Q9UHV9	P20339;P51148;P61020			VLSIGDGIAR	TTHFVEGGDAGNREDQINR	DVDIIDHHDNTYTVK
					Q9UL46	P40429;Q6NVV1			AVDSLVPIGR	ELTPQVVSAAR	VTVLFAGQHIAK
					Q9UM54	P46778			LELAQYR	SFLDSGYR	LPQLPITNFSR
					Q9UNZ2	P50402			VVDALGNAIDGK	SLGEISALTSK	ENGVYLIDVK
					Q9Y333	P51003;Q9BWT3;Q9NRJ5			ELIIGDR	AQQVSQGLDVLTAK	VSGQGLHEGHTFEPAEFIIDTR
					Q9Y383	P61204;P84077;P84085			ILGADTSVDLEETGR	TDAGFTLR	VANPSGNLTETYVQDR
					Q9Y3A5	P62491;Q15907			ETLPAEQDLTTK	STVEGIQASVK	AFGPGLQGGSAGSPAR
					Q9Y3C6	P63010;Q10567			NVSIGIVGK	ALASQLQDSLK	VNQPASFAVSLNGAK
					Q9Y446	P78347			FVFDRPLPVSR	AVAGNISDPGLQK	FNGTHIPGSPFK
					Q9Y490	Q03252			IHQIEYAMEAVK	IPTISTQLK	AWGPGLEGGVVGK
					Q9Y4W6	Q13045			DGVVFGVEK	SLLDASEEAIK	RAEFTVETR
					Q9Y617	Q13509			AVENSSTAIGIR	LLAVAATAPPDAPNR	YAPSEAGLHEMDIR
					O00425;Q9NZI8;Q9Y6M1	Q15417;Q99439			TTIFSPEGR	DPSASPGDAGEQAIR	GEYTLVVK
					O00571;O15523	Q16543			VEIATLTR	YSLDPENPTK	YGGPYHIGGSPFK
					O14983;P16615	Q5T9A4;Q9NVI7			LLDEVFFSEK	EQIVPKPEEEVAQK	FVPAEMGTHTVSVK
					O43684	Q6PIU2			ELPGFLQSGK	VPELFANR	LTFDSSFSPNTGK
					O60884	Q8NBJ4			ALTSELANAR	SIPTLISR	DVLETFTVK
					O75396	Q8TCT9			EDAVLEYLK	VVQVSAGDSHTAALTDDGR	LVVNFESDK
					O95292;Q9P0L0	Q9NR31;Q9Y6B6			ESPLLFK	EVFEDAAEIR	DLYLENPEIK
					P04908;P0C0S8;P20671;Q16777;Q6FI13;Q7L7L0;Q93077;Q96KK5;Q99878;Q9BTM1	Q9P258			ALELEQER	NDLAVVDVR	NEFGEIQGDK
					P07951	Q9Y2W1			ELLTSFGPLK	ALELTGLK	YLLNLNLEPFSEK
					P07954				GFSLEELR	GLSEDTTEETLK	VQLVVGDGR
					P08962				LATQLTGPVMPVR	SISLYYTGEK	VLIIGSGGR
					P09012				ELPSFLGK	TGISDVFAK	AIAFLQQPR
					P20339;P51148;P61020				ALDVMVSTFHK	GIAYIEFK	EVYELLDSPGK
					P22695				SEHPGLSIGDTAK	GFGFVDFNSEEDAK	IEFGVDVTTK
					P23229				VLFSSNGGVVK	ITPELLTR	EVTPEGLQMVK
					P26885				IYGISFPDPK	GAALITAVGVR	IATGSFLK
					P28070				VNTPTTTVYR	EGLLFEGR	LQNLQLQPGNAK
					P40429;Q6NVV1				LADFGVLHR	HIDLVEGDEGR	AENYDIPSADR
					P42166;P42167				NELSGALTGLTR	KPEDRPNTSEILR	LDQPMTEIVSR
					P49755				MIAILTENYGGK	VLIIGGGDGGVLR	IDTIEIITDR
					P51003;Q9BWT3;Q9NRJ5				FNLTYVSHDGDDK	DYTYEELLNR	GGGGNFGPGPGSNFR
					P52597				TFLVGER	IFDIDEAEEGVK	DYFEEYGK
					P54920				STFVLDEFK	SEIDLVQIK	GGNFGFGDSR
					P61204;P84077;P84085				QVLEPSFR	TLGTMIAGDTSGDYR	TLETVPLER
					P61289				DPFAHLPK	VQASLAANTFTITGHAETK	GFGFVTFDDHDPVDK
					P62491;Q15907				ILGLLDAYLK	LVFLGEQSVGK	NMGGPYGGGNYGPGGSGGSGGYGGR
					P63010;Q10567				ALIAAQYSGAQVR	DVFISAAER	LLPVQENFLLK
					Q03252				LDPGSEETQTLVR	GAVYSFDPVGSYQR	SGYIEANELK
					Q05682				STFVLDEFKR	HTLADNFNPVSEER	IYYGTEAQIGER
					Q13509				YLIANATNPESK	LNDFASTVR	LRPIPITASVEIQEPSSR
					Q13573				AVTEQGAELSNEER	IQELEDLLAK	YGEPGEVFINK
					Q13838				EHVIEALR	ALYETELADAR	FGQGGAGPVGGQGPR
					Q15417;Q99439				EGYSGVGLLSR	SLEGDLEDLK	TVDNFVALATGEK
					Q7L014				SELLPTVR	SVEAAAELSAK	VIFGLFGK
					Q8TCT9				DMAQLPETEIAPAK	VEPGLGADNSVVR	DTNGSQFFITTVK
					Q9BS26				VALSSETEVALAR	EAGAGGLAIAVEGPSK	DFMIQGGDFTR
					Q9NSB4				TTTLSGTAPAAGVVPSR	YGGQPVPNFPSK	AELNEFLTR
					Q9NX63				AEEDEILNR	SPFEVYVDK	ELAEDGYSGVEVR
					Q9P258				TPELNLDQFHDK	GAGTGGLGLAVEGPSEAK	TEIIILATR
					Q9Y3B3				ITSPLMEPSSIEK	AEISFEDR	DEILPTTPISEQK
									EELEEVIK	YGGDEIPFSPYR	FVADGIFK
									TQNPMVTGTSVLGVK	IANLQTDLSDGLR	FGFPEGSVELYAEK
									LAAIAESGVER	YNEQHVPGSPFTAR	IILLAEGR
									QVLLGDQIPK	DAGEGGLSLAIEGPSK	VPAINVNDSVTK
									GVLFASGQNLAR	FADQHVPGSPFSVK	VAVVAGYGDVGK
									ELPSFVGEK	LTVSSLQESGLK	ALDIAENEMPGLMR
									ILATPPQEDAPSVDIANIR	EATTEFSVDAR	YPQLLPGIR
									LDNLVAILDINR	THIQDNHDGTYTVAYVPDVTGR	LDEAVAEAHLGK
									NSTFSEIFK	DAGYGGLSLSIEGPSK	YALYDATYETK
									ISSDLDGHPVPK	LDVQFSGLTK	NIILEEGK
									LGQSDPAPLQHQMDIYQK	SAGQGEVLVYVEDPAGHQEEAK	LGGSAVISLEGK
									IIALDGDTK	AGNNMLLVGVHGPR	EILVGDVGQTVDDPYATFVK
									KLILDSAR	ANLPQSFQVDTSK	LGGSAVISLEGKPL
									MPSLPSYK	SPFSVAVSPSLDLSK	AELLRFPER
									VDLHLPR	YTPVQQGPVGVNVTYGGDPIPK	GALIVLEGVDR
									VLEIPYK	GTVEPQLEAR	LLSSYLQK
									TNSILFYGR	AEFTVETR	LVPVGYGIK
									APASEEEFQFLR	ASGPGLNTTGVPASLPVEFTIDAK	SIQADGLVWGSSK
									LVPVGYGIR	AYGPGIEPTGNMVK	IELLGSYDPQK
									IASLEVENQSLR	DVDIIDHHDNTYTVK	LIVNVNDLR
									SLAGSSGPGASSGTSGDHGELVVR	VTVLFAGQHIAK	ELISDNQYR
									VGTDLLEEEITK	LPQLPITNFSR	GDINILLIGDPSVAK
									GVVQELQQAISK	ENGVYLIDVK	AGEVQEPELR
									FEEHVQSVDIAAFNK	VANPSGNLTETYVQDR	DVIEEYFK
									QENGASVILR	AFGPGLQGGSAGSPAR	TALIHDGLAR
									FYEQMNGPVAGASR	VNQPASFAVSLNGAK	VLSIGDGIAR
									GEAAAERPGEAAVASSPSK	FNGTHIPGSPFK	AVDSLVPIGR
									GALPLDTVTFYK	RAEFTVETR	LELAQYR
									LPFPIIDDR	YAPSEAGLHEMDIR	VVDALGNAIDGK
									LSILYPATTGR	YGGPYHIGGSPFK	ELIIGDR
									VVFVFGPDK	FVPAEMGTHTVSVK	ILGADTSVDLEETGR
									NFDEILR	LTFDSSFSPNTGK	GIRPAINVGLSVSR
									VVISLQLTAEK	VTQSNFAVGYK	EAYPGDVFYLHSR
									TVAGQDAVIVLLGTR	LVVNFESDK	ETLPAEQDLTTK
									NDLSPTTVMSEGAR	DLYLENPEIK	NVSIGIVGK
									LLADPTGAFGK	NEFGEIQGDK	FVFDRPLPVSR
									FSMVVQDGIVK	YLLNLNLEPFSEK	DGVVFGVEK
									GLFIIDPNGVIK	VQLVVGDGR	AVENSSTAIGIR
									AQAELVGTADEATR	NLVPGESVYGEK	TTIFSPEGR
									IGPLGLSPK	VLIIGSGGR	VEIATLTR
									HSGNITFDEIVNIAR	AIAFLQQPR	LLDEVFFSEK
									LYTLVLTDPDAPSR	EVYELLDSPGK	ALTSELANAR
									SEPIPESNDGPVK	IEFGVDVTTK	EDAVLEYLK
									LAPEYEAAATR	EVTPEGLQMVK	ESPLLFK
									GFPTIYFSPANK	AENYDIPSADR	ALELEQER
									QAGPASVPLR	LDQPMTEIVSR	TQEQLALEMAELTAR
									FLQDYFDGNLK	IHVSDQELQSANASVDDSR	ELLTSFGPLK
									YGVSGYPTLK	IDTIEIITDR	GFSLEELR
									LNFAVASR	GGGGNFGPGPGSNFR	LATQLTGPVMPVR
									FVMQEEFSR	DYFEEYGK	VATWFNQPAR
									VLELDNVK	GGNFGFGDSR	ELPSFLGK
									HMLPTVLR	TLETVPLER	ALDVMVSTFHK
									VLAMSGDPNYLHR	GFGFVTFDDHDPVDK	SEHPGLSIGDTAK
									LSPQAVNSIAK	NMGGPYGGGNYGPGGSGGSGGYGGR	VLFSSNGGVVK
									KIEEQLTLEK	LLPVQENFLLK	IYGISFPDPK
									GEGGILINSQGER	LQEYTQTILR	VNTPTTTVYR
									GTNYLADVFEK	EMNIQQLTNYR	LADFGVLHR
									FVIGGPQGDAGLTGR	IYYGTEAQIGER	GFVPSPTSQPGGHESLVDR
									YLDEDTIYHLQPSGR	EDITYLYK	ITPAHDQNDYEVGQR
									ADLTEYLSTHYK	YGEPGEVFINK	TFLVGER
									TLTPISAAYAR	FGQGGAGPVGGQGPR	STFVLDEFK
									SLFSNVVTK	FAQHGTFEYEYSQR	QVLEPSFR
									LDFNLIR	TVDNFVALATGEK	DPFAHLPK
									HVSPAGAAVGIPLSEDEAK	FPDENFK	ILGLLDAYLK
									DLIVATIAVK	DTNGSQFFITTVK	ALIAAQYSGAQVR
									TGLVEFAR	AELNEFLTR	LDPGSEETQTLVR
									EALGIPAAASFK	ELAEDGYSGVEVR	VLSAPPHFHFGQTNR
									APGQLALFSVSDK	TEIIILATR	YLIANATNPESK
									STGEAFVQFASK	DEILPTTPISEQK	AVTEQGAELSNEER
									VHIEIGPDGR	FVADGIFK	EHVIEALR
									HTGPNSPDTANDGFVR	FGFPEGSVELYAEK	FNADEFEDMVAEK
									TNPEIQSTLR	GGKPEPPAMPQPVPTA	EGYSGVGLLSR
									YLIPNATQPESK	KPLPDHVSIVEPK	VHVIFNYK
									AVTEQGHELSNEER	IILLAEGR	DMAQLPETEIAPAK
									QTTVSNSQQAYQEAFEISK	VPAINVNDSVTK	NVVLPTETEVAPAK
									YLAEVATGDDK	VAVVAGYGDVGK	VGSLDNVGHLPAGGAVK
									SAYQEAMDISK	ALDIAENEMPGLMR	AEEDEILNR
									TLLSDPTYR	GISEETTTGVHNLYK	TPELNLDQFHDK
									LAYINPDLALEEK	LDEAVAEAHLGK	IPDPEAVKPDDWDEDAPAK
									LMDVGLIAIR	YALYDATYETK	ITSPLMEPSSIEK
									DPQALSEHLK	NIILEEGK	EELEEVIK
									DAIHFYNK	LGGSAVISLEGK	AIGSASEGAQSSLQEVYHK
									LDPHNHVLYSNR	EILVGDVGQTVDDPYATFVK	LFQVEYAIEAIK
									DGYNYTLSK	LGGSAVISLEGKPL	LAAIAESGVER
									LSEDYGVLK	AELLRFPER	QVLLGDQIPK
									GLFIIDGK	GALIVLEGVDR	AIYQATYR
									ATAVVDGAFK	LLSSYLQK	GITFDSGGISIK
									FLDGIYVSEK	LVPVGYGIK	ELPSFVGEK
									TILSNQTVDIPENVDITLK	HYLFDVQR	VLGVNVMLR
									VAIHEAMEQQTISIAK	SPIAEAVFR	ILATPPQEDAPSVDIANIR
									TQRPADVIFATVR	DVIEEYFK	LDNLVAILDINR
									LIIAGTSAYAR	TALIHDGLAR	NSTFSEIFK
									VLATAFDTTLGGR	VLSIGDGIAR	ISSDLDGHPVPK
									ELSTTLNADEAVTR	AVDSLVPIGR	LGQSDPAPLQHQMDIYQK
									QDLPALEEKPR	LELAQYR	MPSLPSYK
									VLEGNEQFINAAK	VVDALGNAIDGK	VDLHLPR
									SQGGEPTYNVAVGR	ELIIGDR	VLEIPYK
									VLVFVMGK	ILGADTSVDLEETGR	LVPVGYGIR
									FDAGELITQR	TSIAIDTIINQK	IASLEVENQSLR
									IFTSIGEDYDER	ETLPAEQDLTTK	SLAGSSGPGASSGTSGDHGELVVR
									VLPSITTEILK	NVSIGIVGK	VGTDLLEEEITK
									LEESYDMESVLR	DGVVFGVEK	GVVQELQQAISK
									APDFVFYAPR	AVENSSTAIGIR	FEEHVQSVDIAAFNK
									QLFDQVVK	TTIFSPEGR	QENGASVILR
									LFFLQVK	VEIATLTR	FYEQMNGPVAGASR
									ENPLQFK	LLDEVFFSEK	GEAAAERPGEAAVASSPSK
									FVIKPIDK	ELPGFLQSGK	LPFPIIDDR
									KENPLQFK	ALTSELANAR	LSILYPATTGR
									ITVTSEVPFSK	EDAVLEYLK	VVFVFGPDK
									AGNLGGGVVTIER	ESPLLFK	NFDEILR
									TLLDIDNTR	ALELEQER	ELAILLGMLDPAEK
									QGVDADINGLR	TQEQLALEMAELTAR	VVISLQLTAEK
									VQALEEANNDLENK	ELLTSFGPLK	TVAGQDAVIVLLGTR
									QEYEQLIAK	GFSLEELR	NDLSPTTVMSEGAR
									QVLDNLTMEK	LATQLTGPVMPVR	LQAVTDDHIR
									MTLDDFR	ELPSFLGK	LLADPTGAFGK
									IKFEMEQNLR	SEHPGLSIGDTAK	FSMVVQDGIVK
									IQDWYDK	VLFSSNGGVVK	VNLAELFK
									SGGGGGGGLGSGGSIR	IYGISFPDPK	THLPGFVEQAEALK
									DQIVDLTVGNNK	VNTPTTTVYR	GLFIIDPNGVIK
									VVFQEFR	FNLTYVSHDGDDK	HLSVNDLPVGR
									ALELDSNLYR	QLENSLNEFGEK	IGPLGLSPK
									DELADEIANSSGK	TFLVGER	HSGNITFDEIVNIAR
									FLSNGHVTIPGQQDK	STFVLDEFK	FLIDGFPR
									DLGEELEALK	QVLEPSFR	NPDSQYGELIEK
									AGVLAHLEEER	DPFAHLPK	LYTLVLTDPDAPSR
									DVLLQVDDER	ILGLLDAYLK	SEPIPESNDGPVK
									ASITALEAK	ALIAAQYSGAQVR	LAPEYEAAATR
									VEAQLQELQVK	LDPGSEETQTLVR	GFPTIYFSPANK
									TELEDTLDSTAAQQELR	STFVLDEFKR	QAGPASVPLR
									IIGLDQVAGMSETALPGAFK	VLSAPPHFHFGQTNR	FLQDYFDGNLK
									EQEVNILK	YLIANATNPESK	ELSDFISYLQR
									LEVNLQAMK	AVTEQGAELSNEER	VVVAENFDEIVNNENK
									DVLLQVDDERR	EHVIEALR	FVMQEEFSR
									HSQAVEELAEQLEQTK	FNADEFEDMVAEK	VLELDNVK
									NMDPLNDNIATLLHQSSDK	EGYSGVGLLSR	HMLPTVLR
									HEAMITDLEER	SELLPTVR	LSTIALALGVER
									RGDLPFVVPR	VHVIFNYK	FIEDELQIPVK
									IAQLEEQLDNETK	DMAQLPETEIAPAK	LSPQAVNSIAK
									VSHLLGINVTDFTR	VALSSETEVALAR	LEESYTLNSDLAR
									KEEELQAALAR	ALPLEAEVAPVK	IEEQLTLEK
									VKPLLQVSR	AEEDEILNR	GTNYLADVFEK
									KFDQLLAEEK	TPELNLDQFHDK	FVIGGPQGDAGLTGR
									KVEAQLQELQVK	ITSPLMEPSSIEK	YLDEDTIYHLQPSGR
									EEVGEEAIVELVENGKK	EELEEVIK	ELLEIVK
									TQLEELEDELQATEDAK	LAAIAESGVER	MVLAAAGGVEHQQLLDLAQK
									TYLPSQVSR	QVLLGDQIPK	ADLTEYLSTHYK
									VFNYNTLER	ATAGAYIASQTVK	TLTPISAAYAR
									SELHIENLNMEADPGQYR	DAYSGGAVNLYHVR	SLFSNVVTK
									GSDQAIITLR	VAVTPPGLAR	LDFNLIR
									GEATVSFDDPPSAK	ELPSFVGEK	HVSPAGAAVGIPLSEDEAK
									IEISELNR	VLGVNVMLR	DLIVATIAVK
									FLEQQNQVLQTK	SENFEELLK	NGQVIGIGAGQQSR
									YEELQVTVGR	ILATPPQEDAPSVDIANIR	STGEAFVQFASK
									YLDGLTAER	LDNLVAILDINR	VHIDIGADGR
									NVQDAIADAEQR	NSTFSEIFK	VHIEIGPDGR
									TAAENDFVTLK	ISSDLDGHPVPK	HTGPNSPDTANDGFVR
									LNDLEEALQQAK	LGQSDPAPLQHQMDIYQK	EGRPSGEAFVELESEDEVK
									GFSSGSAVVSGGSR	IIALDGDTK	ATENDIYNFFSPLNPVR
									VDLLNQEIEFLK	VDLHLPR	TNPEIQSTLR
									SLVGLGGTK	VLEIPYK	LENLFEALNNK
									DYQELMNVK	TNSILFYGR	RDPTAEQFQEELEK
									HGGGGGGFGGGGFGSR	LVPVGYGIR	DPTAEQFQEELEK
									VDPEIQNVK	IASLEVENQSLR	YLIPNATQPESK
									TSQNSELNNMQDLVEDYKK	SLAGSSGPGASSGTSGDHGELVVR	AVTEQGHELSNEER
									TSQNSELNNMQDLVEDYK	VGTDLLEEEITK	YLAEVATGDDK
									VLYDAEISQIHQSVTDTNVILSMDNSR	GVVQELQQAISK	SAYQEAMDISK
									SISISVAGGGGGFGAAGGFGGR	FEEHVQSVDIAAFNK	TLLSDPTYR
									LTLTFNR	QENGASVILR	LAYINPDLALEEK
									NIPGITLLNVSK	FYEQMNGPVAGASR	LMDVGLIAIR
									LIFTDGSR	GALPLDTVTFYK	DPQALSEHLK
									ELETVDFK	FDTQYPYGEK	DAIHFYNK
									GLVVPVIR	LPFPIIDDR	ELDPTNMTYITNQAAVYFEK
									EAVTFLR	LSILYPATTGR	LLEFQLALK
									TPAFAESVTEGDVR	VVFVFGPDK	DGYNYTLSK
									NFSDNQLQEGK	NFDEILR	LSEDYGVLK
									TLMNLGGLAVAR	ELAILLGMLDPAEK	GLFIIDGK
									NVIGLQMGTNR	LLADPTGAFGK	ATAVVDGAFK
									SYEPLEDPGVK	FSMVVQDGIVK	FLDGIYVSEK
									LVPVLSAK	VNLAELFK	DFNHINVELSLLGK
									MESALDQLK	THLPGFVEQAEALK	TQRPADVIFATVR
									LSVISVEDPPQR	GLFIIDPNGVIK	AGILTTLNAR
									LFIGGLNTETNEK	HLSVNDLPVGR	GSSGVGLTAAVLR
									ALEAVFGK	AQAELVGTADEATR	LIIAGTSAYAR
									VEQATKPSFESGR	IGPLGLSPK	VLELVSITANK
									EQQIVIQSSGGLSK	FLIDGFPR	LGAPALTSR
									VQQTVQDLFGR	NPDSQYGELIEK	VLATAFDTTLGGR
									AQFEGIVTDLIR	YGYTHLSAGELLR	ELSTTLNADEAVTR
									QAVTNPNNTFYATK	LYTLVLTDPDAPSR	AFSDPFVEAEK
									VEAVNMAEGIIHDTETK	SEPIPESNDGPVK	VLEGNEQFINAAK
									EQIYDVYR	LAPEYEAAATR	SQGGEPTYNVAVGR
									QFFVAVER	GFPTIYFSPANK	FDAGELITQR
									ETQALILAPTR	QAGPASVPLR	IFTSIGEDYDER
									VLQALEGLK	FLQDYFDGNLK	VLPSITTEILK
									DVNQQEFVR	YGVSGYPTLK	IAELLSPGSVDPLTR
									HGSLGFLPR	ELSDFISYLQR	APDFVFYAPR
									AHLMEIQVNGGTVAEK	LNFAVASR	QLFDQVVK
									IGQGYLIK	TADGIVSHLK	LFFLQVK
									SSLNPILFR	FVMQEEFSR	ENPLQFK
									LLPQLTYLDGYDR	VLELDNVK	IGFPWSEIR
									VSGGLEVLAEK	HMLPTVLR	VTTMDAELEFAIQPNTTGK
									LIADVAPSAIR	VLAMSGDPNYLHR	ITVTSEVPFSK
									QAALQVAEGFISR	ELPVNAQNYVR	AGNLGGGVVTIER
									YQEGGVESAFHK	VSHQGYSTEAEFEEPR	TLLDIDNTR
									ETLIDVAR	VLSQQAASVVK	QGVDADINGLR
									IITEGFEAAK	LSPQAVNSIAK	VQALEEANNDLENK
									AQAALAVNISAAR	LEESYTLNSDLAR	QEYEQLIAK
									GFVVINQK	IEEQLTLEK	QVLDNLTMEK
									QADLYISEGLHPR	TYGADLASVDFQHASEDAR	MTLDDFR
									ALQFLEEVK	GEGGILINSQGER	IKFEMEQNLR
									TEVNSGFFYK	GTNYLADVFEK	IQDWYDK
									VFDGIPPPYDK	FVIGGPQGDAGLTGR	SGGGGGGGLGSGGSIR
									YQAVTATLEEK	YLDEDTIYHLQPSGR	DQIVDLTVGNNK
									GEFVTTVQQR	ELLEIVK	HGVQELEIELQSQLSK
									EVGVYEALK	TIVITSHPGQIVK	FEMEQNLR
									FVEGLPINDFSR	TLTPISAAYAR	VVFQEFR
									IFGVTTLDIVR	SLFSNVVTK	ALELDSNLYR
									MISDAIPELK	LDFNLIR	DELADEIANSSGK
									ANTFVAELK	HVSPAGAAVGIPLSEDEAK	FLSNGHVTIPGQQDK
									AGAGSATLSMAYAGAR	DLIVATIAVK	DLGEELEALK
									LTPLSHEVISR	TGLVEFAR	AGVLAHLEEER
									QDLTTLDVTK	EALGIPAAASFK	DVLLQVDDER
									VGQEIEVRPGIVSK	TLHPAVHAGILAR	ASITALEAK
									TVNVVQFEPSK	NGQVIGIGAGQQSR	VEAQLQELQVK
									GEFTIETEGK	STGEAFVQFASK	TELEDTLDSTAAQQELR
									VLIDPVSVQDK	VHIDIGADGR	IIGLDQVAGMSETALPGAFK
									EIVVIHQDPEALK	ATGEADVEFVTHEDAVAAMSK	EQEVNILK
									YVPLADVK	VHIEIGPDGR	TDLLLEPYNK
									DLLHPSPEEEK	HTGPNSPDTANDGFVR	LEVNLQAMK
									GDVENIEVVQK	VTGEADVEFATHEDAVAAMSK	DVLLQVDDERR
									VIEEQLEPAVEK	TNPEIQSTLR	HSQAVEELAEQLEQTK
									NVQGIIEILK	LENLFEALNNK	NMDPLNDNIATLLHQSSDK
									SVLELIPELNEK	RDPTAEQFQEELEK	GDLPFVVPR
									IQEENVIPR	DPTAEQFQEELEK	EEELQAALAR
									FSPTDFLAK	YLIPNATQPESK	HEAMITDLEER
									TPFGAYGGLLK	AVTEQGHELSNEER	RGDLPFVVPR
									VELSQLR	YLAEVATGDDK	IAQLEEQLDNETK
									VLTVINQTQK	SAYQEAMDISK	VSHLLGINVTDFTR
									TAPYVVTGSVDQTVK	TLLSDPTYR	KEEELQAALAR
									GPSLNPVLDYDHGSR	LAYINPDLALEEK	LDPHLVLDQLR
									TLEEDEEELFK	LMDVGLIAIR	LQQELDDLLVDLDHQR
									LLPPYLR	DPQALSEHLK	FDQLLAEEK
									TPAGNFVTLEEGK	DAIHFYNK	ELESQISELQEDLESER
									SYSFDEIR	ELDPTNMTYITNQAAVYFEK	LVWVPSDK
									NAQLNIELEAAHH	LDPHNHVLYSNR	TQLEELEDELQATEDAK
									LIFSTITSK	DGYNYTLSK	EEVGEEAIVELVENGK
									YQLDPTASISAK	LSEDYGVLK	TYLPSQVSR
									NNFAVGYR	GLFIIDGK	VFNYNTLER
									GFGFGLVK	ATAVVDGAFK	SELHIENLNMEADPGQYR
									GQVEYLLK	FLDGIYVSEK	KPEDVLDDDDAGSAPLK
									FELDEDVK	VNVTGIYR	GEATVSFDDPPSAK
									MALPELVR	VLGIQVDTDGSGR	IEISELNR
									EELLEYEEK	LIIAGTSAYAR	FLEQQNQVLQTK
									SAADSISESVPVGPK	VLATAFDTTLGGR	YEELQVTVGR
									GAVAIADAIR	ELSTTLNADEAVTR	YLDGLTAER
									VINLNDNTFTEK	AFSDPFVEAEK	NVQDAIADAEQR
									TGAAPIIDVVR	EDIYAVEIVGGATR	TAAENDFVTLK
									YHPGYFGK	VLEGNEQFINAAK	LNDLEEALQQAK
									GAVDGGLSIPHSTK	SQGGEPTYNVAVGR	GFSSGSAVVSGGSR
									QFSQYIK	VLVFVMGK	VDLLNQEIEFLK
									YLMEEDEDAYKK	FDAGELITQR	SLVGLGGTK
									LIGEYGLR	IFTSIGEDYDER	DYQELMNVK
									LFEGNALLR	VLPSITTEILK	HGGGGGGFGGGGFGSR
									IEDFLER	IAELLSPGSVDPLTR	VDPEIQNVK
									HIDFSLR	LEESYDMESVLR	TSQNSELNNMQDLVEDYKK
									QVVNIPSFIVR	TGTQYLLR	TSQNSELNNMQDLVEDYK
									ELLTLDEK	APDFVFYAPR	VLYDAEISQIHQSVTDTNVILSMDNSR
									QAVDVSPLR	QLFDQVVK	SISISVAGGGGGFGAAGGFGGR
									AEAGAGSATEFQFR	LFFLQVK	DVDNAYMIK
									IAIYELLFK	ENPLQFK	LQGEIAHVK
									DLTGQVPTPVVK	IGFPWSEIR	STSSFSCLSR
									AVLDALLEGK	VTTMDAELEFAIQPNTTGK	GVLLFGPPGTGK
									ALQSPALGLR	ITVTSEVPFSK	EVVETPLLHPER
									TDPVDIYK	AGNLGGGVVTIER	INELTGIK
									ITLQDVVSHSK	TLLDIDNTR	NIPGITLLNVSK
									STLNEIYFGK	QGVDADINGLR	PLISVYSEK
									LEVEANNAFDQYR	VQALEEANNDLENK	APIRPDIVNFVHTNLR
									SGSGTMNLGGSLTR	QEYEQLIAK	LIFTDGSR
									YDPPLEDGAMPSAR	QVLDNLTMEK	IIELPFQNK
									IAFTGSTEVGK	MTLDDFR	GDTANEIGQVLHFENVK
									ILELIESGK	IKFEMEQNLR	SLNLSTEFISSTK
									AVEAAQVAFQR	IQDWYDK	DELNADHPFIYIIR
									AQAAAPASVPAQAPK	SGGGGGGGLGSGGSIR	GLVVPVIR
									VPDFSEYR	DQIVDLTVGNNK	EAVTFLR
									VAASVLNPYVK	HGVQELEIELQSQLSK	VEGGTPLFTLR
									IVAIGTSDLDK	FEMEQNLR	TPAFAESVTEGDVR
									ILFTEATR	QFSSSYLSR	LRPEVLQDLR
									ILFFNTPK	NYSPYYNTIDDLK	LSLEEFIR
									VAEFHTELER	QEYEQLIAKNR	NFSDNQLQEGK
									DIQTNVYIK	VVFQEFR	QMEQISQFLQAAER
									ALAEGVLLR	ALELDSNLYR	TLMNLGGLAVAR
									AIENELLAR	DELADEIANSSGK	NVIGLQMGTNR
									LDVTSVEDYK	FLSNGHVTIPGQQDK	SYEPLEDPGVK
									ISDSVLVDIK	DLGEELEALK	LVPVLSAK
									DVDFELIK	AGVLAHLEEER	LLGELLQDNAK
									QQHVIETLIGK	DVLLQVDDER	LPAVVTADLR
									AFLIEEQK	ASITALEAK	EIDGGLETLR
									IVYLYTK	VEAQLQELQVK	LFIGGLNTETNEK
									SLLELAR	TELEDTLDSTAAQQELR	GFAFVTFESPADAK
									EAQLYAAQAHLK	IIGLDQVAGMSETALPGAFK	EQQIVIQSSGGLSK
									LQVVDQPLPVR	EQEVNILK	VQQTVQDLFGR
									AGLYGLPR	TDLLLEPYNK	AQFEGIVTDLIR
									QEPLLIGSTK	DVLLQVDDERR	QAVTNPNNTFYATK
									YSGTLNLDR	GDLPFVVPR	DAGQISGLNVLR
									SLLVNPEGPTLMR	EEELQAALAR	SDIGEVILVGGMTR
									GVDLVLNSLAEEK	HEAMITDLEER	EQIYDVYR
									SEGVVAVLLTK	IAQLEEQLDNETK	QFFVAVER
									VTAIHIDPATHR	VSHLLGINVTDFTR	LDYGQHVVAGTPGR
									MVVPGLDGAQIPR	KEEELQAALAR	VLQALEGLK
									VGDPQELNGITR	KFDQLLAEEK	DVNQQEFVR
									GYAVLGGER	KVEAQLQELQVK	VPEWVDTVK
									VAAAVDLIIK	SMEAEMIQLQEELAAAER	HGSLGFLPR
									VLEALLPLK	QIATLHAQVADMK	AHLMEIQVNGGTVAEK
									AFEVSENGNLVVSGK	ALEQQVEEMK	SSLNPILFR
									TGTVSLEVR	HSQAVEELAEQLEQTKR	TLVLLDNLNVR
									EDDVGTGAGLLEIK	TYLPSQVSR	LLPQLTYLDGYDR
									AVAQALEVIPR	VFNYNTLER	VSGGLEVLAEK
									TAVETAVLLLR	SELHIENLNMEADPGQYR	LIADVAPSAIR
									IVLLDSSLEYK	KPEDVLDDDDAGSAPLK	QAALQVAEGFISR
									FLSPEFIPR	GEATVSFDDPPSAK	YQEGGVESAFHK
									EHLLLAR	AQEILSQLPIK	EGNPEEDLTADK
									GTVVTGTLER	GPTEQLVSPEPEVHDIER	ETLIDVAR
									ELLTEFGYK	IEISELNR	IITEGFEAAK
									LLDAVDTYIPVPAR	FLEQQNQVLQTK	AQAALAVNISAAR
									VEAQVYILSK	YEELQVTVGR	GFVVINQK
									TVVTGIEMFHK	YLDGLTAER	QADLYISEGLHPR
									YYTPTISR	NVQDAIADAEQR	ALQFLEEVK
									VAVGELTDEDVK	TAAENDFVTLK	TEVNSGFFYK
									AGIVTSLQAR	LNDLEEALQQAK	GIDPFSLDALSK
									ITDSAGHILYSK	GFSSGSAVVSGGSR	VFDGIPPPYDK
									IIFEDDR	VDLLNQEIEFLK	YQAVTATLEEK
									EEVVLLTHGDSVDK	SLVGLGGTK	GEFVTTVQQR
									MLLYTEVTR	DYQELMNVK	EVGVYEALK
									DLGTESQIFISR	HGGGGGGFGGGGFGSR	DLDVAILVGSMPR
									YIAIVSTTVETK	VDPEIQNVK	IFGVTTLDIVR
									VTEGSFVYK	TSQNSELNNMQDLVEDYKK	MISDAIPELK
									EIRPALELLEPIEQK	TSQNSELNNMQDLVEDYK	ANTFVAELK
									FLMANGQLVK	VLYDAEISQIHQSVTDTNVILSMDNSR	AGAGSATLSMAYAGAR
									AVLSAEQLR	DVDNAYMIK	FVFSLVDAMNGK
									GVVEVTHDLQK	LQGEIAHVK	LTLYDIAHTPGVAADLSHIETK
									TGLYNYYDDEK	QTLQSEQPLQVAR	LTPLSHEVISR
									VAAIEALNDGELQK	LTLTFNR	VGQEIEVRPGIVSK
									AIEINPDSAQPYK	EVMLVGIGDK	TVNVVQFEPSK
									LDYDEDASAMLK	NIPGITLLNVSK	GEFTIETEGK
									LVAIVDVIDQNR	PLISVYSEK	VLIDPVSVQDK
									VAYVSFGPHAGK	LIFTDGSR	EIVVIHQDPEALK
									LVPGGGATEIELAK	EAIQLIAR	GSELEITLTR
									EDGAISTIVLR	ELETVDFK	LYLINSPVVR
									LATNAAVTVLR	GLVVPVIR	TGTIVVEGHELHDEDIR
									LFVTNDAATILR	EAVTFLR	SLQMYLER
									FAEAFEAIPR	TPAFAESVTEGDVR	YVPLADVK
									AIADTGANVVVTGGK	LRPEVLQDLR	LQELQVNLVR
									NVGLDIEAEVPAVK	NFSDNQLQEGK	GYSGISLETLK
									AVDDGVNTFK	QMEQISQFLQAAER	DLLHPSPEEEK
									ALIAGGGAPEIELALR	TLMNLGGLAVAR	GDVENIEVVQK
									GDVTITNDGATILK	NVIGLQMGTNR	NVQGIIEILK
									VIDPATATSVDLR	SYEPLEDPGVK	IQEENVIPR
									GIHPTIISESFQK	LLGELLQDNAK	VYLQNEYK
									NTPAFFAER	TIVMGASFR	HSLNSSSASTTEPDFQK
									SETDLLDIR	LPAVVTADLR	VELSQLR
									SLYHDISGDTSGDYR	EIDGGLETLR	VLTVINQTQK
									GTITDAPGFDPLR	IEVIKPGDLGVDLTSK	TAPYVVTGSVDQTVK
									AHLVAVFNEYQR	LFIGGLNTETNEK	EEFTSGGPLGQK
									LQIDEQLR	IVEVLLMK	GHTDSVQDISFDHSGK
									LVLLGESAVGK	EQQIVIQSSGGLSK	DDYTIPDEYR
									VIILGDSGVGK	VQQTVQDLFGR	FLVGFTNK
									DEFLIQASPR	AQFEGIVTDLIR	TLEEDEEELFK
									FQSLGVAFYR	QAVTNPNNTFYATK	DTHEDHDTSTENTDESNHDPQFEPIVSLPEQEIK
									ATIGADFLTK	DAGQISGLNVLR	LLPPYLR
									DLFPYEESK	VEAVNMAEGIIHDTETK	TPAGNFVTLEEGK
									EAATLEVERPLPMEVEK	EQIYDVYR	SYSFDEIR
									IETIEVMEDR	VLQALEGLK	ADTLDPALLRPGR
									GFAFVTFDDHDTVDK	DVNQQEFVR	LIFSTITSK
									GILFVGSGVSGGEEGAR	HGSLGFLPR	VVGSEFVQK
									TIFQGIAAK	AHLMEIQVNGGTVAEK	YQLDPTASISAK
									VDDFLANEAK	SSLNPILFR	DTDEADLVLAK
									SFLEDIR	TLVLLDNLNVR	FELDEDVK
									AFITNIPFDVK	TADDPSLSLIK	MALPELVR
									FESPEVAER	LLPQLTYLDGYDR	EELLEYEEK
									MGPAMGPALGAGIER	VSGGLEVLAEK	AQALEDLAGFK
									TDYMVGSYGPR	LIADVAPSAIR	GAVAIADAIR
									SIQEIQELDK	QAALQVAEGFISR	EIEDFDSLEALR
									TLLGDGPVVTDPK	YQEGGVESAFHK	TGAAPIIDVVR
									SFFTDDDK	EGNPEEDLTADK	YHPGYFGK
									VTGEADVEFATHEEAVAAMSK	ETLIDVAR	LWTLVSEQTR
									HSGPNSADSANDGFVR	IITEGFEAAK	QFSQYIK
									SIGVSNFNHR	AQAALAVNISAAR	LIGEYGLR
									LLLNNDNLLR	GFVVINQK	LFEGNALLR
									EASDPQPEEADGGLK	QADLYISEGLHPR	IEDFLER
									TIEDTLMTVK	ALQFLEEVK	HIDFSLR
									LLVGVDEK	TEVNSGFFYK	QVVNIPSFIVR
									ASVETSPLLR	VFDGIPPPYDK	ELLTLDEK
									EEETSIDVAGKPNEVTK	YQAVTATLEEK	LDYILGLK
									DLHDANTDLIGR	GEFVTTVQQR	QAVDVSPLR
									EQISDIDDAVR	EVGVYEALK	AEAGAGSATEFQFR
									GLGTGTLYIAESR	IFGVTTLDIVR	IAIYELLFK
									STIIGESISR	MISDAIPELK	NVPNLHVMK
									VDAQFGGIDQR	ANTFVAELK	DLTGQVPTPVVK
									VSIVTPEDILR	AGAGSATLSMAYAGAR	FSPEVPGQK
									AQLFALTGVQPAR	FVFSLVDAMNGK	ALQSPALGLR
									YLFTGLK	LTPLSHEVISR	TDPVDIYK
									ILSDDVPIR	VGQEIEVRPGIVSK	IFYPETTDIYDR
									IDIDPEETVK	TVNVVQFEPSK	IPADTFAALK
									AVEYLLMGIPGDR	GEFTIETEGK	STLNEIYFGK
									NFVVVMVTK	VLIDPVSVQDK	IAFTGSTEVGK
									ILNDDTALK	EIVVIHQDPEALK	ILELIESGK
									LLEAHEEQNVDSYTESVK	YVPLADVK	EEIFGPVQPILK
									VLTLSDDLER	DLLHPSPEEEK	AQAAAPASVPAQAPK
									SVSDQFYR	GDVENIEVVQK	IVAIGTSDLDK
									VNILFDFVK	VIEEQLEPAVEK	ILFTEATR
									IIIPEIQK	ALYEHLTAK	ILFFNTPK
									TLDPDPAIR	VELSQLR	VAEFHTELER
									SANVNEFPVLK	VLTVINQTQK	ALAEGVLLR
									DAAIYLVTSLASK	TAPYVVTGSVDQTVK	AIENELLAR
									LLQAFLER	EEFTSGGPLGQK	LDVTSVEDYK
									TGNIPALVR	GHTDSVQDISFDHSGK	ISDSVLVDIK
									EVDIGIPDATGR	GPSLNPVLDYDHGSR	DVDFELIK
									EMVELPLR	DDYTIPDEYR	QQHVIETLIGK
									ESIESEIR	TEEGPTLSYGR	IGDPLLEDTR
									ELQELVQYPVEHPDK	LTSLNEEYTK	VTIEYYSQLK
									MDELQLFR	FLVGFTNK	AFLIEEQK
									LDQLIYIPLPDEK	TLEEDEEELFK	IVYLYTK
									GDDLSTAILK	LLPPYLR	RAFLIEEQK
									LIVDEAINEDNSVVSLSQPK	TPAGNFVTLEEGK	DIDNLVQR
									KGDIFLVR	NAQLNIELEAAHH	SLLELAR
									FYEEVHDLER	AVPEGFVIPR	SIEVIENR
									YAVLYQPLFDK	ADTLDPALLRPGR	VQIAANEETQER
									NVDLLSDMVQEHDEPILK	YQLDPTASISAK	TEEMPNDSVLENK
									IVIFTQGR	NNFAVGYR	LQVVDQPLPVR
									YSLKPNDQILAEDK	GFGFGLVK	AGLYGLPR
									QQIQSIQQSIER	DTDEADLVLAK	QEPLLIGSTK
									YQGGFLISR	FELDEDVK	YSGTLNLDR
									AFFESHPAPSAER	EELLEYEEK	SLLVNPEGPTLMR
									DAESIHQYLLQR	DLGYIYFYQR	GVDLVLNSLAEEK
									KPYPDDENLVEVK	SAADSISESVPVGPK	SEGVVAVLLTK
									AGIISTVEVLK	EIEDFDSLEALR	VTAIHIDPATHR
									VAGQDGSVVQFK	TGAAPIIDVVR	MVVPGLDGAQIPR
									GTQGVVTNFEIFR	YHPGYFGK	GYAVLGGER
									ITNDFYPEEDGK	GAVDGGLSIPHSTK	GTPLISPLIK
									VTLMQLPTR	LIGEYGLR	VAAAVDLIIK
									IEADSESQEDIIR	LFEGNALLR	QELSFAAR
									NSLPDTVQIR	IEDFLER	ELNLVLSVR
									VLIEGSINSVR	HIDFSLR	SNMGHPEPASGLAALAK
									ELLLQPVTISR	QVVNIPSFIVR	RPTPQDSPIFLPVDDTSFR
									IVAEEFLK	ELLTLDEK	EDDVGTGAGLLEIK
									AENFFILR	LDYILGLK	AVAQALEVIPR
									QSLGELIGTLNAAK	QAVDVSPLR	TAVETAVLLLR
									HVFGESDELIGQK	AEAGAGSATEFQFR	IVLLDSSLEYK
									DQGTYEDYVEGLR	NVPNLHVMK	EHLLLAR
									ALGQNPTNAEVLK	AVLDALLEGK	GTVVTGTLER
									HVLVTLGEK	ALQSPALGLR	ELLTEFGYK
									AVFPSIVGR	TDPVDIYK	AEAGDNLGALVR
									VAPEEHPVLLTEAPLNPK	IFYPETTDIYDR	LLDAVDTYIPVPAR
									GYSFTTTAER	IPADTFAALK	VEAQVYILSK
									QEYDESGPSIVHR	ITLQDVVSHSK	TVVTGIEMFHK
									DLYANTVLSGGTTMYPGIADR	YQELINDIAR	TEGISTSDIITR
									DLTDYLMK	EEYLLLR	IEQFVYSSPHDNK
									RGILTLK	LPYDVTPEQALAHEEVK	VAVGELTDEDVK
									SYELPDGQVITIGNER	DHINDIIK	IIFEDDR
									AGFAGDDAPR	STLNEIYFGK	ELGLPEELVSR
									AVFPSIVGRPR	LEVEANNAFDQYR	HPFPGPGLAIR
									EITALAPSTMK	SGSGTMNLGGSLTR	VVYIFGPPVK
									VLITTDLLAR	YDPPLEDGAMPSAR	IVADFSASVK
									GIYAYGFEK	IAFTGSTEVGK	EVYFAER
									QFYINVER	ILELIESGK	MLLYTEVTR
									EELTLEGIR	AVEAAQVAFQR	DLGTESQIFISR
									ATQALVLAPTR	EEIFGPVQPILK	YIAIVSTTVETK
									DQIYDIFQK	LGYFSVDPDSHQGK	VTEGSFVYK
									LQMEAPHIIVGTPGR	FSEGEATLR	EIRPALELLEPIEQK
									MFVLDEADEMLSR	VPDFSEYR	FLVYVANFDEK
									VFDMLNR	IVAIGTSDLDK	FVSISDLLVPK
									KEELTLEGIR	ILFTEATR	AVLSAEQLR
									GIDVQQVSLVINYDLPTNR	ILFFNTPK	GVVEVTHDLQK
									GYDVIAQAQSGTGK	VAEFHTELER	TGLYNYYDDEK
									GVAINMVTEEDKR	LDVTSVEDYK	VAAIEALNDGELQK
									TPVEPEVAIHR	ISDSVLVDIK	AIEINPDSAQPYK
									LIDLHSPSEIVK	DVDFELIK	AIDLFTDAIK
									AINQGGLTSVAVR	QQHVIETLIGK	SSVLENFVGR
									LLDSSTVTHLFK	IGDPLLEDTR	LVAIVDVIDQNR
									EFPGFLENQK	AFLIEEQK	VAYVSFGPHAGK
									YALYDASFETK	IVYLYTK	LVPGGGATEIELAK
									HFVGMLPEK	DIDNLVQR	EDGAISTIVLR
									NNALNQVVLWDK	SLLELAR	LATNAAVTVLR
									VDLVDENFTELR	SIEVIENR	LFVTNDAATILR
									GEIAGPPDTPYEGGR	VESLDVDSEAK	FAEAFEAIPR
									NAVIVALSSK	EAQLYAAQAHLK	AIADTGANVVVTGGK
									LLAEPVPGIK	TEEMPNDSVLENK	DIDEVSSLLR
									TNEAQAIETAR	LQVVDQPLPVR	AVDDGVNTFK
									EFSIDVGYER	AGLYGLPR	ALIAGGGAPEIELALR
									ILLTEPPMNPTK	QEPLLIGSTK	GDVTITNDGATILK
									DLMVGDEASELR	YSGTLNLDR	VIDPATATSVDLR
									DAVLLVFANK	SLLVNPEGPTLMR	GIHPTIISESFQK
									ILMVGLDAAGK	GVDLVLNSLAEEK	AYILNLVK
									NVEDLSGGELQR	SEGVVAVLLTK	NTPAFFAER
									LVVLGSGGVGK	VTAIHIDPATHR	SETDLLDIR
									TTDGYLLR	VGDPQELNGITR	SLYHDISGDTSGDYR
									APAMFNIR	GTPLISPLIK	GTITDAPGFDPLR
									ADGYEPPVQESV	QELSFAAR	LLISLSQGNR
									YVIYIER	FPQLDSTSFANSR	DAQELYAAGENR
									FNPFVTSDR	AQVADVVVSR	LQIDEQLR
									ANGTTVHVGIHPSK	EDDVGTGAGLLEIK	EISEGDEVEVYSR
									SLQSVAEER	AVAQALEVIPR	LVLLGESAVGK
									QGYVIYR	TAVETAVLLLR	VIILGDSGVGK
									IGSLIDVNQSK	IVLLDSSLEYK	DEFLIQASPR
									VVLVLAGR	KGESQTDIEITR	FQSLGVAFYR
									YSVDIPLDK	EHLLLAR	EAINVEQAFQTIAR
									DVFRDPALK	GTVVTGTLER	DLFPYEESK
									NIDDGTSDRPYSHALVAGIDR	ELLTEFGYK	EAATLEVERPLPMEVEK
									VYNYNHLMPTR	AEAGDNLGALVR	LVIDEPAK
									VLLPEYGGTK	ELAMPGEDLK	IETIEVMEDR
									VLQATVVAVGSGSK	VNLLSFTGSTQVGK	GFAFVTFDDHDTVDK
									FLPLFDR	YYTPTISR	GILFVGSGVSGGEEGAR
									GGIMLPEK	VAVGELTDEDVK	TIFQGIAAK
									LSSLPFQK	AGIVTSLQAR	VDDFLANEAK
									NLPLPPPPPPR	ELSGLGSALK	AFITNIPFDVK
									IILDLISESPIK	IIFEDDR	GNFGGSFAGSFGGAGGHAPGVAR
									DLAGSIIGK	ELGLPEELVSR	FEPYANPTK
									IDEPLEGSEDR	EEVVLLTHGDSVDK	MGPAMGPALGAGIER
									VVLIGGKPDR	EVYFAER	ASLSLIEK
									TDYNASVSVPDSSGPER	MLLYTEVTR	TDYMVGSYGPR
									LLIHQSLAGGIIGVK	DLGTESQIFISR	SIQEIQELDK
									GSYGDLGGPIITTQVTIPK	YIAIVSTTVETK	TLLGDGPVVTDPK
									YLAEVATGEK	VTEGSFVYK	APEPHVEEDDDDELDSK
									VETFSGVYK	FLVYVANFDEK	HSGPNSADSANDGFVR
									AIIIFVPVPQLK	AVLSAEQLR	AAYQVAALPK
									NVQLTENEIR	GVVEVTHDLQK	LVESLPQEIK
									DGNGYISAAELR	TGLYNYYDDEK	LLLNNDNLLR
									EAFSLFDK	DTQSGSLLFIGR	EASDPQPEEADGGLK
									IETLDPALIRPGR	VAAIEALNDGELQK	FTITPPTAQVVGVLK
									AVANQTSATFLR	AIEINPDSAQPYK	TIEDTLMTVK
									IEELQLIVNDK	AIDLFTDAIK	LGLVGVNLTLDGVK
									IAELMPGASGAEVK	SSVLENFVGR	ASVETSPLLR
									FVVDVDK	LVAIVDVIDQNR	ISPLQFR
									LTPEEEEILNK	LVPGGGATEIELAK	TLDLPIYVTR
									ELEFYLR	EDGAISTIVLR	VLTIDPTEFK
									IIDVVYNASNNELVR	LATNAAVTVLR	QELILSNSEDK
									ISSLLEEQFQQGK	LFVTNDAATILR	YAVTTGDHGIIR
									MNVLADALK	FAEAFEAIPR	DLHDANTDLIGR
									DILIQYDR	AIADTGANVVVTGGK	EQISDIDDAVR
									GPLQSVQVFGR	DIDEVSSLLR	STIIGESISR
									LLEPVLLLGK	NVGLDIEAEVPAVK	LLQQEEEIK
									ALVAYYQK	ALIAGGGAPEIELALR	VDAQFGGIDQR
									GGGHVAQIYAIR	GDVTITNDGATILK	DFAAEVVHPGDLK
									VNGRPLEMIEPR	GIHPTIISESFQK	SEFVILR
									NLLSVAYK	ETLLNSATTSLNSK	NLQEVLGEEK
									YLAEFATGNDR	NTPAFFAER	VSIVTPEDILR
									DSTLIMQLLR	SETDLLDIR	AQLFALTGVQPAR
									VAGMDVELTVEER	SLYHDISGDTSGDYR	YLFTGLK
									EAAENSLVAYK	LLISLSQGNR	LEAIEDDSVK
									AASDIAMTELPPTHPIR	DAQELYAAGENR	ILSDDVPIR
									HLIPAANTGESK	LQIDEQLR	IDIDPEETVK
									IEDVTPIPSDSTR	EISEGDEVEVYSR	AVEYLLMGIPGDR
									VANVSLLALYK	LVLLGESAVGK	NFVVVMVTK
									YSQVLANGLDNK	VIILGDSGVGK	ILNDDTALK
									AGELTEDEVER	DEFLIQASPR	AVLLGPPGAGK
									IAFAITAIK	FQSLGVAFYR	VLTLSDDLER
									LILIESR	ATIGADFLTK	SVSDQFYR
									GLSQSALPYR	EAINVEQAFQTIAR	VNILFDFVK
									GLTPSQIGVILR	IAFGGETDEATR	IIIPEIQK
									EAIEGTYIDK	VVLVTGAGAGLGR	TLDPDPAIR
									QPTIFQNK	DLFPYEESK	SANVNEFPVLK
									VMVQPINLIFR	EAATLEVERPLPMEVEK	VIVPNMEFR
									GDGVVLVAPPLR	IETIEVMEDR	DAAIYLVTSLASK
									NREPVQLETLSIR	GFAFVTFDDHDTVDK	QLSDAISIIGR
									EPVQLETLSIR	GILFVGSGVSGGEEGAR	IPGLLGVFQK
									GDSVIVVLR	TIFQGIAAK	EVDIGIPDATGR
									VAQLEQVYIR	VDDFLANEAK	EMVELPLR
									FLILPDMLK	SFLEDIRK	ESIESEIR
									NFGIGQDIQPK	FESPEVAER	ELQELVQYPVEHPDK
									VVNPLFEK	INEILSNALK	MDELQLFR
									AGVNTVTTLVENK	FEPYANPTK	LDQLIYIPLPDEK
									VPPAINQFTQALDR	MGPAMGPALGAGIER	LIVDEAINEDNSVVSLSQPK
									ILYLTPEQEK	TDYMVGSYGPR	FYEEVHDLER
									YPDPLIK	SIQEIQELDK	YAVLYQPLFDK
									LSNIFVIGK	AEEYEFLTPVEEAPK	NVDLLSDMVQEHDEPILK
									YALTGDEVK	TLLGDGPVVTDPK	VAGQDGSVVQFK
									VNDTIQIDLETGK	SFFTDDDK	GTQGVVTNFEIFR
									HPGSFDVVHVK	APEPHVEEDDDDELDSK	ITNDFYPEEDGK
									LTGVFAPR	LVESLPQEIK	VTLMQLPTR
									YSFLQFDPAPR	LLLNNDNLLR	VNLFTDFDK
									YPIEHGIITNWDDMEK	EASDPQPEEADGGLK	IEADSESQEDIIR
									LAPDYDALDVANK	IEGYEDQVLITEHGDLGNSR	NSLPDTVQIR
									FPLTTESAMK	TIEDTLMTVK	GSAVHQLSEELR
									LYDIDVAK	TTDGVYEGVAIGGDR	VLIEGSINSVR
									LDHYAIIK	EAGELKPEEEITVGPVQK	ELLLQPVTISR
									VNTLIRPDGEK	ISPLQFR	IVAEEFLK
									DIPGLTDTTVPR	GFFEGTIASK	AENFFILR
									VFLENVIR	NVHGINFVSPVR	QSLGELIGTLNAAK
									ISGLIYEETR	EQISDIDDAVR	FFVGGNWK
									TLYGFGG	GLGTGTLYIAESR	HVFGESDELIGQK
									TVTAMDVVYALK	STIIGESISR	QEYLDTLYR
									TITSSYYR	LLQQEEEIK	DQGTYEDYVEGLR
									LVLVGDGGTGK	VIVDFSSPNIAK	ALGQNPTNAEVLK
									NLQYYDISAK	VDAQFGGIDQR	HVLVTLGEK
									NLYIISVK	DFAAEVVHPGDLK	AVFPSIVGR
									LPAAGVGDMVMATVK	VSIVTPEDILR	VAPEEHPVLLTEAPLNPK
									QMVIDVLHPGK	AQLFALTGVQPAR	GYSFTTTAER
									LITPAVVSER	YLFTGLK	QEYDESGPSIVHR
									AALQELLSK	DLIVTPATILK	DLYANTVLSGGTTMYPGIADR
									LNNLVLFDK	ILSDDVPIR	DLTDYLMK
									NIVEAAAVR	IDIDPEETVK	RGILTLK
									EGDVLTLLESER	AVEYLLMGIPGDR	SYELPDGQVITIGNER
									FVNVVPTFGK	NFVVVMVTK	AGFAGDDAPR
									SAINEVVTR	ILNDDTALK	IWHHTFYNELR
									DTLYEAVR	AVLLGPPGAGK	EITALAPSTMK
									YDAFLASESLIK	VLTLSDDLER	VLITTDLLAR
									YDGIILPGK	SVSDQFYR	GIYAYGFEK
									VLEQLTGQTPVFSK	TVIVNMVDVAK	QFYINVER
									ASGNYATVISHNPETK	IIIPEIQK	EELTLEGIR
									VSFELFADK	TLDPDPAIR	ATQALVLAPTR
									FEDENFILK	SANVNEFPVLK	DQIYDIFQK
									GVQVETISPGDGR	VIVPNMEFR	LQMEAPHIIVGTPGR
									TVFDEAIR	LLQAFLER	MFVLDEADEMLSR
									FLIPNASQAESK	EVDIGIPDATGR	GIDVQQVSLVINYDLPTNR
									SVTEQGAELSNEER	EMVELPLR	GYDVIAQAQSGTGK
									YLAEVAAGDDK	ESIESEIR	GVAINMVTEEDKR
									GIVDQSQQAYQEAFEISK	ELQELVQYPVEHPDK	TPVEPEVAIHR
									YLAEVAAGDDKK	MDELQLFR	LIDLHSPSEIVK
									FLFEGQR	GDDLSTAILK	AINQGGLTSVAVR
									DFLLTAR	KYEMFAQTLQQSR	LLDSSTVTHLFK
									YLYTLVITDK	FYEEVHDLER	EFPGFLENQK
									NDFTEEEEAQVR	YAVLYQPLFDK	TPFLLVGTQIDLR
									DHASIQMNVAEVDK	NVDLLSDMVQEHDEPILK	YALYDASFETK
									VHLVGIDIFTGK	IVIFTQGR	HFVGMLPEK
									EDLRLPEGDLGK	YQGGFLISR	NNALNQVVLWDK
									DVLSVAFSSDNR	AFFESHPAPSAER	VDLVDENFTELR
									DETNYGIPQR	YAAVTQFEATDAR	GEIAGPPDTPYEGGR
									DHPFGFVAVPTK	DAESIHQYLLQR	NAVIVALSSK
									IQLVEEELDR	VALSNMNVIDR	LLAEPVPGIK
									LVILEGELER	VAGQDGSVVQFK	TNEAQAIETAR
									IGGIGTVPVGR	GTQGVVTNFEIFR	EFSIDVGYER
									LPLQDVYK	ITNDFYPEEDGK	ILLTEPPMNPTK
									YYVTIIDAPGHR	VTLMQLPTR	DAVLLVFANK
									QTVAVGVIK	FAVLHGEAPR	ILMVGLDAAGK
									QLIVGVNK	IEADSESQEDIIR	NVEDLSGGELQR
									EHALLAYTLGVK	LENDQIESLR	LVVLGSGGVGK
									SGDAAIVDMVPGK	NSLPDTVQIR	TTDGYLLR
									STTTGHLIYK	LNEAQPSTIATSMR	APAMFNIR
									THINIVVIGHVDSGK	GSAVHQLSEELR	ADGYEPPVQESV
									DVNAAIATIK	VLIEGSINSVR	YVIYIER
									NLDIERPTYTNLNR	ELLLQPVTISR	FNPFVTSDR
									IHFPLATYAPVISAEK	IVAEEFLK	SNQQLVDIIEK
									EIIDLVLDR	AENFFILR	SLQSVAEER
									FDLMYAK	FFVGGNWK	QGYVIYR
									AVFVDLEPTVIDEVR	HVFGESDELIGQK	VVLVLAGR
									VGINYQPPTVVPGGDLAK	EILVEESNVQR	YSVDIPLDK
									EIIDPVLDR	DQGTYEDYVEGLR	DVFRDPALK
									DVNAAIAAIK	ALGQNPTNAEVLK	VYNYNHLMPTR
									INVYYNEATGGK	HVLVTLGEK	DQLLPNLR
									TPALVFEHVNNTDFK	AVFPSIVGR	VLLPEYGGTK
									STELLIR	VAPEEHPVLLTEAPLNPK	VLQATVVAVGSGSK
									YRPGTVALR	GYSFTTTAER	FLPLFDR
									EQVNDLFSR	QEYDESGPSIVHR	GGIMLPEK
									GATQQILDEAER	DLYANTVLSGGTTMYPGIADR	ADFQGISPER
									EALLSSAVDHGSDEVK	DLTDYLMK	AILILDNDGDR
									DASLMVTNDGATILK	RGILTLK	NLPLPPPPPPR
									ILIANTGMDTDK	SYELPDGQVITIGNER	IILDLISESPIK
									FAAFIDK	AGFAGDDAPR	DLAGSIIGK
									KYEEEVALR	AVFPSIVGRPR	IDEPLEGSEDR
									LVELAGQSLLK	EITALAPSTMK	VVLIGGKPDR
									LLPDDPYEK	VLITTDLLAR	TDYNASVSVPDSSGPER
									FVPLLPGNR	GIYAYGFEK	LLIHQSLAGGIIGVK
									SIGEYDVLR	QFYINVER	RPAEDMEEEQAFK
									LLPAELPAK	EELTLEGIR	YLAEVATGEK
									GIFTSEIGTK	ATQALVLAPTR	NVTELNEPLSNEER
									HSSLITPLQAVAQR	DQIYDIFQK	VETFSGVYK
									NELEIPGQYDGR	LQMEAPHIIVGTPGR	AIIIFVPVPQLK
									LLQIIER	MFVLDEADEMLSR	HVVFIAQR
									VPLQQNFQDNQFQGK	VFDMLNR	AHQVVEDGYEFFAK
									DAVEDLESVGK	GYDVIAQAQSGTGK	LNLDSIIGR
									DVLDSVL	GVAINMVTEEDKR	DGNGYISAAELR
									ENAGEDPGLAR	TPVEPEVAIHR	EAFSLFDK
									FGISSVPTK	LIDLHSPSEIVK	IETLDPALIRPGR
									VFQFLNAK	AINQGGLTSVAVR	IEELQLIVNDK
									AFGYYGPLR	HITIFSPEGR	EVIELPVK
									INIPPPSVNR	EFPGFLENQK	IAELMPGASGAEVK
									LQTQASATVAIPK	YALYDASFETK	FVVDVDK
									LLYNNVSNFGR	HFVGMLPEK	LTPEEEEILNK
									HELIEFR	NNALNQVVLWDK	ELEFYLR
									HDVVFLITK	NVEDFTGPR	IIDVVYNASNNELVR
									RPISADSAIMNPASK	VDLVDENFTELR	ISSLLEEQFQQGK
									YIEIYVQK	GEIAGPPDTPYEGGR	MNVLADALK
									IYIDSNNNPER	NAVIVALSSK	HGYIGEFEIIDDHR
									NNLAGAEELFAR	LLAEPVPGIK	DILIQYDR
									VANVELYYR	TNEAQAIETAR	GPLQSVQVFGR
									IVLDNSVFSEHR	TGENVEDAFLEAAK	LLEPVLLLGK
									EAIDSYIK	ILLTEPPMNPTK	ALVAYYQK
									FIEIAAR	GYAFNHSADFETVR	GGGHVAQIYAIR
									DLPEHAVLK	DAVLLVFANK	VNGRPLEMIEPR
									LNTLLQR	ILMVGLDAAGK	NLLSVAYK
									NGQDLGVAFK	NVEDLSGGELQR	YLAEFATGNDR
									DIDIHEVR	LVVLGSGGVGK	DSTLIMQLLR
									GYFEYIEENK	TTDGYLLR	VAGMDVELTVEER
									LLEVLSGER	APAMFNIR	EAAENSLVAYK
									VAVVNQIAR	ADGYEPPVQESV	AASDIAMTELPPTHPIR
									ELEAENYHDIK	YVIYIER	HLIPAANTGESK
									TALPAQSAATLPAR	FNPFVTSDR	AAFDDAIAELDTLSEESYK
									HTLVEADIGIQAER	SLQSVAEER	ELGITALHIK
									IVSSSDVGHDEYSTQSLVK	VVLVLAGR	ADRDESSPYAAMLAAQDVAQR
									VEVTEFEDIK	YSVDIPLDK	IEDVTPIPSDSTR
									EQQEAIEHIDEVQNEIDR	NIDDGTSDRPYSHALVAGIDR	VANVSLLALYK
									LNEQASEEILK	VYNYNHLMPTR	GHAVGDIPGVR
									EFHLNESGDPSSK	VLLPEYGGTK	YSQVLANGLDNK
									VGDVYIPR	VLQATVVAVGSGSK	AGELTEDEVER
									ELGVGIALR	FLPLFDR	VLNTNIDGR
									LSDLLAPISEQIK	GGIMLPEK	LILIESR
									VPTISINK	AILILDNDGDR	GLSQSALPYR
									EPAVLELEGK	NLPLPPPPPPR	GLTPSQIGVILR
									KEPAVLELEGK	IILDLISESPIK	EAIEGTYIDK
									NVIFQPVAELK	DLAGSIIGK	VMVQPINLIFR
									SFAGNLNTYK	IDEPLEGSEDR	GDGVVLVAPPLR
									MLAIYDGFDGFAK	VVLIGGKPDR	NREPVQLETLSIR
									LPDDQIPK	TDYNASVSVPDSSGPER	GDSVIVVLR
									YLEEIATQMR	RPAEDMEEEQAFK	VAQLEQVYIR
									GDATVSYEDPPTAK	RPAEDMEEEQAFKR	FLILPDMLK
									NQGYYDYVKPR	YLAEVATGEK	ADHDFVVQEDFMK
									EQYGQYALAVR	NVTELNEPLSNEER	IHIDLPNEQAR
									IFAPNHVVAK	VETFSGVYK	NFGIGQDIQPK
									GEDLTEEEDGGIIR	AIIIFVPVPQLK	VVNPLFEK
									FSFDLGK	HVVFIAQR	AGVNTVTTLVENK
									GEAHLAVNDFELAR	NVQLTENEIR	VPPAINQFTQALDR
									FEEELAAR	DGNGYISAAELR	HWGGNVLGPK
									YYPTEDVPR	EAFSLFDK	TNYNDRYDEIR
									AIPQLQGYLR	IETLDPALIRPGR	YFDEISQDTGK
									AVDSQILPK	IEELQLIVNDK	YPDPLIK
									HLTDAYFK	EVIELPVK	LSNIFVIGK
									FVIATSTK	IAELMPGASGAEVK	YALTGDEVK
									VLATVTKPVGGDK	FVVDVDK	VNDTIQIDLETGK
									SVFALTNGIYPHK	LTPEEEEILNK	HPGSFDVVHVK
									HQEGEIFDTEK	ELEFYLR	GIPHLVTHDAR
									YVDSEGHLYTVPIR	IIDVVYNASNNELVR	YSFLQFDPAPR
									LELEQTYQAK	ISSLLEEQFQQGK	YPIEHGIITNWDDMEK
									ALPSEELNR	MNVLADALK	VAPEEHPTLLTEAPLNPK
									AALSEEELEK	HGYIGEFEIIDDHR	LAPDYDALDVANK
									EAALPPVSPLK	DILIQYDR	FPLTTESAMK
									RFEELGVK	GPLQSVQVFGR	LYDIDVAK
									VLGMTLIQK	LLEPVLLLGK	LDHYAIIK
									TPALIALR	ALVAYYQK	VNTLIRPDGEK
									LAIEAGFR	GGGHVAQIYAIR	DIPGLTDTTVPR
									HIDSAHLYNNEEQVGLAIR	NLLSVAYK	VFLENVIR
									REDIFYTSK	YLAEFATGNDR	ISGLIYEETR
									EDIFYTSK	DSTLIMQLLR	TLYGFGG
									RTPALIALR	VAGMDVELTVEER	TVTAMDVVYALK
									LNDGHFMPVLGFGTYAPAEVPK	EAAENSLVAYK	TITSSYYR
									QLEMILNKPGLK	AASDIAMTELPPTHPIR	LVLVGDGGTGK
									QNVQVFEFQLTSEEMK	HLIPAANTGESK	NLQYYDISAK
									DVAYQYVK	ELGITALHIK	FNVWDTAGQEK
									AVTELNEPLSNEDR	ADRDESSPYAAMLAAQDVAQR	YVATLGVEVHPLVFHTNR
									NSVVEASEAAYK	IEDVTPIPSDSTR	NLYIISVK
									YLAEVASGEK	VANVSLLALYK	LPAAGVGDMVMATVK
									YYITIIDAPGHR	GHAVGDIPGVR	TTPDVIFVFGFR
									LEQYTSAIEGTK	YSQVLANGLDNK	LITPAVVSER
									YEIEETETVTK	AGELTEDEVER	AALQELLSK
									IVVLLQR	IAFAITAIK	LNNLVLFDK
									EPALNEANLSNLK	VLNTNIDGR	NIVEAAAVR
									QLVHELDEAEYR	LILIESR	EGDVLTLLESER
									QITVNDLPVGR	GLSQSALPYR	FVNVVPTFGK
									TIAQDYGVLK	GLTPSQIGVILR	SEIEYYAMLAK
									GLFIIDDK	EAIEGTYIDK	SAINEVVTR
									LVQAFQFTDK	QPTIFQNK	EYTINIHK
									ADEGISFR	VMVQPINLIFR	DTLYEAVR
									DISLSDYK	GDGVVLVAPPLR	YDAFLASESLIK
									IGHPAPNFK	NREPVQLETLSIR	YDGIILPGK
									ATAVMPDGQFK	EPVQLETLSIR	VLEQLTGQTPVFSK
									TAVVVGTITDDVR	GDSVIVVLR	ASGNYATVISHNPETK
									ILTFDQLALDSPK	VAQLEQVYIR	VSFELFADK
									TNSTFNQVVLK	FLILPDMLK	FEDENFILK
									TNRPPLSLSR	ADHDFVVQEDFMK	VNPTVFFDIAVDGEPLGR
									AFVDFLSDEIK	LSDGFNGADLR	GVQVETISPGDGR
									LALQALTEK	IHIDLPNEQAR	TVFDEAIR
									VQEQVHTLLSQDQAQAAR	NFGIGQDIQPK	FLIPNASQAESK
									DGTGVVEFVR	VVNPLFEK	SVTEQGAELSNEER
									DIEDVFYK	AGVNTVTTLVENK	YLAEVAAGDDK
									DGYDYDGYR	TNYNDRYDEIR	GIVDQSQQAYQEAFEISK
									LEQLGIPR	ILYLTPEQEK	FLFEGQR
									LFEVGGSPANTR	YFDEISQDTGK	DFLLTAR
									IITEGASILR	YPDPLIK	YLYTLVITDK
									AAMEALVVEVTK	LSNIFVIGK	NDFTEEEEAQVR
									TPLHEIALSIK	YALTGDEVK	DHASIQMNVAEVDK
									ASHEEVEGLVEK	VNDTIQIDLETGK	VHLVGIDIFTGK
									VTATDLDEPDTLHTR	GIPHLVTHDAR	EDLRLPEGDLGK
									ALDPEISSGEGLR	YSFLQFDPAPR	DVLSVAFSSDNR
									LQIDVDGR	YPIEHGIITNWDDMEK	DETNYGIPQR
									ELEDLEVDGQK	VAPEEHPTLLTEAPLNPK	DHPFGFVAVPTK
									EPLPATLR	LAPDYDALDVANK	IQLVEEELDR
									TPSSDVLVFDYTK	FPLTTESAMK	LVILEGELER
									EAAFDDAVEER	LYDIDVAK	IGGIGTVPVGR
									GEFGGFGSVSGK	LDHYAIIK	LPLQDVYK
									AEGPEVDVNLPK	VNTLIRPDGEK	YYVTIIDAPGHR
									GDVDVSLPK	DIPGLTDTTVPR	QTVAVGVIK
									GEGPEVDVNLPK	LIEVDDER	QLIVGVNK
									GEGPDVDVNLPK	VFLENVIR	EHALLAYTLGVK
									LNVGAPDVTLR	ISGLIYEETR	SGDAAIVDMVPGK
									GDVDISLPK	TLYGFGG	STTTGHLIYK
									LEVPDMNIR	TVTAMDVVYALK	THINIVVIGHVDSGK
									LEGPDVSLK	RISGLIYEETR	DVNAAIATIK
									IEGEMQVPDVDIR	DNIQGITK	NLDIERPTYTNLNR
									GDVDVSVPK	TITSSYYR	IHFPLATYAPVISAEK
									GGVDVTLPR	LVLVGDGGTGK	EIIDLVLDR
									VDINAPDVEVQGK	NLQYYDISAK	FDLMYAK
									GPQVSSALNLDTSK	NLYIISVK	AVFVDLEPTVIDEVR
									GEGPEVDVTLPK	LPAAGVGDMVMATVK	VGINYQPPTVVPGGDLAK
									AVEVQGPSLESGDHGK	LITPAVVSER	TIGGGDDSFNTFFSETGAGK
									GSEVGFHGAAPDISVK	AALQELLSK	LISQIVSSITASLR
									ISMPDIDFNLK	LNNLVLFDK	AFVHWYVGEGMEEGEFSEAR
									GEGPEVDMNLPK	NIVEAAAVR	EIIDPVLDR
									FSMPGFK	EGDVLTLLESER	DVNAAIAAIK
									ISMPDVDLHLK	FVNVVPTFGK	INVYYNEATGGK
									ISMPDFDLHLK	SEIEYYAMLAK	FNDILGR
									EYATEVDVDFVR	SAINEVVTR	VLGTEDLYDYIDK
									ITFDAFPGEPDK	EYTINIHK	IIVLGLLPR
									QQSIAGSADSKPIDVSR	DTLYEAVR	STELLIR
									VLQSALAAIR	YDAFLASESLIK	YRPGTVALR
									VLQDMGLPTGAEGR	YDGIILPGK	GATQQILDEAER
									VLGMDPLPSK	VLEQLTGQTPVFSK	EALLSSAVDHGSDEVK
									EKPTTALLDK	ASGNYATVISHNPETK	LIEEVMIGEDK
									AQLLQPTLEINPR	VSFELFADK	VQDDEVGDGTTSVTVLAAELLR
									TDAPLNIR	FEDENFILK	ILIANTGMDTDK
									ELISNASDALEK	GVQVETISPGDGR	LGLDIEIATYR
									SVIDPVPAPVGDSHVDGAAK	TVFDEAIR	LVELAGQSLLK
									IISIFSGTEK	IQPGNPNYTLSLK	LLPDDPYEK
									TIVSIGDPK	FLIPNASQAESK	VPSLVGSFIR
									DSDEADLVLAK	SVTEQGAELSNEER	FVPLLPGNR
									KVEEAEPEEFVVEK	YLAEVAAGDDK	SIGEYDVLR
									VEEAEPEEFVVEK	YLAEVAAGDDKK	GIFTSEIGTK
									EPLLTLVK	FLFEGQR	HSSLITPLQAVAQR
									LNILDTLSK	DFLLTAR	DILETHLR
									PALEELR	YLYTLVITDK	LLEEALLR
									DPNNLFMVR	NDFTEEEEAQVR	DAVEDLESVGK
									LIVENLSSR	DHASIQMNVAEVDK	DVLDSVL
									DHQYQFLEDAVR	VHLVGIDIFTGK	ENAGEDPGLAR
									FSPAGPVLSIR	EDLRLPEGDLGK	ITSEIPQTER
									EFSPFGSITSAK	DVLSVAFSSDNR	VFQFLNAK
									NFGEEVDDESLK	DETNYGIPQR	AFGYYGPLR
									EGDLLFTVAK	DHPFGFVAVPTK	ELLELASR
									LLEELEEGQK	IQLVEEELDR	LEHDVNIQFPDK
									YPEAPPFVR	LVILEGELER	VIFPAAEDK
									EAVAPVQEESDLEK	IGGIGTVPVGR	DLANIAEVEVSIPAK
									GSLGQGTAPVLPGK	LPLQDVYK	LLYNNVSNFGR
									AAVLLEQER	YYVTIIDAPGHR	HELIEFR
									VGEPVALSEEER	QTVAVGVIK	HDVVFLITK
									LFGAAEVQR	QLIVGVNK	RPISADSAIMNPASK
									EELYQNLTR	EHALLAYTLGVK	YIEIYVQK
									DVTGAEALLER	SGDAAIVDMVPGK	IYIDSNNNPER
									VLETAEDIQER	STTTGHLIYK	NNLAGAEELFAR
									DLASVQALLR	THINIVVIGHVDSGK	IVLDNSVFSEHR
									LTVLSEER	DVNAAIATIK	LHIIEVGTPPTGNQPFPK
									LLEATELK	NLDIERPTYTNLNR	VGEQAQVVIIDMNDPSNPIR
									LLVGSEDYGR	IHFPLATYAPVISAEK	LASTLVHLGEYQAAVDGAR
									DLTGVQNLR	EIIDLVLDR	TLQIFNIEMK
									IDGITIQAR	FDLMYAK	ALEHFTDLYDIK
									SSEEIESAFR	AVFVDLEPTVIDEVR	FIEIAAR
									SLQQLAEER	TIGGGDDSFNTFFSETGAGK	DLPEHAVLK
									LIQEQHPEEELIK	EIIDPVLDR	LNTLLQR
									DLASVNNLLK	DVNAAIAAIK	NGQDLGVAFK
									HALLEADVAAHQDR	INVYYNEATGGK	DIDIHEVR
									EQLMASDDFGR	IIVLGLLPR	YNILGTNTIMDK
									LIQSHPESAEDLQEK	STELLIR	LLEVLSGER
									QGFVPAAYVK	YRPGTVALR	VAVVNQIAR
									VNEVNQFAAK	EQVNDLFSR	ELEAENYHDIK
									VNIAFNYDMPEDSDTYLHR	FAQALGLTEAVK	VLVLSQDYGK
									EFVISDR	GATQQILDEAER	IDDIFER
									ELEEDFIK	EALLSSAVDHGSDEVK	HRPDLIDFDK
									AAYNLVR	DASLMVTNDGATILK	LEDLEVIQHR
									IFVGGLSPDTPEEK	ILIANTGMDTDK	VEVTEFEDIK
									IVAISEDYPR	LVELAGQSLLK	EQQEAIEHIDEVQNEIDR
									DFAYGETDPLIR	LLPDDPYEK	LNEQASEEILK
									LLTLPNGER	FVPLLPGNR	EFHLNESGDPSSK
									IFTIESTR	SIGEYDVLR	ELGVGIALR
									GNEIVLSAGSTPR	LLPAELPAK	LSDLLAPISEQIK
									TFSSIPVSR	SLGPPQGEEDSVPR	VPTISINK
									HLLPVETQR	VPLQQNFQDNQFQGK	EPAVLELEGK
									LVQTPLTDR	DAVEDLESVGK	EMNDAAMFYTNR
									LQGEFQLR	DVLDSVL	VENQENVSNLVIEDTELK
									IQGLTVEQAEAVVR	ENAGEDPGLAR	NVIFQPVAELK
									TSFLDDAFR	ITSEIPQTER	SFAGNLNTYK
									ALGEYLER	FNVPVSLESK	MLAIYDGFDGFAK
									AATSPALFNR	VFQFLNAK	ELVVTQLGYDTR
									SLLQALNEVK	AFGYYGPLR	LPDDQIPK
									VDDLLIIEEK	TGPNLHGLFGR	GDATVSYEDPPTAK
									ETVDQVEELR	ELLELASR	EQYGQYALAVR
									YATLATVSR	LEHDVNIQFPDK	VGDFVATDLDTGRPSTTVR
									TLINELVK	SFTVDIR	IFAPNHVVAK
									EFGPVVIDYGK	LLYNNVSNFGR	GEDLTEEEDGGIIR
									VLLTTQGVDMISK	HELIEFR	FSFDLGK
									SIPLDEGEDEAQR	HDVVFLITK	GEAHLAVNDFELAR
									TPVIDADKPVSSQLR	RPISADSAIMNPASK	FQIPPNAELK
									VMSQEIQEQLHK	YIEIYVQK	DLELLIQTATR
									VEPAVIEAQNAVK	IYIDSNNNPER	VNVPGSQAQLK
									VAAPDVVVPTLDTVR	VANVELYYR	FEEELAAR
									YQVGVHYELTEEEK	IVLDNSVFSEHR	YYPTEDVPR
									DLSSQLLK	GQFSTDELVAEVEK	AIPQLQGYLR
									GTVGEPTYDAEFQHFLR	ALEHFTDLYDIK	AVDSQILPK
									QNLDALLNQLK	FIEIAAR	HLTDAYFK
									SNSLAFIK	DLPEHAVLK	YVDSEGHLYTVPIR
									KYEFGESDLR	LNTLLQR	LPDGTSLTQTFR
									AEVDMDTDAPQVSHKPGGEPK	NGQDLGVAFK	ALPSEELNR
									YGLFPANYVELR	DIDIHEVR	AALSEEELEK
									ENVFQEHQTLK	GYFEYIEENK	EAALPPVSPLK
									ALLDASETTSTR	YNILGTNTIMDK	EAVGDLLDAFK
									LIALLEVLSQK	LLEVLSGER	RFEELGVK
									EAGAGGLSIAVEGPSK	VAVVNQIAR	SLDFYTR
									HIPGSPFTAK	ELEAENYHDIK	TPALIALR
									EVTTEFTVDAR	TALPAQSAATLPAR	LAIEAGFR
									ILVGPSEIGDASK	HTLVEADIGIQAER	HIDSAHLYNNEEQVGLAIR
									YQEVTNNLEFAK	IVSSSDVGHDEYSTQSLVK	REDIFYTSK
									TVLELQYVLDK	TAASGIPYHSEVPVSLK	EDIFYTSK
									LNQDQLDAVSK	LEDLEVIQHR	RTPALIALR
									QLVESDINSLR	VEVTEFEDIK	LNDGHFMPVLGFGTYAPAEVPK
									IDPSKPESILK	EQQEAIEHIDEVQNEIDR	DIVLVAYSALGSHR
									VPDVLVADPPIAR	LNEQASEEILK	AVTELNEPLSNEDR
									NPEPELLVR	EFHLNESGDPSSK	NSVVEASEAAYK
									SLLLSVNAR	VGDVYIPR	YYITIIDAPGHR
									ELELVYAR	ELGVGIALR	IVVLLQR
									AQQLAEVEVK	LSDLLAPISEQIK	APLDIPVPDPVK
									ALQPLEEGEDEEK	VPTISINK	IEDGNNFGVAVQEK
									GAVASVTFDDFHK	EPAVLELEGK	QITVNDLPVGR
									EPAAPVSIQR	EMNDAAMFYTNR	TIAQDYGVLK
									MEAFVVYR	KEPAVLELEGK	GLFIIDDK
									TVESLEETLK	NVIFQPVAELK	LVQAFQFTDK
									FQVATDALK	SFAGNLNTYK	ADEGISFR
									EGALTAFR	MLAIYDGFDGFAK	DISLSDYK
									RLDEELEDAEK	ELVVTQLGYDTR	IGHPAPNFK
									VNIVPVIAK	LPDDQIPK	TAVVVGTITDDVR
									LGEFFQTK	YLEEIATQMR	ILTFDQLALDSPK
									LPETNLFETEETRK	FLEHLSGAGK	TNSTFNQVVLK
									EALTYDGALLGDR	GDATVSYEDPPTAK	TNRPPLSLSR
									LAAVDATVNQVLASR	EQYGQYALAVR	AFVDFLSDEIK
									AIVQLVNER	VGDFVATDLDTGRPSTTVR	YLPELMAEK
									VPLDEALQR	IFAPNHVVAK	DGTGVVEFVR
									TPVEVPVGGFK	GEDLTEEEDGGIIR	DIEDVFYK
									VPVDVAYQR	FSFDLGK	DGYDYDGYR
									VPVDVAYR	GEAHLAVNDFELAR	LEQLGIPR
									DLSELGSVR	LYANMFER	FSSQELILR
									GLVEDTLR	YYPTEDVPR	VPDESEVVVER
									AQVEQELTTLR	AIPQLQGYLR	VITNFNSAHDTDR
									LTVEEAVR	AVDSQILPK	ISYAQYEK
									QLLEEELAR	HLTDAYFK	LFEVGGSPANTR
									AALAHSEEVTASQVAATK	FVIATSTK	VFDPVPVGVTK
									VTLVQTLEIQR	SVFALTNGIYPHK	LAQFEPSQR
									FPVTDAVNK	YVDSEGHLYTVPIR	SDLAVPSELALLK
									VLALPEPSPAAPTLR	ALPSEELNR	ASHEEVEGLVEK
									LAAEQELIR	AALSEEELEK	VTATDLDEPDTLHTR
									LLEAQIATGGVIDPVHSHR	RFEELGVK	IEDDNDNAPYFEHR
									GGAEGELQALR	TPALIALR	SFDFEIETK
									QVQVALETAQR	LAIEAGFR	LQIDVDGR
									LAQGHTTVDELAR	HIDSAHLYNNEEQVGLAIR	ELEDLEVDGQK
									SSIAGLLLK	REDIFYTSK	EILFYDR
									LQNVQIALDYLR	EDIFYTSK	ILLTQENPFFR
									RQELEAELAK	RTPALIALR	IITVSMEDVK
									DTHDQLSEPSEVR	LNDGHFMPVLGFGTYAPAEVPK	TPSSDVLVFDYTK
									EQLQLLEEQHR	QLEMILNKPGLK	AEGPEVDVNLPK
									AAPFSLEYR	AVTELNEPLSNEDR	GDVDVSLPK
									DFAIDIIK	NSVVEASEAAYK	GEGPEVDVNLPK
									GQYISPFHDIPIYADK	YLAEVASGEK	GEGPDVDVNLPK
									DVFHMVVEVPR	IVVLLQR	LNVGAPDVTLR
									DVNVNFEK	APLDIPVPDPVK	GDVDISLPK
									VELDNMPLR	EPALNEANLSNLK	LEVPDMNIR
									AADLNGDLTATR	IEDGNNFGVAVQEK	LEGPDVSLK
									TFDQLTPDESK	QITVNDLPVGR	IEGEMQVPDVDIR
									EQFNEFR	TIAQDYGVLK	GDVDVSVPK
									YIFDNVAK	GLFIIDDK	AEGPDVAVDLPK
									LVVQIDNAK	LVQAFQFTDK	GDVDVSVPEVEGK
									QLVESDINGLR	ADEGISFR	ISMPDVGLNLK
									QNQEYQVLLDVR	DISLSDYK	VEGDMQVPDLDIK
									ETMQFLNDR	IGHPAPNFK	ISMPDIDFNLK
									ESTGAQVQVAGDMLPNSTER	ATAVMPDGQFK	ISMPDFDLNLK
									AFAMIIDK	TAVVVGTITDDVR	GPEVDIEGPEGK
									IITLTGPTNAIFK	ILTFDQLALDSPK	ISAPNVDFNLEGPK
									GVTIPYRPK	TNSTFNQVVLK	LPQFGISTPGSDLHVNAK
									IANPVEGSTDR	TNRPPLSLSR	GEVDVSLANVEGDLK
									LFLVNNK	AFVDFLSDEIK	FSMPGFK
									LTAQFVAR	VEEQEPELTSTPNFVVEVIK	ISMPDVDLHLK
									LTVEDLEK	LALQALTEK	ITFDAFPGEPDK
									LEHEYIQNFK	VQEQVHTLLSQDQAQAAR	VLQSALAAIR
									QGQETAVAPSLVAPALNKPK	ASVSQVEADLK	KLDPELHLDIK
									VLVDQTTGLSR	SVGELPSTVESLQK	AYAALAALEK
									SLFSSIGEVESAK	YLPELMAEK	LFPDTPLALDANK
									FPDSVEELR	DGTGVVEFVR	VLQDMGLPTGAEGR
									EIEIDIEPTDK	DIEDVFYK	EPPLSLTIHLTSPVVR
									VVLIGDSGVGK	DGYDYDGYR	YELISETGGSHDK
									STIGVEFATR	LEQLGIPR	IEPSVNFLK
									AITSAYYR	FSSQELILR	AQLLQPTLEINPR
									HLTYENVER	FDILPSR	TDAPLNIR
									SPGAPGPLTLK	VPDESEVVVER	QITLNDLPVGR
									FEDYLNAESR	VITNFNSAHDTDR	SVIDPVPAPVGDSHVDGAAK
[truncated: 1,185 more rows]

[truncated: 41 more sheets: Fig. 4c, Fig. 4d, Fig. 4e, Fig. 4f, Fig. 5a, Fig. 5b, Fig. 5c, Fig. 5d, Fig. 6d, Fig. 6e, Fig. 6f, Fig. 6g, Fig. 6h, Fig. 6i, Supp. Fig. 4, Supp. Fig. 7c, Supp. Fig. 7d, Supp. Fig. 9a, Supp. Fig. 9b, Supp. Fig. 9c …]
